# Supplementary material for: Single-atom alloy catalysts designed by first-principles calculations and artificial intelligence
Source: Nat Commun. 2021 Mar 23;12:1833. doi: 10.1038/s41467-021-22048-9 (PMC7988173; doi:10.1038/s41467-021-22048-9)
Supplement: Supplementary file 4 — Supplementary Data 1 [file 41467_2021_22048_MOESM4_ESM.zip › Supplementary Data 1.txt]

hydrogen binding energy
material   BEH          IP           EA           H             L                 EC                DC              EH             IP*            EA*           H*                 L*               EC*               DC*              DT*               DS*             F*             EH*                
Cu100-Ag   -2.2759      7.5760       1.304        -4.5659       -3.8403           -2.0183           -3.7706         -2.3275        7.7270         1.235         -4.7251            -3.9515          -3.0383           -2.3336          -2.0407           -2.3414         -4.5178        -2.8128
Cu100-Au   -2.1990      9.2250       2.308        -5.9456       -5.2426           -2.4188           -3.2861         -3.0889        7.7270         1.235         -4.7251            -3.9515          -3.0383           -2.3336          -2.0407           -2.3414         -4.5178        -2.8128
Cu100-Cd   -2.2405      8.9940      -0.7          -5.4994       -0.7368           -0.3509           -7.6339         -0.7347        7.7270         1.235         -4.7251            -3.9515          -3.0383           -2.3336          -2.0407           -2.3414         -4.5178        -2.8128
Cu100-Co   -2.4810      7.8810       0.662        -3.9463       -3.9152           -5.1966           -1.6744         -2.9714        7.7270         1.235         -4.7251            -3.9515          -3.0383           -2.3336          -2.0407           -2.3414         -4.5178        -2.8128
Cu100-Cr   -2.4167      6.7670       0.675        -3.5634       -1.6383           -3.5882           -0.0056         -2.3337        7.7270         1.235         -4.7251            -3.9515          -3.0383           -2.3336          -2.0407           -2.3414         -4.5178        -2.8128
Cu100-Cu   -2.3366      7.7270       1.235        -4.7251       -3.9515           -3.0383           -2.3336         -2.8128        7.7270         1.235         -4.7251            -3.9515          -3.0383           -2.3336          -2.0407           -2.3414         -4.5178        -2.8128
Cu100-Fe   -2.4676      7.9030       0.153        -4.3671       -4.2604           -4.8008           -1.1981         -2.3212        7.7270         1.235         -4.7251            -3.9515          -3.0383           -2.3336          -2.0407           -2.3414         -4.5178        -2.8128
Cu100-Hf   -2.7887      6.8250       0.178        -4.3792       -2.9349           -6.4029            2.1396         -2.9066        7.7270         1.235         -4.7251            -3.9515          -3.0383           -2.3336          -2.0407           -2.3414         -4.5178        -2.8128
Cu100-Hg   -2.2163      10.4380     -0.5          -6.6810       -0.7065            0.3374           -6.1561         -0.3636        7.7270         1.235         -4.7251            -3.9515          -3.0383           -2.3336          -2.0407           -2.3414         -4.5178        -2.8128
Cu100-Ir   -2.8668      9.1210       1.564        -5.0181       -4.9944           -7.0859           -2.4149         -3.6893        7.7270         1.235         -4.7251            -3.9515          -3.0383           -2.3336          -2.0407           -2.3414         -4.5178        -2.8128
Cu100-Lu   -2.3709      5.4260       0.238        -4.1173       -1.6757           -4.1079            3.1263         -3.2866        7.7270         1.235         -4.7251            -3.9515          -3.0383           -2.3336          -2.0407           -2.3414         -4.5178        -2.8128
Cu100-Mn   -2.3753      7.4340      -0.5          -4.3042       -3.4853           -3.1315           -0.5789         -1.8872        7.7270         1.235         -4.7251            -3.9515          -3.0383           -2.3336          -2.0407           -2.3414         -4.5178        -2.8128
Cu100-Mo   -2.6458      7.0920       0.747        -4.5378       -1.7437           -5.705            -0.1961         -2.4744        7.7270         1.235         -4.7251            -3.9515          -3.0383           -2.3336          -2.0407           -2.3414         -4.5178        -2.8128
Cu100-Nb   -2.6045      6.7590       0.917        -3.6430       -1.9019           -6.5678            1.3534         -2.6743        7.7270         1.235         -4.7251            -3.9515          -3.0383           -2.3336          -2.0407           -2.3414         -4.5178        -2.8128
Cu100-Ni   -2.5201      7.6400       1.157        -3.8800       -3.7066           -4.4744           -1.5395         -2.9836        7.7270         1.235         -4.7251            -3.9515          -3.0383           -2.3336          -2.0407           -2.3414         -4.5178        -2.8128
Cu100-Os   -2.9912      8.7060       1.077        -5.2144       -4.6506           -7.8962           -1.7538         -3.0534        7.7270         1.235         -4.7251            -3.9515          -3.0383           -2.3336          -2.0407           -2.3414         -4.5178        -2.8128
Cu100-Pd   -2.3788      8.3370       0.562        -3.9768       -3.2381           -3.0964           -1.4843         -2.4885        7.7270         1.235         -4.7251            -3.9515          -3.0383           -2.3336          -2.0407           -2.3414         -4.5178        -2.8128
Cu100-Pt   -2.4194      9.0170       2.125        -5.5279       -4.9378           -4.9436           -2.3468         -3.6231        7.7270         1.235         -4.7251            -3.9515          -3.0383           -2.3336          -2.0407           -2.3414         -4.5178        -2.8128
Cu100-Re   -2.8942      7.8770       0.06         -4.6675       -3.2531           -7.1054           -0.4274         -2.3586        7.7270         1.235         -4.7251            -3.9515          -3.0383           -2.3336          -2.0407           -2.3414         -4.5178        -2.8128
Cu100-Rh   -2.5420      7.4590       1.142        -3.9932       -3.2357           -5.4804           -1.7582         -3.3444        7.7270         1.235         -4.7251            -3.9515          -3.0383           -2.3336          -2.0407           -2.3414         -4.5178        -2.8128
Cu100-Ru   -2.6095      7.3610       1.046        -4.6195       -3.7016           -6.5823           -1.5150         -3.3326        7.7270         1.235         -4.7251            -3.9515          -3.0383           -2.3336          -2.0407           -2.3414         -4.5178        -2.8128
Cu100-Sc   -2.4567      6.5620       0.188        -3.8073       -3.2576           -4.1601            2.2982         -2.6087        7.7270         1.235         -4.7251            -3.9515          -3.0383           -2.3336          -2.0407           -2.3414         -4.5178        -2.8128
Cu100-Ta   -2.8412      7.8870       0.323        -4.1118       -2.3395           -7.9459            1.7577         -1.8754        7.7270         1.235         -4.7251            -3.9515          -3.0383           -2.3336          -2.0407           -2.3414         -4.5178        -2.8128
Cu100-Tc   -2.6431      7.2760       0.55         -4.8318       -3.0741           -6.4378           -0.4865         -2.7343        7.7270         1.235         -4.7251            -3.9515          -3.0383           -2.3336          -2.0407           -2.3414         -4.5178        -2.8128
Cu100-Ti   -2.5625      6.8280       0.075        -2.8715       -2.8395           -5.4049            1.5700         -2.8547        7.7270         1.235         -4.7251            -3.9515          -3.0383           -2.3336          -2.0407           -2.3414         -4.5178        -2.8128
Cu100-V    -2.4790      6.7460       0.527        -2.8683       -1.7318           -5.0589            1.1689         -2.5579        7.7270         1.235         -4.7251            -3.9515          -3.0383           -2.3336          -2.0407           -2.3414         -4.5178        -2.8128
Cu100-W    -2.8572      7.9800       0.816        -4.0064       -2.6786           -7.7397            0.0262         -2.9126        7.7270         1.235         -4.7251            -3.9515          -3.0383           -2.3336          -2.0407           -2.3414         -4.5178        -2.8128
Cu100-Y    -2.5487      6.2190       0.307        -3.6020       -2.4603           -4.2729            2.5942         -3.0563        7.7270         1.235         -4.7251            -3.9515          -3.0383           -2.3336          -2.0407           -2.3414         -4.5178        -2.8128
Cu100-Zn   -2.2518      9.3940      -0.6          -5.8522       -0.6498           -0.717            -6.6672         -0.8999        7.7270         1.235         -4.7251            -3.9515          -3.0383           -2.3336          -2.0407           -2.3414         -4.5178        -2.8128
Cu100-Zr   -2.7419      6.6340       0.433        -2.8313       -2.7471           -6.2538            1.7376         -3.0956        7.7270         1.235         -4.7251            -3.9515          -3.0383           -2.3336          -2.0407           -2.3414         -4.5178        -2.8128
Zn001-Ag   -1.6553      7.5760       1.3040       -4.5659       -3.8403           -2.0183           -3.7706         -2.3275        9.3940        -0.6000        -5.8522            -0.6498          -0.7170           -6.6672          -6.5261           -6.6418         -3.8611        -0.8999 
Zn001-Au   -1.5984      9.2250       2.3080       -5.9456       -5.2426           -2.4188           -3.2861         -3.0889        9.3940        -0.6000        -5.8522            -0.6498          -0.7170           -6.6672          -6.5261           -6.6418         -3.8611        -0.8999 
Zn001-Cd   -1.4620      8.9940      -0.7000       -5.4994       -0.7368           -0.3509           -7.6339         -0.7347        9.3940        -0.6000        -5.8522            -0.6498          -0.7170           -6.6672          -6.5261           -6.6418         -3.8611        -0.8999 
Zn001-Co   -2.6241      7.8810       0.6620       -3.9463       -3.9152           -5.1966           -1.6744         -2.9714        9.3940        -0.6000        -5.8522            -0.6498          -0.7170           -6.6672          -6.5261           -6.6418         -3.8611        -0.8999 
Zn001-Cr   -2.4698      6.7670       0.6750       -3.5634       -1.6383           -3.5882           -0.0056         -2.3337        9.3940        -0.6000        -5.8522            -0.6498          -0.7170           -6.6672          -6.5261           -6.6418         -3.8611        -0.8999 
Zn001-Cu   -1.8487      7.7270       1.2350       -4.7251       -3.9515           -3.0383           -2.3336         -2.8128        9.3940        -0.6000        -5.8522            -0.6498          -0.7170           -6.6672          -6.5261           -6.6418         -3.8611        -0.8999 
Zn001-Fe   -2.6708      7.9030       0.1530       -4.3671       -4.2604           -4.8008           -1.1981         -2.3212        9.3940        -0.6000        -5.8522            -0.6498          -0.7170           -6.6672          -6.5261           -6.6418         -3.8611        -0.8999 
Zn001-Hf   -2.2531      6.8250       0.1780       -4.3792       -2.9349           -6.4029            2.1396         -2.9066        9.3940        -0.6000        -5.8522            -0.6498          -0.7170           -6.6672          -6.5261           -6.6418         -3.8611        -0.8999 
Zn001-Hg   -1.4293      10.438      -0.5000       -6.6810       -0.7065            0.3374           -6.1561         -0.3636        9.3940        -0.6000        -5.8522            -0.6498          -0.7170           -6.6672          -6.5261           -6.6418         -3.8611        -0.8999 
Zn001-Ir   -2.9575      9.1210       1.5640       -5.0181       -4.9944           -7.0859           -2.4149         -3.6893        9.3940        -0.6000        -5.8522            -0.6498          -0.7170           -6.6672          -6.5261           -6.6418         -3.8611        -0.8999 
Zn001-Lu   -2.4548      5.4260       0.2380       -4.1173       -1.6757           -4.1079            3.1263         -3.2866        9.3940        -0.6000        -5.8522            -0.6498          -0.7170           -6.6672          -6.5261           -6.6418         -3.8611        -0.8999 
Zn001-Mn   -2.6460      7.4340      -0.5000       -4.3042       -3.4853           -3.1315           -0.5789         -1.8872        9.3940        -0.6000        -5.8522            -0.6498          -0.7170           -6.6672          -6.5261           -6.6418         -3.8611        -0.8999 
Zn001-Mo   -2.5962      7.0920       0.7470       -4.5378       -1.7437           -5.7050           -0.1961         -2.4744        9.3940        -0.6000        -5.8522            -0.6498          -0.7170           -6.6672          -6.5261           -6.6418         -3.8611        -0.8999 
Zn001-Nb   -2.3843      6.7590       0.9170       -3.6430       -1.9019           -6.5678            1.3534         -2.6743        9.3940        -0.6000        -5.8522            -0.6498          -0.7170           -6.6672          -6.5261           -6.6418         -3.8611        -0.8999 
Zn001-Ni   -2.3029      7.6400       1.1570       -3.8800       -3.7066           -4.4744           -1.5395         -2.9836        9.3940        -0.6000        -5.8522            -0.6498          -0.7170           -6.6672          -6.5261           -6.6418         -3.8611        -0.8999 
Zn001-Os   -3.0205      8.7060       1.0770       -5.2144       -4.6506           -7.8962           -1.7538         -3.0534        9.3940        -0.6000        -5.8522            -0.6498          -0.7170           -6.6672          -6.5261           -6.6418         -3.8611        -0.8999 
Zn001-Pd   -2.0599      8.3370       0.5620       -3.9768       -3.2381           -3.0964           -1.4843         -2.4885        9.3940        -0.6000        -5.8522            -0.6498          -0.7170           -6.6672          -6.5261           -6.6418         -3.8611        -0.8999 
Zn001-Pt   -2.4768      9.0170       2.1250       -5.5279       -4.9378           -4.9436           -2.3468         -3.6231        9.3940        -0.6000        -5.8522            -0.6498          -0.7170           -6.6672          -6.5261           -6.6418         -3.8611        -0.8999 
Zn001-Re   -3.0101      7.8770       0.0600       -4.6675       -3.2531           -7.1054           -0.4274         -2.3586        9.3940        -0.6000        -5.8522            -0.6498          -0.7170           -6.6672          -6.5261           -6.6418         -3.8611        -0.8999 
Zn001-Rh   -2.6507      7.4590       1.1420       -3.9932       -3.2357           -5.4804           -1.7582         -3.3444        9.3940        -0.6000        -5.8522            -0.6498          -0.7170           -6.6672          -6.5261           -6.6418         -3.8611        -0.8999 
Zn001-Ru   -2.8292      7.3610       1.0460       -4.6195       -3.7016           -6.5823           -1.5150         -3.3326        9.3940        -0.6000        -5.8522            -0.6498          -0.7170           -6.6672          -6.5261           -6.6418         -3.8611        -0.8999 
Zn001-Sc   -1.9118      6.5620       0.1880       -3.8073       -3.2576           -4.1601            2.2982         -2.6087        9.3940        -0.6000        -5.8522            -0.6498          -0.7170           -6.6672          -6.5261           -6.6418         -3.8611        -0.8999 
Zn001-Ta   -2.3524      7.8870       0.3230       -4.1118       -2.3395           -7.9459            1.7577         -1.8754        9.3940        -0.6000        -5.8522            -0.6498          -0.7170           -6.6672          -6.5261           -6.6418         -3.8611        -0.8999 
Zn001-Tc   -2.7946      7.2760       0.5500       -4.8318       -3.0741           -6.4378           -0.4865         -2.7343        9.3940        -0.6000        -5.8522            -0.6498          -0.7170           -6.6672          -6.5261           -6.6418         -3.8611        -0.8999 
Zn001-Ti   -2.3443      6.8280       0.0750       -2.8715       -2.8395           -5.4049            1.5700         -2.8547        9.3940        -0.6000        -5.8522            -0.6498          -0.7170           -6.6672          -6.5261           -6.6418         -3.8611        -0.8999 
Zn001-V    -2.2706      6.7460       0.5270       -2.8683       -1.7318           -5.0589            1.1689         -2.5579        9.3940        -0.6000        -5.8522            -0.6498          -0.7170           -6.6672          -6.5261           -6.6418         -3.8611        -0.8999 
Zn001-W    -2.7488      7.9800       0.8160       -4.0064       -2.6786           -7.7397            0.0262         -2.9126        9.3940        -0.6000        -5.8522            -0.6498          -0.7170           -6.6672          -6.5261           -6.6418         -3.8611        -0.8999 
Zn001-Y    -2.1982      6.2190       0.3070       -3.6020       -2.4603           -4.2729            2.5942         -3.0563        9.3940        -0.6000        -5.8522            -0.6498          -0.7170           -6.6672          -6.5261           -6.6418         -3.8611        -0.8999 
Zn001-Zn   -1.5659      9.3940      -0.6000       -5.8522       -0.6498           -0.7170           -6.6672         -0.8999        9.3940        -0.6000        -5.8522            -0.6498          -0.7170           -6.6672          -6.5261           -6.6418         -3.8611        -0.8999 
Zn001-Zr   -2.3062      6.6340       0.4330       -2.8313       -2.7471           -6.2538            1.7376         -3.0956        9.3940        -0.6000        -5.8522            -0.6498          -0.7170           -6.6672          -6.5261           -6.6418         -3.8611        -0.8999 
Cr110-Ag   -2.9914      7.5760       1.304        -4.5659       -3.8403           -2.0183           -3.7706         -2.3275        6.7670         0.675         -3.5634            -1.6383          -3.5882           -0.0056           0.2539           -0.1005         -6.0730        -2.3337
Cr110-Au   -2.9921      9.2250       2.308        -5.9456       -5.2426           -2.4188           -3.2861         -3.0889        6.7670         0.675         -3.5634            -1.6383          -3.5882           -0.0056           0.2539           -0.1005         -6.0730        -2.3337
Cr110-Cd   -2.9459      8.9940      -0.7          -5.4994       -0.7368           -0.3509           -7.6339         -0.7347        6.7670         0.675         -3.5634            -1.6383          -3.5882           -0.0056           0.2539           -0.1005         -6.0730        -2.3337
Cr110-Co   -3.0045      7.8810       0.662        -3.9463       -3.9152           -5.1966           -1.6744         -2.9714        6.7670         0.675         -3.5634            -1.6383          -3.5882           -0.0056           0.2539           -0.1005         -6.0730        -2.3337
Cr110-Cr   -2.9981      6.7670       0.675        -3.5634       -1.6383           -3.5882           -0.0056         -2.3337        6.7670         0.675         -3.5634            -1.6383          -3.5882           -0.0056           0.2539           -0.1005         -6.0730        -2.3337
Cr110-Cu   -3.0327      7.7270       1.235        -4.7251       -3.9515           -3.0383           -2.3336         -2.8128        6.7670         0.675         -3.5634            -1.6383          -3.5882           -0.0056           0.2539           -0.1005         -6.0730        -2.3337
Cr110-Fe   -3.2143      7.9030       0.153        -4.3671       -4.2604           -4.8008           -1.1981         -2.3212        6.7670         0.675         -3.5634            -1.6383          -3.5882           -0.0056           0.2539           -0.1005         -6.0730        -2.3337
Cr110-Hf   -2.9386      6.8250       0.178        -4.3792       -2.9349           -6.4029            2.1396         -2.9066        6.7670         0.675         -3.5634            -1.6383          -3.5882           -0.0056           0.2539           -0.1005         -6.0730        -2.3337
Cr110-Hg   -2.9202      10.4380     -0.5          -6.6810       -0.7065            0.3374	    -6.1561         -0.3636        6.7670         0.675         -3.5634            -1.6383          -3.5882           -0.0056           0.2539           -0.1005         -6.0730        -2.3337
Cr110-Ir   -2.9493      9.1210       1.564        -5.0181       -4.9944           -7.0859           -2.4149         -3.6893        6.7670         0.675         -3.5634            -1.6383          -3.5882           -0.0056           0.2539           -0.1005         -6.0730        -2.3337
Cr110-Lu   -2.9618      5.4260       0.238        -4.1173       -1.6757           -4.1079            3.1263         -3.2866        6.7670         0.675         -3.5634            -1.6383          -3.5882           -0.0056           0.2539           -0.1005         -6.0730        -2.3337
Cr110-Mn   -3.2203      7.4340      -0.5          -4.3042       -3.4853           -3.1315           -0.5789         -1.8872        6.7670         0.675         -3.5634            -1.6383          -3.5882           -0.0056           0.2539           -0.1005         -6.0730        -2.3337
Cr110-Mo   -2.8892      7.0920       0.747        -4.5378       -1.7437           -5.705	    -0.1961         -2.4744        6.7670         0.675         -3.5634            -1.6383          -3.5882           -0.0056           0.2539           -0.1005         -6.0730        -2.3337
Cr110-Nb   -2.9251      6.7590       0.917        -3.6430       -1.9019           -6.5678            1.3534         -2.6743        6.7670         0.675         -3.5634            -1.6383          -3.5882           -0.0056           0.2539           -0.1005         -6.0730        -2.3337
Cr110-Ni   -3.0283      7.6400       1.157        -3.8800       -3.7066           -4.4744           -1.5395         -2.9836        6.7670         0.675         -3.5634            -1.6383          -3.5882           -0.0056           0.2539           -0.1005         -6.0730        -2.3337
Cr110-Os   -2.9211      8.7060       1.077        -5.2144       -4.6506           -7.8962           -1.7538         -3.0534        6.7670         0.675         -3.5634            -1.6383          -3.5882           -0.0056           0.2539           -0.1005         -6.0730        -2.3337
Cr110-Pd   -3.0220      8.3370       0.562        -3.9768       -3.2381           -3.0964           -1.4843         -2.4885        6.7670         0.675         -3.5634            -1.6383          -3.5882           -0.0056           0.2539           -0.1005         -6.0730        -2.3337
Cr110-Pt   -2.9866      9.0170       2.125        -5.5279       -4.9378           -4.9436           -2.3468         -3.6231        6.7670         0.675         -3.5634            -1.6383          -3.5882           -0.0056           0.2539           -0.1005         -6.0730        -2.3337
Cr110-Re   -2.9232      7.8770       0.06	  -4.6675       -3.2531           -7.1054           -0.4274         -2.3586        6.7670         0.675         -3.5634            -1.6383          -3.5882           -0.0056           0.2539           -0.1005         -6.0730        -2.3337
Cr110-Rh   -2.9803      7.4590       1.142        -3.9932       -3.2357           -5.4804           -1.7582         -3.3444        6.7670         0.675         -3.5634            -1.6383          -3.5882           -0.0056           0.2539           -0.1005         -6.0730        -2.3337
Cr110-Ru   -2.9341      7.3610       1.046        -4.6195       -3.7016           -6.5823           -1.5150         -3.3326        6.7670         0.675         -3.5634            -1.6383          -3.5882           -0.0056           0.2539           -0.1005         -6.0730        -2.3337
Cr110-Sc   -2.9970      6.5620       0.188        -3.8073       -3.2576           -4.1601            2.2982         -2.6087        6.7670         0.675         -3.5634            -1.6383          -3.5882           -0.0056           0.2539           -0.1005         -6.0730        -2.3337
Cr110-Ta   -2.9323      7.8870       0.323        -4.1118       -2.3395           -7.9459            1.7577         -1.8754        6.7670         0.675         -3.5634            -1.6383          -3.5882           -0.0056           0.2539           -0.1005         -6.0730        -2.3337
Cr110-Tc   -2.8991      7.2760       0.55	  -4.8318       -3.0741           -6.4378           -0.4865         -2.7343        6.7670         0.675         -3.5634            -1.6383          -3.5882           -0.0056           0.2539           -0.1005         -6.0730        -2.3337
Cr110-Ti   -2.9939      6.8280       0.075        -2.8715       -2.8395           -5.4049            1.5700         -2.8547        6.7670         0.675         -3.5634            -1.6383          -3.5882           -0.0056           0.2539           -0.1005         -6.0730        -2.3337
Cr110-V:   -2.9823      6.7460       0.527        -2.8683       -1.7318           -5.0589            1.1689         -2.5579        6.7670         0.675         -3.5634            -1.6383          -3.5882           -0.0056           0.2539           -0.1005         -6.0730        -2.3337
Cr110-W    -2.9169      7.9800       0.816        -4.0064       -2.6786           -7.7397            0.0262         -2.9126        6.7670         0.675         -3.5634            -1.6383          -3.5882           -0.0056           0.2539           -0.1005         -6.0730        -2.3337
Cr110-Y    -2.9842      6.2190       0.307        -3.6020       -2.4603           -4.2729            2.5942         -3.0563        6.7670         0.675         -3.5634            -1.6383          -3.5882           -0.0056           0.2539           -0.1005         -6.0730        -2.3337
Cr110-Zn   -3.0097      9.3940      -0.6	  -5.8522       -0.6498           -0.717            -6.6672         -0.8999        6.7670         0.675         -3.5634            -1.6383          -3.5882           -0.0056           0.2539           -0.1005         -6.0730        -2.3337
Cr110-Zr   -2.9448      6.6340       0.433        -2.8313       -2.7471           -6.2538            1.7376         -3.0956        6.7670         0.675         -3.5634            -1.6383          -3.5882           -0.0056           0.2539           -0.1005         -6.0730        -2.3337
Pd111-Ag   -2.6597      7.5760       1.304        -4.5659       -3.8403           -2.0183           -3.7706         -2.3275        8.3370         0.562         -3.9768            -3.2381          -3.0964           -1.4843          -0.9112           -1.4070         -5.4372        -2.4885           
Pd111-Au   -2.5447      9.2250       2.308        -5.9456       -5.2426           -2.4188           -3.2861         -3.0889        8.3370         0.562         -3.9768            -3.2381          -3.0964           -1.4843          -0.9112           -1.4070         -5.4372        -2.4885
Pd111-Cd   -2.7184      8.9940      -0.7          -5.4994       -0.7368           -0.3509           -7.6339         -0.7347        8.3370         0.562         -3.9768            -3.2381          -3.0964           -1.4843          -0.9112           -1.4070         -5.4372        -2.4885
Pd111-Co   -2.5975      7.8810       0.662        -3.9463       -3.9152           -5.1966           -1.6744         -2.9714        8.3370         0.562         -3.9768            -3.2381          -3.0964           -1.4843          -0.9112           -1.4070         -5.4372        -2.4885
Pd111-Cr   -2.7780      6.7670       0.675        -3.5634       -1.6383           -3.5882           -0.0056         -2.3337        8.3370         0.562         -3.9768            -3.2381          -3.0964           -1.4843          -0.9112           -1.4070         -5.4372        -2.4885
Pd111-Cu   -2.7219      7.7270       1.235        -4.7251       -3.9515           -3.0383           -2.3336         -2.8128        8.3370         0.562         -3.9768            -3.2381          -3.0964           -1.4843          -0.9112           -1.4070         -5.4372        -2.4885
Pd111-Fe   -2.5971      7.9030       0.153        -4.3671       -4.2604           -4.8008           -1.1981         -2.3212        8.3370         0.562         -3.9768            -3.2381          -3.0964           -1.4843          -0.9112           -1.4070         -5.4372        -2.4885
Pd111-Hf   -2.7271      6.8250       0.178        -4.3792       -2.9349           -6.4029            2.1396         -2.9066        8.3370         0.562         -3.9768            -3.2381          -3.0964           -1.4843          -0.9112           -1.4070         -5.4372        -2.4885
Pd111-Hg   -2.6994      10.4380     -0.5          -6.6810       -0.7065            0.3374           -6.1561         -0.3636        8.3370         0.562         -3.9768            -3.2381          -3.0964           -1.4843          -0.9112           -1.4070         -5.4372        -2.4885
Pd111-Ir   -2.7675      9.1210       1.564        -5.0181       -4.9944           -7.0859           -2.4149         -3.6893        8.3370         0.562         -3.9768            -3.2381          -3.0964           -1.4843          -0.9112           -1.4070         -5.4372        -2.4885
Pd111-Lu   -2.7502      5.4260       0.238        -4.1173       -1.6757           -4.1079            3.1263         -3.2866        8.3370         0.562         -3.9768            -3.2381          -3.0964           -1.4843          -0.9112           -1.4070         -5.4372        -2.4885
Pd111-Mn   -2.6465      7.4340      -0.5          -4.3042       -3.4853           -3.1315           -0.5789         -1.8872        8.3370         0.562         -3.9768            -3.2381          -3.0964           -1.4843          -0.9112           -1.4070         -5.4372        -2.4885
Pd111-Mo   -2.6519      7.0920       0.747        -4.5378       -1.7437           -5.705            -0.1961         -2.4744        8.3370         0.562         -3.9768            -3.2381          -3.0964           -1.4843          -0.9112           -1.4070         -5.4372        -2.4885
Pd111-Nb   -2.7003      6.7590       0.917        -3.6430       -1.9019           -6.5678            1.3534         -2.6743        8.3370         0.562         -3.9768            -3.2381          -3.0964           -1.4843          -0.9112           -1.4070         -5.4372        -2.4885
Pd111-Ni   -2.7697      7.6400       1.157        -3.8800       -3.7066           -4.4744           -1.5395         -2.9836        8.3370         0.562         -3.9768            -3.2381          -3.0964           -1.4843          -0.9112           -1.4070         -5.4372        -2.4885
Pd111-Os   -2.7576      8.7060       1.077        -5.2144       -4.6506           -7.8962           -1.7538         -3.0534        8.3370         0.562         -3.9768            -3.2381          -3.0964           -1.4843          -0.9112           -1.4070         -5.4372        -2.4885
Pd111-Pd   -2.7637      8.3370       0.562        -3.9768       -3.2381           -3.0964           -1.4843         -2.4885        8.3370         0.562         -3.9768            -3.2381          -3.0964           -1.4843          -0.9112           -1.4070         -5.4372        -2.4885
Pd111-Pt   -2.7712      9.0170       2.125        -5.5279       -4.9378           -4.9436           -2.3468         -3.6231        8.3370         0.562         -3.9768            -3.2381          -3.0964           -1.4843          -0.9112           -1.4070         -5.4372        -2.4885
Pd111-Re   -2.5838      7.8770       0.06         -4.6675       -3.2531           -7.1054           -0.4274         -2.3586        8.3370         0.562         -3.9768            -3.2381          -3.0964           -1.4843          -0.9112           -1.4070         -5.4372        -2.4885
Pd111-Rh   -2.7779      7.4590       1.142        -3.9932       -3.2357           -5.4804           -1.7582         -3.3444        8.3370         0.562         -3.9768            -3.2381          -3.0964           -1.4843          -0.9112           -1.4070         -5.4372        -2.4885
Pd111-Ru   -2.7101      7.3610       1.046        -4.6195       -3.7016           -6.5823           -1.5150         -3.3326        8.3370         0.562         -3.9768            -3.2381          -3.0964           -1.4843          -0.9112           -1.4070         -5.4372        -2.4885
Pd111-Sc   -2.7715      6.5620       0.188        -3.8073       -3.2576           -4.1601            2.2982         -2.6087        8.3370         0.562         -3.9768            -3.2381          -3.0964           -1.4843          -0.9112           -1.4070         -5.4372        -2.4885
Pd111-Ta   -2.6685      7.8870       0.323        -4.1118       -2.3395           -7.9459            1.7577         -1.8754        8.3370         0.562         -3.9768            -3.2381          -3.0964           -1.4843          -0.9112           -1.4070         -5.4372        -2.4885
Pd111-Tc   -2.6311      7.2760       0.55         -4.8318       -3.0741           -6.4378           -0.4865         -2.7343        8.3370         0.562         -3.9768            -3.2381          -3.0964           -1.4843          -0.9112           -1.4070         -5.4372        -2.4885
Pd111-Ti   -2.7332      6.8280       0.075        -2.8715       -2.8395           -5.4049            1.5700         -2.8547        8.3370         0.562         -3.9768            -3.2381          -3.0964           -1.4843          -0.9112           -1.4070         -5.4372        -2.4885
Pd111-V    -2.6330      6.7460       0.527        -2.8683       -1.7318           -5.0589            1.1689         -2.5579        8.3370         0.562         -3.9768            -3.2381          -3.0964           -1.4843          -0.9112           -1.4070         -5.4372        -2.4885
Pd111-W    -2.6030      7.9800       0.816        -4.0064       -2.6786           -7.7397            0.0262         -2.9126        8.3370         0.562         -3.9768            -3.2381          -3.0964           -1.4843          -0.9112           -1.4070         -5.4372        -2.4885
Pd111-Y    -2.7544      6.2190       0.307        -3.6020       -2.4603           -4.2729            2.5942         -3.0563        8.3370         0.562         -3.9768            -3.2381          -3.0964           -1.4843          -0.9112           -1.4070         -5.4372        -2.4885
Pd111-Zn   -2.7217      9.3940      -0.6          -5.8522       -0.6498           -0.717            -6.6672         -0.8999        8.3370         0.562         -3.9768            -3.2381          -3.0964           -1.4843          -0.9112           -1.4070         -5.4372        -2.4885
Pd111-Zr   -2.7462      6.6340       0.433        -2.8313       -2.7471           -6.2538            1.7376         -3.0956        8.3370         0.562         -3.9768            -3.2381          -3.0964           -1.4843          -0.9112           -1.4070         -5.4372        -2.4885
Pt111-Ag   -2.5876      7.5760       1.304        -4.5659       -3.8403           -2.0183           -3.7706         -2.3275        9.0170         2.125         -5.5279            -4.9378          -4.9436           -2.3468          -1.5535           -2.1412         -5.3875        -3.6231
Pt111-Au   -2.5242      9.2250       2.308        -5.9456       -5.2426           -2.4188           -3.2861         -3.0889        9.0170         2.125         -5.5279            -4.9378          -4.9436           -2.3468          -1.5535           -2.1412         -5.3875        -3.6231
Pt111-Cd   -2.5408      8.9940      -0.7          -5.4994       -0.7368           -0.3509           -7.6339         -0.7347        9.0170         2.125         -5.5279            -4.9378          -4.9436           -2.3468          -1.5535           -2.1412         -5.3875        -3.6231
Pt111-Co   -2.6291      7.8810       0.662        -3.9463       -3.9152           -5.1966           -1.6744         -2.9714        9.0170         2.125         -5.5279            -4.9378          -4.9436           -2.3468          -1.5535           -2.1412         -5.3875        -3.6231
Pt111-Cr   -2.6580      6.7670       0.675        -3.5634       -1.6383           -3.5882           -0.0056         -2.3337        9.0170         2.125         -5.5279            -4.9378          -4.9436           -2.3468          -1.5535           -2.1412         -5.3875        -3.6231
Pt111-Cu   -2.6278      7.7270       1.235        -4.7251       -3.9515           -3.0383           -2.3336         -2.8128        9.0170         2.125         -5.5279            -4.9378          -4.9436           -2.3468          -1.5535           -2.1412         -5.3875        -3.6231
Pt111-Fe   -2.6232      7.9030       0.153        -4.3671       -4.2604           -4.8008           -1.1981         -2.3212        9.0170         2.125         -5.5279            -4.9378          -4.9436           -2.3468          -1.5535           -2.1412         -5.3875        -3.6231
Pt111-Hf   -2.6255      6.8250       0.178        -4.3792       -2.9349           -6.4029            2.1396         -2.9066        9.0170         2.125         -5.5279            -4.9378          -4.9436           -2.3468          -1.5535           -2.1412         -5.3875        -3.6231
Pt111-Hg   -2.4699      10.4380     -0.5          -6.6810       -0.7065            0.3374           -6.1561         -0.3636        9.0170         2.125         -5.5279            -4.9378          -4.9436           -2.3468          -1.5535           -2.1412         -5.3875        -3.6231
Pt111-Ir   -2.6015      9.1210       1.564        -5.0181       -4.9944           -7.0859           -2.4149         -3.6893        9.0170         2.125         -5.5279            -4.9378          -4.9436           -2.3468          -1.5535           -2.1412         -5.3875        -3.6231
Pt111-Lu   -2.6240      5.4260       0.238        -4.1173       -1.6757           -4.1079            3.1263         -3.2866        9.0170         2.125         -5.5279            -4.9378          -4.9436           -2.3468          -1.5535           -2.1412         -5.3875        -3.6231
Pt111-Mn   -2.6327      7.4340      -0.5          -4.3042       -3.4853           -3.1315           -0.5789         -1.8872        9.0170         2.125         -5.5279            -4.9378          -4.9436           -2.3468          -1.5535           -2.1412         -5.3875        -3.6231
Pt111-Mo   -2.5851      7.0920       0.747        -4.5378       -1.7437           -5.705            -0.1961         -2.4744        9.0170         2.125         -5.5279            -4.9378          -4.9436           -2.3468          -1.5535           -2.1412         -5.3875        -3.6231
Pt111-Nb   -2.6021      6.7590       0.917        -3.6430       -1.9019           -6.5678            1.3534         -2.6743        9.0170         2.125         -5.5279            -4.9378          -4.9436           -2.3468          -1.5535           -2.1412         -5.3875        -3.6231
Pt111-Ni   -2.6415      7.6400       1.157        -3.8800       -3.7066           -4.4744           -1.5395         -2.9836        9.0170         2.125         -5.5279            -4.9378          -4.9436           -2.3468          -1.5535           -2.1412         -5.3875        -3.6231
Pt111-Os   -2.5496      8.7060       1.077        -5.2144       -4.6506           -7.8962           -1.7538         -3.0534        9.0170         2.125         -5.5279            -4.9378          -4.9436           -2.3468          -1.5535           -2.1412         -5.3875        -3.6231
Pt111-Pd   -2.6185      8.3370       0.562        -3.9768       -3.2381           -3.0964           -1.4843         -2.4885        9.0170         2.125         -5.5279            -4.9378          -4.9436           -2.3468          -1.5535           -2.1412         -5.3875        -3.6231
Pt111-Pt   -2.5415      9.0170       2.125        -5.5279       -4.9378           -4.9436           -2.3468         -3.6231        9.0170         2.125         -5.5279            -4.9378          -4.9436           -2.3468          -1.5535           -2.1412         -5.3875        -3.6231
Pt111-Re   -2.5352      7.8770       0.06         -4.6675       -3.2531           -7.1054           -0.4274         -2.3586        9.0170         2.125         -5.5279            -4.9378          -4.9436           -2.3468          -1.5535           -2.1412         -5.3875        -3.6231
Pt111-Rh   -2.6229      7.4590       1.142        -3.9932       -3.2357           -5.4804           -1.7582         -3.3444        9.0170         2.125         -5.5279            -4.9378          -4.9436           -2.3468          -1.5535           -2.1412         -5.3875        -3.6231
Pt111-Ru   -2.5923      7.3610       1.046        -4.6195       -3.7016           -6.5823           -1.5150         -3.3326        9.0170         2.125         -5.5279            -4.9378          -4.9436           -2.3468          -1.5535           -2.1412         -5.3875        -3.6231
Pt111-Sc   -2.6806      6.5620       0.188        -3.8073       -3.2576           -4.1601            2.2982         -2.6087        9.0170         2.125         -5.5279            -4.9378          -4.9436           -2.3468          -1.5535           -2.1412         -5.3875        -3.6231
Pt111-Ta   -2.5919      7.8870       0.323        -4.1118       -2.3395           -7.9459            1.7577         -1.8754        9.0170         2.125         -5.5279            -4.9378          -4.9436           -2.3468          -1.5535           -2.1412         -5.3875        -3.6231
Pt111-Tc   -2.5803      7.2760       0.55         -4.8318       -3.0741           -6.4378           -0.4865         -2.7343        9.0170         2.125         -5.5279            -4.9378          -4.9436           -2.3468          -1.5535           -2.1412         -5.3875        -3.6231
Pt111-Ti   -2.6548      6.8280       0.075        -2.8715       -2.8395           -5.4049            1.5700         -2.8547        9.0170         2.125         -5.5279            -4.9378          -4.9436           -2.3468          -1.5535           -2.1412         -5.3875        -3.6231
Pt111-Vr   -2.6272      6.7460       0.527        -2.8683       -1.7318           -5.0589            1.1689         -2.5579        9.0170         2.125         -5.5279            -4.9378          -4.9436           -2.3468          -1.5535           -2.1412         -5.3875        -3.6231
Pt111-Wr   -2.5567      7.9800       0.816        -4.0064       -2.6786           -7.7397            0.0262         -2.9126        9.0170         2.125         -5.5279            -4.9378          -4.9436           -2.3468          -1.5535           -2.1412         -5.3875        -3.6231
Pt111-Y    -2.6106      6.2190       0.307        -3.6020       -2.4603           -4.2729            2.5942         -3.0563        9.0170         2.125         -5.5279            -4.9378          -4.9436           -2.3468          -1.5535           -2.1412         -5.3875        -3.6231
Pt111-Zn   -2.6058      9.3940      -0.6          -5.8522       -0.6498           -0.717            -6.6672         -0.8999        9.0170         2.125         -5.5279            -4.9378          -4.9436           -2.3468          -1.5535           -2.1412         -5.3875        -3.6231
Pt111-Zr   -2.6355      6.6340       0.433        -2.8313       -2.7471           -6.2538            1.7376         -3.0956        9.0170         2.125         -5.5279            -4.9378          -4.9436           -2.3468          -1.5535           -2.1412         -5.3875        -3.6231
Rh111-Ag   -2.6182      7.5760       1.304        -4.5659       -3.8403           -2.0183           -3.7706         -2.3275        7.4590         1.142         -3.9932            -3.2357          -5.4804           -1.7582          -1.2337           -1.8137         -5.3139        -3.3444
Rh111-Au   -2.6077      9.2250       2.308        -5.9456       -5.2426           -2.4188           -3.2861         -3.0889        7.4590         1.142         -3.9932            -3.2357          -5.4804           -1.7582          -1.2337           -1.8137         -5.3139        -3.3444
Rh111-Cd   -2.6402      8.9940      -0.7          -5.4994       -0.7368           -0.3509           -7.6339         -0.7347        7.4590         1.142         -3.9932            -3.2357          -5.4804           -1.7582          -1.2337           -1.8137         -5.3139        -3.3444
Rh111-Co   -2.6264      7.8810       0.662        -3.9463       -3.9152           -5.1966           -1.6744         -2.9714        7.4590         1.142         -3.9932            -3.2357          -5.4804           -1.7582          -1.2337           -1.8137         -5.3139        -3.3444
Rh111-Cr   -2.6908      6.7670       0.675        -3.5634       -1.6383           -3.5882           -0.0056         -2.3337        7.4590         1.142         -3.9932            -3.2357          -5.4804           -1.7582          -1.2337           -1.8137         -5.3139        -3.3444
Rh111-Cu   -2.5949      7.7270       1.235        -4.7251       -3.9515           -3.0383           -2.3336         -2.8128        7.4590         1.142         -3.9932            -3.2357          -5.4804           -1.7582          -1.2337           -1.8137         -5.3139        -3.3444
Rh111-Fe   -2.6396      7.9030       0.153        -4.3671       -4.2604           -4.8008           -1.1981         -2.3212        7.4590         1.142         -3.9932            -3.2357          -5.4804           -1.7582          -1.2337           -1.8137         -5.3139        -3.3444
Rh111-Hf   -2.7378      6.8250       0.178        -4.3792       -2.9349           -6.4029            2.1396         -2.9066        7.4590         1.142         -3.9932            -3.2357          -5.4804           -1.7582          -1.2337           -1.8137         -5.3139        -3.3444
Rh111-Hg   -2.6172      10.4380     -0.5          -6.6810       -0.7065            0.3374           -6.1561         -0.3636        7.4590         1.142         -3.9932            -3.2357          -5.4804           -1.7582          -1.2337           -1.8137         -5.3139        -3.3444
Rh111-Ir   -2.5962      9.1210       1.564        -5.0181       -4.9944           -7.0859           -2.4149         -3.6893        7.4590         1.142         -3.9932            -3.2357          -5.4804           -1.7582          -1.2337           -1.8137         -5.3139        -3.3444
Rh111-Lu   -2.7210      5.4260       0.238        -4.1173       -1.6757           -4.1079            3.1263         -3.2866        7.4590         1.142         -3.9932            -3.2357          -5.4804           -1.7582          -1.2337           -1.8137         -5.3139        -3.3444
Rh111-Mn   -2.6726      7.4340      -0.5          -4.3042       -3.4853           -3.1315           -0.5789         -1.8872        7.4590         1.142         -3.9932            -3.2357          -5.4804           -1.7582          -1.2337           -1.8137         -5.3139        -3.3444
Rh111-Mo   -2.6954      7.0920       0.747        -4.5378       -1.7437           -5.705            -0.1961         -2.4744        7.4590         1.142         -3.9932            -3.2357          -5.4804           -1.7582          -1.2337           -1.8137         -5.3139        -3.3444
Rh111-Nb   -2.7362      6.7590       0.917        -3.6430       -1.9019           -6.5678            1.3534         -2.6743        7.4590         1.142         -3.9932            -3.2357          -5.4804           -1.7582          -1.2337           -1.8137         -5.3139        -3.3444
Rh111-Ni   -2.6838      7.6400       1.157        -3.8800       -3.7066           -4.4744           -1.5395         -2.9836        7.4590         1.142         -3.9932            -3.2357          -5.4804           -1.7582          -1.2337           -1.8137         -5.3139        -3.3444
Rh111-Os   -2.6121      8.7060       1.077        -5.2144       -4.6506           -7.8962           -1.7538         -3.0534        7.4590         1.142         -3.9932            -3.2357          -5.4804           -1.7582          -1.2337           -1.8137         -5.3139        -3.3444
Rh111-Pd   -2.6091      8.3370       0.562        -3.9768       -3.2381           -3.0964           -1.4843         -2.4885        7.4590         1.142         -3.9932            -3.2357          -5.4804           -1.7582          -1.2337           -1.8137         -5.3139        -3.3444
Rh111-Pt   -2.5633      9.0170       2.125        -5.5279       -4.9378           -4.9436           -2.3468         -3.6231        7.4590         1.142         -3.9932            -3.2357          -5.4804           -1.7582          -1.2337           -1.8137         -5.3139        -3.3444
Rh111-Re   -2.6184      7.8770       0.06         -4.6675       -3.2531           -7.1054           -0.4274         -2.3586        7.4590         1.142         -3.9932            -3.2357          -5.4804           -1.7582          -1.2337           -1.8137         -5.3139        -3.3444
Rh111-Rh   -2.6698      7.4590       1.142        -3.9932       -3.2357           -5.4804           -1.7582         -3.3444        7.4590         1.142         -3.9932            -3.2357          -5.4804           -1.7582          -1.2337           -1.8137         -5.3139        -3.3444
Rh111-Ru   -2.6476      7.3610       1.046        -4.6195       -3.7016           -6.5823           -1.5150         -3.3326        7.4590         1.142         -3.9932            -3.2357          -5.4804           -1.7582          -1.2337           -1.8137         -5.3139        -3.3444
Rh111-Sc   -2.7705      6.5620       0.188        -3.8073       -3.2576           -4.1601            2.2982         -2.6087        7.4590         1.142         -3.9932            -3.2357          -5.4804           -1.7582          -1.2337           -1.8137         -5.3139        -3.3444
Rh111-Ta   -2.7178      7.8870       0.323        -4.1118       -2.3395           -7.9459            1.7577         -1.8754        7.4590         1.142         -3.9932            -3.2357          -5.4804           -1.7582          -1.2337           -1.8137         -5.3139        -3.3444
Rh111-Tc   -2.6567      7.2760       0.55         -4.8318       -3.0741           -6.4378           -0.4865         -2.7343        7.4590         1.142         -3.9932            -3.2357          -5.4804           -1.7582          -1.2337           -1.8137         -5.3139        -3.3444
Rh111-Ti   -2.7656      6.8280       0.075        -2.8715       -2.8395           -5.4049            1.5700         -2.8547        7.4590         1.142         -3.9932            -3.2357          -5.4804           -1.7582          -1.2337           -1.8137         -5.3139        -3.3444
Rh111-V:   -2.7244      6.7460       0.527        -2.8683       -1.7318           -5.0589            1.1689         -2.5579        7.4590         1.142         -3.9932            -3.2357          -5.4804           -1.7582          -1.2337           -1.8137         -5.3139        -3.3444
Rh111-W    -2.6632      7.9800       0.816        -4.0064       -2.6786           -7.7397            0.0262         -2.9126        7.4590         1.142         -3.9932            -3.2357          -5.4804           -1.7582          -1.2337           -1.8137         -5.3139        -3.3444
Rh111-Y    -2.7222      6.2190       0.307        -3.6020       -2.4603           -4.2729            2.5942         -3.0563        7.4590         1.142         -3.9932            -3.2357          -5.4804           -1.7582          -1.2337           -1.8137         -5.3139        -3.3444
Rh111-Zn   -2.6618      9.3940      -0.6          -5.8522       -0.6498           -0.717            -6.6672         -0.8999        7.4590         1.142         -3.9932            -3.2357          -5.4804           -1.7582          -1.2337           -1.8137         -5.3139        -3.3444
Rh111-Zr   -2.7466      6.6340       0.433        -2.8313       -2.7471           -6.2538            1.7376         -3.0956        7.4590         1.142         -3.9932            -3.2357          -5.4804           -1.7582          -1.2337           -1.8137         -5.3139        -3.3444
Ru001-Ag   -2.6009      7.5760       1.304        -4.5659       -3.8403           -2.0183           -3.7706         -2.3275        7.3610         1.046         -4.6195            -3.7016          -6.5823           -1.5150          -0.9334           -1.6622         -5.2204        -3.3326
Ru001-Au   -2.4929      9.2250       2.308        -5.9456       -5.2426           -2.4188           -3.2861         -3.0889        7.3610         1.046         -4.6195            -3.7016          -6.5823           -1.5150          -0.9334           -1.6622         -5.2204        -3.3326
Ru001-Cd   -2.6854      8.9940      -0.7          -5.4994       -0.7368           -0.3509           -7.6339         -0.7347        7.3610         1.046         -4.6195            -3.7016          -6.5823           -1.5150          -0.9334           -1.6622         -5.2204        -3.3326
Ru001-Co   -2.7473      7.8810       0.662        -3.9463       -3.9152           -5.1966           -1.6744         -2.9714        7.3610         1.046         -4.6195            -3.7016          -6.5823           -1.5150          -0.9334           -1.6622         -5.2204        -3.3326
Ru001-Cr   -2.8242      6.7670       0.675        -3.5634       -1.6383           -3.5882           -0.0056         -2.3337        7.3610         1.046         -4.6195            -3.7016          -6.5823           -1.5150          -0.9334           -1.6622         -5.2204        -3.3326
Ru001-Cu   -2.6710      7.7270       1.235        -4.7251       -3.9515           -3.0383           -2.3336         -2.8128        7.3610         1.046         -4.6195            -3.7016          -6.5823           -1.5150          -0.9334           -1.6622         -5.2204        -3.3326
Ru001-Fe   -2.7391      7.9030       0.153        -4.3671       -4.2604           -4.8008           -1.1981         -2.3212        7.3610         1.046         -4.6195            -3.7016          -6.5823           -1.5150          -0.9334           -1.6622         -5.2204        -3.3326
Ru001-Hf   -2.8288      6.8250       0.178        -4.3792       -2.9349           -6.4029            2.1396         -2.9066        7.3610         1.046         -4.6195            -3.7016          -6.5823           -1.5150          -0.9334           -1.6622         -5.2204        -3.3326
Ru001-Hg   -2.6598      10.4380     -0.5          -6.6810       -0.7065            0.3374           -6.1561         -0.3636        7.3610         1.046         -4.6195            -3.7016          -6.5823           -1.5150          -0.9334           -1.6622         -5.2204        -3.3326
Ru001-Ir   -2.6946      9.1210       1.564        -5.0181       -4.9944           -7.0859           -2.4149         -3.6893        7.3610         1.046         -4.6195            -3.7016          -6.5823           -1.5150          -0.9334           -1.6622         -5.2204        -3.3326
Ru001-Lu   -2.7558      5.4260       0.238        -4.1173       -1.6757           -4.1079            3.1263         -3.2866        7.3610         1.046         -4.6195            -3.7016          -6.5823           -1.5150          -0.9334           -1.6622         -5.2204        -3.3326
Ru001-Mn   -2.7313      7.4340      -0.5          -4.3042       -3.4853           -3.1315           -0.5789         -1.8872        7.3610         1.046         -4.6195            -3.7016          -6.5823           -1.5150          -0.9334           -1.6622         -5.2204        -3.3326
Ru001-Mo   -2.8453      7.0920       0.747        -4.5378       -1.7437           -5.705            -0.1961         -2.4744        7.3610         1.046         -4.6195            -3.7016          -6.5823           -1.5150          -0.9334           -1.6622         -5.2204        -3.3326
Ru001-Nb   -2.8644      6.7590       0.917        -3.6430       -1.9019           -6.5678            1.3534         -2.6743        7.3610         1.046         -4.6195            -3.7016          -6.5823           -1.5150          -0.9334           -1.6622         -5.2204        -3.3326
Ru001-Ni   -2.7813      7.6400       1.157        -3.8800       -3.7066           -4.4744           -1.5395         -2.9836        7.3610         1.046         -4.6195            -3.7016          -6.5823           -1.5150          -0.9334           -1.6622         -5.2204        -3.3326
Ru001-Os   -2.7483      8.7060       1.077        -5.2144       -4.6506           -7.8962           -1.7538         -3.0534        7.3610         1.046         -4.6195            -3.7016          -6.5823           -1.5150          -0.9334           -1.6622         -5.2204        -3.3326
Ru001-Pd   -2.7178      8.3370       0.562        -3.9768       -3.2381           -3.0964           -1.4843         -2.4885        7.3610         1.046         -4.6195            -3.7016          -6.5823           -1.5150          -0.9334           -1.6622         -5.2204        -3.3326
Ru001-Pt   -2.6166      9.0170       2.125        -5.5279       -4.9378           -4.9436           -2.3468         -3.6231        7.3610         1.046         -4.6195            -3.7016          -6.5823           -1.5150          -0.9334           -1.6622         -5.2204        -3.3326
Ru001-Re   -2.7824      7.8770       0.06         -4.6675       -3.2531           -7.1054           -0.4274         -2.3586        7.3610         1.046         -4.6195            -3.7016          -6.5823           -1.5150          -0.9334           -1.6622         -5.2204        -3.3326
Ru001-Rh   -2.7468      7.4590       1.142        -3.9932       -3.2357           -5.4804           -1.7582         -3.3444        7.3610         1.046         -4.6195            -3.7016          -6.5823           -1.5150          -0.9334           -1.6622         -5.2204        -3.3326
Ru001-Ru   -2.7900      7.3610       1.046        -4.6195       -3.7016           -6.5823           -1.5150         -3.3326        7.3610         1.046         -4.6195            -3.7016          -6.5823           -1.5150          -0.9334           -1.6622         -5.2204        -3.3326
Ru001-Sc   -2.8211      6.5620       0.188        -3.8073       -3.2576           -4.1601            2.2982         -2.6087        7.3610         1.046         -4.6195            -3.7016          -6.5823           -1.5150          -0.9334           -1.6622         -5.2204        -3.3326
Ru001-Ta   -2.8414      7.8870       0.323        -4.1118       -2.3395           -7.9459            1.7577         -1.8754        7.3610         1.046         -4.6195            -3.7016          -6.5823           -1.5150          -0.9334           -1.6622         -5.2204        -3.3326
Ru001-Tc   -2.8163      7.2760       0.55         -4.8318       -3.0741           -6.4378           -0.4865         -2.7343        7.3610         1.046         -4.6195            -3.7016          -6.5823           -1.5150          -0.9334           -1.6622         -5.2204        -3.3326
Ru001-Ti   -2.8617      6.8280       0.075        -2.8715       -2.8395           -5.4049            1.5700         -2.8547        7.3610         1.046         -4.6195            -3.7016          -6.5823           -1.5150          -0.9334           -1.6622         -5.2204        -3.3326
Ru001-V    -2.8554      6.7460       0.527        -2.8683       -1.7318           -5.0589            1.1689         -2.5579        7.3610         1.046         -4.6195            -3.7016          -6.5823           -1.5150          -0.9334           -1.6622         -5.2204        -3.3326
Ru001-W    -2.8182      7.9800       0.816        -4.0064       -2.6786           -7.7397            0.0262         -2.9126        7.3610         1.046         -4.6195            -3.7016          -6.5823           -1.5150          -0.9334           -1.6622         -5.2204        -3.3326
Ru001-Y    -2.7767      6.2190       0.307        -3.6020       -2.4603           -4.2729            2.5942         -3.0563        7.3610         1.046         -4.6195            -3.7016          -6.5823           -1.5150          -0.9334           -1.6622         -5.2204        -3.3326
Ru001-Zn   -2.7032      9.3940      -0.6          -5.8522       -0.6498           -0.717            -6.6672         -0.8999        7.3610         1.046         -4.6195            -3.7016          -6.5823           -1.5150          -0.9334           -1.6622         -5.2204        -3.3326
Ru001-Zr   -2.8432      6.6340       0.433        -2.8313       -2.7471           -6.2538            1.7376         -3.0956        7.3610         1.046         -4.6195            -3.7016          -6.5823           -1.5150          -0.9334           -1.6622         -5.2204        -3.3326
Cd001-Ag   -1.5290      7.5760       1.3040       -4.5659       -3.8403           -2.0183           -3.7706         -2.3275        8.9940        -0.7000        -5.4994            -0.7368          -0.3509           -7.6339          -7.7665           -7.8015         -3.4651        -0.7347
Cd001-Au   -1.4347      9.2250       2.3080       -5.9456       -5.2426           -2.4188           -3.2861         -3.0889        8.9940        -0.7000        -5.4994            -0.7368          -0.3509           -7.6339          -7.7665           -7.8015         -3.4651        -0.7347
Cd001-Cd   -1.5584      8.9940      -0.7000       -5.4994       -0.7368           -0.3509           -7.6339         -0.7347        8.9940        -0.7000        -5.4994            -0.7368          -0.3509           -7.6339          -7.7665           -7.8015         -3.4651        -0.7347
Cd001-Co   -2.4969      7.8810       0.6620       -3.9463       -3.9152           -5.1966           -1.6744         -2.9714        8.9940        -0.7000        -5.4994            -0.7368          -0.3509           -7.6339          -7.7665           -7.8015         -3.4651        -0.7347
Cd001-Cr   -2.6522      6.7670       0.6750       -3.5634       -1.6383           -3.5882           -0.0056         -2.3337        8.9940        -0.7000        -5.4994            -0.7368          -0.3509           -7.6339          -7.7665           -7.8015         -3.4651        -0.7347
Cd001-Cu   -1.6749      7.7270       1.2350       -4.7251       -3.9515           -3.0383           -2.3336         -2.8128        8.9940        -0.7000        -5.4994            -0.7368          -0.3509           -7.6339          -7.7665           -7.8015         -3.4651        -0.7347
Cd001-Fe   -2.6533      7.9030       0.1530       -4.3671       -4.2604           -4.8008           -1.1981         -2.3212        8.9940        -0.7000        -5.4994            -0.7368          -0.3509           -7.6339          -7.7665           -7.8015         -3.4651        -0.7347
Cd001-Hf   -2.2033      6.8250       0.1780       -4.3792       -2.9349           -6.4029            2.1396         -2.9066        8.9940        -0.7000        -5.4994            -0.7368          -0.3509           -7.6339          -7.7665           -7.8015         -3.4651        -0.7347
Cd001-Hg   -1.5746      10.438      -0.5000       -6.6810       -0.7065            0.3374           -6.1561         -0.3636        8.9940        -0.7000        -5.4994            -0.7368          -0.3509           -7.6339          -7.7665           -7.8015         -3.4651        -0.7347
Cd001-Ir   -2.7795      9.1210       1.5640       -5.0181       -4.9944           -7.0859           -2.4149         -3.6893        8.9940        -0.7000        -5.4994            -0.7368          -0.3509           -7.6339          -7.7665           -7.8015         -3.4651        -0.7347
Cd001-Lu   -2.2254      5.4260       0.2380       -4.1173       -1.6757           -4.1079            3.1263         -3.2866        8.9940        -0.7000        -5.4994            -0.7368          -0.3509           -7.6339          -7.7665           -7.8015         -3.4651        -0.7347
Cd001-Mn   -2.7093      7.4340      -0.5000       -4.3042       -3.4853           -3.1315           -0.5789         -1.8872        8.9940        -0.7000        -5.4994            -0.7368          -0.3509           -7.6339          -7.7665           -7.8015         -3.4651        -0.7347
Cd001-Mo   -2.8301      7.0920       0.7470       -4.5378       -1.7437           -5.7050           -0.1961         -2.4744        8.9940        -0.7000        -5.4994            -0.7368          -0.3509           -7.6339          -7.7665           -7.8015         -3.4651        -0.7347
Cd001-Nb   -2.5146      6.7590       0.9170       -3.6430       -1.9019           -6.5678            1.3534         -2.6743        8.9940        -0.7000        -5.4994            -0.7368          -0.3509           -7.6339          -7.7665           -7.8015         -3.4651        -0.7347
Cd001-Ni   -2.1257      7.6400       1.1570       -3.8800       -3.7066           -4.4744           -1.5395         -2.9836        8.9940        -0.7000        -5.4994            -0.7368          -0.3509           -7.6339          -7.7665           -7.8015         -3.4651        -0.7347
Cd001-Os   -3.0436      8.7060       1.0770       -5.2144       -4.6506           -7.8962           -1.7538         -3.0534        8.9940        -0.7000        -5.4994            -0.7368          -0.3509           -7.6339          -7.7665           -7.8015         -3.4651        -0.7347
Cd001-Pd   -1.9084      8.3370       0.5620       -3.9768       -3.2381           -3.0964           -1.4843         -2.4885        8.9940        -0.7000        -5.4994            -0.7368          -0.3509           -7.6339          -7.7665           -7.8015         -3.4651        -0.7347
Cd001-Pt   -2.1691      9.0170       2.1250       -5.5279       -4.9378           -4.9436           -2.3468         -3.6231        8.9940        -0.7000        -5.4994            -0.7368          -0.3509           -7.6339          -7.7665           -7.8015         -3.4651        -0.7347
Cd001-Re   -3.1678      7.8770       0.0600       -4.6675       -3.2531           -7.1054           -0.4274         -2.3586        8.9940        -0.7000        -5.4994            -0.7368          -0.3509           -7.6339          -7.7665           -7.8015         -3.4651        -0.7347
Cd001-Rh   -2.4388      7.4590       1.1420       -3.9932       -3.2357           -5.4804           -1.7582         -3.3444        8.9940        -0.7000        -5.4994            -0.7368          -0.3509           -7.6339          -7.7665           -7.8015         -3.4651        -0.7347
Cd001-Ru   -2.8293      7.3610       1.0460       -4.6195       -3.7016           -6.5823           -1.5150         -3.3326        8.9940        -0.7000        -5.4994            -0.7368          -0.3509           -7.6339          -7.7665           -7.8015         -3.4651        -0.7347
Cd001-Sc   -2.1692      6.5620       0.1880       -3.8073       -3.2576           -4.1601            2.2982         -2.6087        8.9940        -0.7000        -5.4994            -0.7368          -0.3509           -7.6339          -7.7665           -7.8015         -3.4651        -0.7347
Cd001-Ta   -2.6988      7.8870       0.3230       -4.1118       -2.3395           -7.9459            1.7577         -1.8754        8.9940        -0.7000        -5.4994            -0.7368          -0.3509           -7.6339          -7.7665           -7.8015         -3.4651        -0.7347
Cd001-Tc   -2.9221      7.2760       0.5500       -4.8318       -3.0741           -6.4378           -0.4865         -2.7343        8.9940        -0.7000        -5.4994            -0.7368          -0.3509           -7.6339          -7.7665           -7.8015         -3.4651        -0.7347
Cd001-Ti   -2.1896      6.8280       0.0750       -2.8715       -2.8395           -5.4049            1.5700         -2.8547        8.9940        -0.7000        -5.4994            -0.7368          -0.3509           -7.6339          -7.7665           -7.8015         -3.4651        -0.7347
Cd001-V    -2.4381      6.7460       0.5270       -2.8683       -1.7318           -5.0589            1.1689         -2.5579        8.9940        -0.7000        -5.4994            -0.7368          -0.3509           -7.6339          -7.7665           -7.8015         -3.4651        -0.7347
Cd001-W    -3.0584      7.9800       0.8160       -4.0064       -2.6786           -7.7397            0.0262         -2.9126        8.9940        -0.7000        -5.4994            -0.7368          -0.3509           -7.6339          -7.7665           -7.8015         -3.4651        -0.7347
Cd001-Y    -2.1931      6.2190       0.3070       -3.6020       -2.4603           -4.2729            2.5942         -3.0563        8.9940        -0.7000        -5.4994            -0.7368          -0.3509           -7.6339          -7.7665           -7.8015         -3.4651        -0.7347
Cd001-Zn   -1.8335      9.3940      -0.6000       -5.8522       -0.6498           -0.7170           -6.6672         -0.8999        8.9940        -0.7000        -5.4994            -0.7368          -0.3509           -7.6339          -7.7665           -7.8015         -3.4651        -0.7347
Cd001-Zr   -2.1904      6.6340       0.4330       -2.8313       -2.7471           -6.2538            1.7376         -3.0956        8.9940        -0.7000        -5.4994            -0.7368          -0.3509           -7.6339          -7.7665           -7.8015         -3.4651        -0.7347
Ag100-Ag   -1.7537      7.5760       1.304        -4.5659       -3.8403           -2.0183           -3.7706         -2.3275        7.5760         1.304         -4.5659            -3.8403          -2.0183           -3.7706          -3.6325           -3.7437         -4.0467        -2.3275          
Ag100-Au   -1.8543      9.2250       2.308        -5.9456       -5.2426           -2.4188           -3.2861         -3.0889        7.5760         1.304         -4.5659            -3.8403          -2.0183           -3.7706          -3.6325           -3.7437         -4.0467        -2.3275
Ag100-Cd   -1.7427      8.9940      -0.7          -5.4994       -0.7368           -0.3509           -7.6339         -0.7347        7.5760         1.304         -4.5659            -3.8403          -2.0183           -3.7706          -3.6325           -3.7437         -4.0467        -2.3275
Ag100-Co   -2.9790      7.8810       0.662        -3.9463       -3.9152           -5.1966           -1.6744         -2.9714        7.5760         1.304         -4.5659            -3.8403          -2.0183           -3.7706          -3.6325           -3.7437         -4.0467        -2.3275
Ag100-Cr   -2.2197      6.7670       0.675        -3.5634       -1.6383           -3.5882           -0.0056         -2.3337        7.5760         1.304         -4.5659            -3.8403          -2.0183           -3.7706          -3.6325           -3.7437         -4.0467        -2.3275
Ag100-Cu   -1.9446      7.7270       1.235        -4.7251       -3.9515           -3.0383           -2.3336         -2.8128        7.5760         1.304         -4.5659            -3.8403          -2.0183           -3.7706          -3.6325           -3.7437         -4.0467        -2.3275
Ag100-Fe   -2.3370      7.9030       0.153        -4.3671       -4.2604           -4.8008           -1.1981         -2.3212        7.5760         1.304         -4.5659            -3.8403          -2.0183           -3.7706          -3.6325           -3.7437         -4.0467        -2.3275
Ag100-Hf   -2.6712      6.8250       0.178        -4.3792       -2.9349           -6.4029            2.1396         -2.9066        7.5760         1.304         -4.5659            -3.8403          -2.0183           -3.7706          -3.6325           -3.7437         -4.0467        -2.3275
Ag100-Hg   -1.7434      10.4380     -0.5          -6.6810       -0.7065            0.3374           -6.1561         -0.3636        7.5760         1.304         -4.5659            -3.8403          -2.0183           -3.7706          -3.6325           -3.7437         -4.0467        -2.3275
Ag100-Ir   -3.0505      9.1210       1.564        -5.0181       -4.9944           -7.0859           -2.4149         -3.6893        7.5760         1.304         -4.5659            -3.8403          -2.0183           -3.7706          -3.6325           -3.7437         -4.0467        -2.3275
Ag100-Lu   -2.4492      5.4260       0.238        -4.1173       -1.6757           -4.1079            3.1263         -3.2866        7.5760         1.304         -4.5659            -3.8403          -2.0183           -3.7706          -3.6325           -3.7437         -4.0467        -2.3275
Ag100-Mn   -2.2392      7.4340      -0.5          -4.3042       -3.4853           -3.1315           -0.5789         -1.8872        7.5760         1.304         -4.5659            -3.8403          -2.0183           -3.7706          -3.6325           -3.7437         -4.0467        -2.3275
Ag100-Mo   -2.7327      7.0920       0.747        -4.5378       -1.7437           -5.705            -0.1961         -2.4744        7.5760         1.304         -4.5659            -3.8403          -2.0183           -3.7706          -3.6325           -3.7437         -4.0467        -2.3275
Ag100-Nb   -2.6984      6.7590       0.917        -3.6430       -1.9019           -6.5678            1.3534         -2.6743        7.5760         1.304         -4.5659            -3.8403          -2.0183           -3.7706          -3.6325           -3.7437         -4.0467        -2.3275
Ag100-Ni   -2.3220      7.6400       1.157        -3.8800       -3.7066           -4.4744           -1.5395         -2.9836        7.5760         1.304         -4.5659            -3.8403          -2.0183           -3.7706          -3.6325           -3.7437         -4.0467        -2.3275
Ag100-Os   -3.2097      8.7060       1.077        -5.2144       -4.6506           -7.8962           -1.7538         -3.0534        7.5760         1.304         -4.5659            -3.8403          -2.0183           -3.7706          -3.6325           -3.7437         -4.0467        -2.3275
Ag100-Pd   -2.1175      8.3370       0.562        -3.9768       -3.2381           -3.0964           -1.4843         -2.4885        7.5760         1.304         -4.5659            -3.8403          -2.0183           -3.7706          -3.6325           -3.7437         -4.0467        -2.3275
Ag100-Pt   -2.5316      9.0170       2.125        -5.5279       -4.9378           -4.9436           -2.3468         -3.6231        7.5760         1.304         -4.5659            -3.8403          -2.0183           -3.7706          -3.6325           -3.7437         -4.0467        -2.3275
Ag100-Re   -3.1478      7.8770       0.06         -4.6675       -3.2531           -7.1054           -0.4274         -2.3586        7.5760         1.304         -4.5659            -3.8403          -2.0183           -3.7706          -3.6325           -3.7437         -4.0467        -2.3275
Ag100-Rh   -2.5750      7.4590       1.142        -3.9932       -3.2357           -5.4804           -1.7582         -3.3444        7.5760         1.304         -4.5659            -3.8403          -2.0183           -3.7706          -3.6325           -3.7437         -4.0467        -2.3275
Ag100-Ru   -2.8421      7.3610       1.046        -4.6195       -3.7016           -6.5823           -1.5150         -3.3326        7.5760         1.304         -4.5659            -3.8403          -2.0183           -3.7706          -3.6325           -3.7437         -4.0467        -2.3275
Ag100-Sc   -2.5218      6.5620       0.188        -3.8073       -3.2576           -4.1601            2.2982         -2.6087        7.5760         1.304         -4.5659            -3.8403          -2.0183           -3.7706          -3.6325           -3.7437         -4.0467        -2.3275
Ag100-Ta   -2.7015      7.8870       0.323        -4.1118       -2.3395           -7.9459            1.7577         -1.8754        7.5760         1.304         -4.5659            -3.8403          -2.0183           -3.7706          -3.6325           -3.7437         -4.0467        -2.3275
Ag100-Tc   -2.8421      7.2760       0.55         -4.8318       -3.0741           -6.4378           -0.4865         -2.7343        7.5760         1.304         -4.5659            -3.8403          -2.0183           -3.7706          -3.6325           -3.7437         -4.0467        -2.3275
Ag100-Ti   -2.5505      6.8280       0.075        -2.8715       -2.8395           -5.4049            1.5700         -2.8547        7.5760         1.304         -4.5659            -3.8403          -2.0183           -3.7706          -3.6325           -3.7437         -4.0467        -2.3275
Ag100-V    -2.3701      6.7460       0.527        -2.8683       -1.7318           -5.0589            1.1689         -2.5579        7.5760         1.304         -4.5659            -3.8403          -2.0183           -3.7706          -3.6325           -3.7437         -4.0467        -2.3275
Ag100-W    -3.0023      7.9800       0.816        -4.0064       -2.6786           -7.7397            0.0262         -2.9126        7.5760         1.304         -4.5659            -3.8403          -2.0183           -3.7706          -3.6325           -3.7437         -4.0467        -2.3275
Ag100-Y    -2.4763      6.2190       0.307        -3.6020       -2.4603           -4.2729            2.5942         -3.0563        7.5760         1.304         -4.5659            -3.8403          -2.0183           -3.7706          -3.6325           -3.7437         -4.0467        -2.3275
Ag100-Zn   -1.7692      9.3940      -0.6          -5.8522       -0.6498           -0.717            -6.6672         -0.8999        7.5760         1.304         -4.5659            -3.8403          -2.0183           -3.7706          -3.6325           -3.7437         -4.0467        -2.3275
Ag100-Zr   -2.6226      6.6340       0.433        -2.8313       -2.7471           -6.2538            1.7376         -3.0956        7.5760         1.304         -4.5659            -3.8403          -2.0183           -3.7706          -3.6325           -3.7437         -4.0467        -2.3275
Ag110-Ag   -1.8438      7.5760       1.304        -4.5659       -3.8403           -2.0183           -3.7706         -2.3275        7.5760         1.304         -4.5659            -3.8403          -2.0183           -3.7706          -3.6424           -3.7304         -3.9279        -2.3275
Ag110-Au   -1.8436      9.2250       2.308        -5.9456       -5.2426           -2.4188           -3.2861         -3.0889        7.5760         1.304         -4.5659            -3.8403          -2.0183           -3.7706          -3.6424           -3.7304         -3.9279        -2.3275
Ag110-Cd   -1.8195      8.9940      -0.7          -5.4994       -0.7368           -0.3509           -7.6339         -0.7347        7.5760         1.304         -4.5659            -3.8403          -2.0183           -3.7706          -3.6424           -3.7304         -3.9279        -2.3275
Ag110-Co   -2.9778      7.8810       0.662        -3.9463       -3.9152           -5.1966           -1.6744         -2.9714        7.5760         1.304         -4.5659            -3.8403          -2.0183           -3.7706          -3.6424           -3.7304         -3.9279        -2.3275
Ag110-Cr   -2.2837      6.7670       0.675        -3.5634       -1.6383           -3.5882           -0.0056         -2.3337        7.5760         1.304         -4.5659            -3.8403          -2.0183           -3.7706          -3.6424           -3.7304         -3.9279        -2.3275
Ag110-Cu   -1.8472      7.7270       1.235        -4.7251       -3.9515           -3.0383           -2.3336         -2.8128        7.5760         1.304         -4.5659            -3.8403          -2.0183           -3.7706          -3.6424           -3.7304         -3.9279        -2.3275
Ag110-Fe   -2.3646      7.9030       0.153        -4.3671       -4.2604           -4.8008           -1.1981         -2.3212        7.5760         1.304         -4.5659            -3.8403          -2.0183           -3.7706          -3.6424           -3.7304         -3.9279        -2.3275
Ag110-Hf   -2.8727      6.8250       0.178        -4.3792       -2.9349           -6.4029            2.1396         -2.9066        7.5760         1.304         -4.5659            -3.8403          -2.0183           -3.7706          -3.6424           -3.7304         -3.9279        -2.3275
Ag110-Hg   -1.8444      10.4380     -0.5          -6.6810       -0.7065            0.3374           -6.1561         -0.3636        7.5760         1.304         -4.5659            -3.8403          -2.0183           -3.7706          -3.6424           -3.7304         -3.9279        -2.3275
Ag110-Ir   -2.8710      9.1210       1.564        -5.0181       -4.9944           -7.0859           -2.4149         -3.6893        7.5760         1.304         -4.5659            -3.8403          -2.0183           -3.7706          -3.6424           -3.7304         -3.9279        -2.3275
Ag110-Lu   -2.4906      5.4260       0.238        -4.1173       -1.6757           -4.1079            3.1263         -3.2866        7.5760         1.304         -4.5659            -3.8403          -2.0183           -3.7706          -3.6424           -3.7304         -3.9279        -2.3275
Ag110-Mn   -2.2812      7.4340      -0.5          -4.3042       -3.4853           -3.1315           -0.5789         -1.8872        7.5760         1.304         -4.5659            -3.8403          -2.0183           -3.7706          -3.6424           -3.7304         -3.9279        -2.3275
Ag110-Mo   -2.9629      7.0920       0.747        -4.5378       -1.7437           -5.705            -0.1961         -2.4744        7.5760         1.304         -4.5659            -3.8403          -2.0183           -3.7706          -3.6424           -3.7304         -3.9279        -2.3275
Ag110-Nb   -2.9412      6.7590       0.917        -3.6430       -1.9019           -6.5678            1.3534         -2.6743        7.5760         1.304         -4.5659            -3.8403          -2.0183           -3.7706          -3.6424           -3.7304         -3.9279        -2.3275
Ag110-Ni   -2.3245      7.6400       1.157        -3.8800       -3.7066           -4.4744           -1.5395         -2.9836        7.5760         1.304         -4.5659            -3.8403          -2.0183           -3.7706          -3.6424           -3.7304         -3.9279        -2.3275
Ag110-Os   -2.9749      8.7060       1.077        -5.2144       -4.6506           -7.8962           -1.7538         -3.0534        7.5760         1.304         -4.5659            -3.8403          -2.0183           -3.7706          -3.6424           -3.7304         -3.9279        -2.3275
Ag110-Pd   -2.1410      8.3370       0.562        -3.9768       -3.2381           -3.0964           -1.4843         -2.4885        7.5760         1.304         -4.5659            -3.8403          -2.0183           -3.7706          -3.6424           -3.7304         -3.9279        -2.3275
Ag110-Pt   -2.4793      9.0170       2.125        -5.5279       -4.9378           -4.9436           -2.3468         -3.6231        7.5760         1.304         -4.5659            -3.8403          -2.0183           -3.7706          -3.6424           -3.7304         -3.9279        -2.3275
Ag110-Re   -3.1015      7.8770       0.06         -4.6675       -3.2531           -7.1054           -0.4274         -2.3586        7.5760         1.304         -4.5659            -3.8403          -2.0183           -3.7706          -3.6424           -3.7304         -3.9279        -2.3275
Ag110-Rh   -2.5701      7.4590       1.142        -3.9932       -3.2357           -5.4804           -1.7582         -3.3444        7.5760         1.304         -4.5659            -3.8403          -2.0183           -3.7706          -3.6424           -3.7304         -3.9279        -2.3275
Ag110-Ru   -2.7910      7.3610       1.046        -4.6195       -3.7016           -6.5823           -1.5150         -3.3326        7.5760         1.304         -4.5659            -3.8403          -2.0183           -3.7706          -3.6424           -3.7304         -3.9279        -2.3275
Ag110-Sc   -2.6149      6.5620       0.188        -3.8073       -3.2576           -4.1601            2.2982         -2.6087        7.5760         1.304         -4.5659            -3.8403          -2.0183           -3.7706          -3.6424           -3.7304         -3.9279        -2.3275
Ag110-Ta   -3.0219      7.8870       0.323        -4.1118       -2.3395           -7.9459            1.7577         -1.8754        7.5760         1.304         -4.5659            -3.8403          -2.0183           -3.7706          -3.6424           -3.7304         -3.9279        -2.3275
Ag110-Tc   -2.9115      7.2760       0.55         -4.8318       -3.0741           -6.4378           -0.4865         -2.7343        7.5760         1.304         -4.5659            -3.8403          -2.0183           -3.7706          -3.6424           -3.7304         -3.9279        -2.3275
Ag110-Ti   -2.7721      6.8280       0.075        -2.8715       -2.8395           -5.4049            1.5700         -2.8547        7.5760         1.304         -4.5659            -3.8403          -2.0183           -3.7706          -3.6424           -3.7304         -3.9279        -2.3275
Ag110-V    -2.4591      6.7460       0.527        -2.8683       -1.7318           -5.0589            1.1689         -2.5579        7.5760         1.304         -4.5659            -3.8403          -2.0183           -3.7706          -3.6424           -3.7304         -3.9279        -2.3275
Ag110-W    -3.0850      7.9800       0.816        -4.0064       -2.6786           -7.7397            0.0262         -2.9126        7.5760         1.304         -4.5659            -3.8403          -2.0183           -3.7706          -3.6424           -3.7304         -3.9279        -2.3275
Ag110-Y    -2.5780      6.2190       0.307        -3.6020       -2.4603           -4.2729            2.5942         -3.0563        7.5760         1.304         -4.5659            -3.8403          -2.0183           -3.7706          -3.6424           -3.7304         -3.9279        -2.3275
Ag110-Zn   -1.8404      9.3940      -0.6          -5.8522       -0.6498           -0.717            -6.6672         -0.8999        7.5760         1.304         -4.5659            -3.8403          -2.0183           -3.7706          -3.6424           -3.7304         -3.9279        -2.3275
Ag110-Zr   -2.8519      6.6340       0.433        -2.8313       -2.7471           -6.2538            1.7376         -3.0956        7.5760         1.304         -4.5659            -3.8403          -2.0183           -3.7706          -3.6424           -3.7304         -3.9279        -2.3275
Ti001-Ag   -3.3454      7.5760       1.304        -4.5659       -3.8403           -2.0183           -3.7706         -2.3275        6.8280         0.075         -2.8715            -2.8395          -5.4049            1.5700           1.6840            1.6283         -5.0359        -2.8547
Ti001-Au   -3.3472      9.2250       2.308        -5.9456       -5.2426           -2.4188           -3.2861         -3.0889        6.8280         0.075         -2.8715            -2.8395          -5.4049            1.5700           1.6840            1.6283         -5.0359        -2.8547
Ti001-Cd   -3.3221      8.9940      -0.7          -5.4994       -0.7368           -0.3509           -7.6339         -0.7347        6.8280         0.075         -2.8715            -2.8395          -5.4049            1.5700           1.6840            1.6283         -5.0359        -2.8547
Ti001-Co   -3.0035      7.8810       0.662        -3.9463       -3.9152           -5.1966           -1.6744         -2.9714        6.8280         0.075         -2.8715            -2.8395          -5.4049            1.5700           1.6840            1.6283         -5.0359        -2.8547
Ti001-Cr   -3.3069      6.7670       0.675        -3.5634       -1.6383           -3.5882           -0.0056         -2.3337        6.8280         0.075         -2.8715            -2.8395          -5.4049            1.5700           1.6840            1.6283         -5.0359        -2.8547
Ti001-Cu   -2.9730      7.7270       1.235        -4.7251       -3.9515           -3.0383           -2.3336         -2.8128        6.8280         0.075         -2.8715            -2.8395          -5.4049            1.5700           1.6840            1.6283         -5.0359        -2.8547
Ti001-Fe   -3.0626      7.9030       0.153        -4.3671       -4.2604           -4.8008           -1.1981         -2.3212        6.8280         0.075         -2.8715            -2.8395          -5.4049            1.5700           1.6840            1.6283         -5.0359        -2.8547
Ti001-Hf   -3.2362      6.8250       0.178        -4.3792       -2.9349           -6.4029            2.1396         -2.9066        6.8280         0.075         -2.8715            -2.8395          -5.4049            1.5700           1.6840            1.6283         -5.0359        -2.8547
Ti001-Hg   -3.3192      10.4380     -0.5          -6.6810       -0.7065            0.3374           -6.1561         -0.3636        6.8280         0.075         -2.8715            -2.8395          -5.4049            1.5700           1.6840            1.6283         -5.0359        -2.8547
Ti001-Ir   -3.4458      9.1210       1.564        -5.0181       -4.9944           -7.0859           -2.4149         -3.6893        6.8280         0.075         -2.8715            -2.8395          -5.4049            1.5700           1.6840            1.6283         -5.0359        -2.8547
Ti001-Lu   -3.2320      5.4260       0.238        -4.1173       -1.6757           -4.1079            3.1263         -3.2866        6.8280         0.075         -2.8715            -2.8395          -5.4049            1.5700           1.6840            1.6283         -5.0359        -2.8547
Ti001-Mn   -3.0846      7.4340      -0.5          -4.3042       -3.4853           -3.1315           -0.5789         -1.8872        6.8280         0.075         -2.8715            -2.8395          -5.4049            1.5700           1.6840            1.6283         -5.0359        -2.8547
Ti001-Mo   -2.9530      7.0920       0.747        -4.5378       -1.7437           -5.705            -0.1961         -2.4744        6.8280         0.075         -2.8715            -2.8395          -5.4049            1.5700           1.6840            1.6283         -5.0359        -2.8547
Ti001-Nb   -3.1219      6.7590       0.917        -3.6430       -1.9019           -6.5678            1.3534         -2.6743        6.8280         0.075         -2.8715            -2.8395          -5.4049            1.5700           1.6840            1.6283         -5.0359        -2.8547
Ti001-Ni   -2.9482      7.6400       1.157        -3.8800       -3.7066           -4.4744           -1.5395         -2.9836        6.8280         0.075         -2.8715            -2.8395          -5.4049            1.5700           1.6840            1.6283         -5.0359        -2.8547
Ti001-Os   -2.8252      8.7060       1.077        -5.2144       -4.6506           -7.8962           -1.7538         -3.0534        6.8280         0.075         -2.8715            -2.8395          -5.4049            1.5700           1.6840            1.6283         -5.0359        -2.8547
Ti001-Pd   -3.3573      8.3370       0.562        -3.9768       -3.2381           -3.0964           -1.4843         -2.4885        6.8280         0.075         -2.8715            -2.8395          -5.4049            1.5700           1.6840            1.6283         -5.0359        -2.8547
Ti001-Pt   -2.8132      9.0170       2.125        -5.5279       -4.9378           -4.9436           -2.3468         -3.6231        6.8280         0.075         -2.8715            -2.8395          -5.4049            1.5700           1.6840            1.6283         -5.0359        -2.8547
Ti001-Re   -2.8730      7.8770       0.06         -4.6675       -3.2531           -7.1054           -0.4274         -2.3586        6.8280         0.075         -2.8715            -2.8395          -5.4049            1.5700           1.6840            1.6283         -5.0359        -2.8547
Ti001-Rh   -3.4447      7.4590       1.142        -3.9932       -3.2357           -5.4804           -1.7582         -3.3444        6.8280         0.075         -2.8715            -2.8395          -5.4049            1.5700           1.6840            1.6283         -5.0359        -2.8547
Ti001-Ru   -3.4119      7.3610       1.046        -4.6195       -3.7016           -6.5823           -1.5150         -3.3326        6.8280         0.075         -2.8715            -2.8395          -5.4049            1.5700           1.6840            1.6283         -5.0359        -2.8547
Ti001-Sc   -3.2994      6.5620       0.188        -3.8073       -3.2576           -4.1601            2.2982         -2.6087        6.8280         0.075         -2.8715            -2.8395          -5.4049            1.5700           1.6840            1.6283         -5.0359        -2.8547
Ti001-Ta   -3.1900      7.8870       0.323        -4.1118       -2.3395           -7.9459            1.7577         -1.8754        6.8280         0.075         -2.8715            -2.8395          -5.4049            1.5700           1.6840            1.6283         -5.0359        -2.8547
Ti001-Tc   -2.8227      7.2760       0.55         -4.8318       -3.0741           -6.4378           -0.4865         -2.7343        6.8280         0.075         -2.8715            -2.8395          -5.4049            1.5700           1.6840            1.6283         -5.0359        -2.8547
Ti001-Ti   -3.3095      6.8280       0.075        -2.8715       -2.8395           -5.4049            1.5700         -2.8547        6.8280         0.075         -2.8715            -2.8395          -5.4049            1.5700           1.6840            1.6283         -5.0359        -2.8547
Ti001-V    -3.1772      6.7460       0.527        -2.8683       -1.7318           -5.0589            1.1689         -2.5579        6.8280         0.075         -2.8715            -2.8395          -5.4049            1.5700           1.6840            1.6283         -5.0359        -2.8547
Ti001-W    -3.0280      7.9800       0.816        -4.0064       -2.6786           -7.7397            0.0262         -2.9126        6.8280         0.075         -2.8715            -2.8395          -5.4049            1.5700           1.6840            1.6283         -5.0359        -2.8547
Ti001-Y    -3.2312      6.2190       0.307        -3.6020       -2.4603           -4.2729            2.5942         -3.0563        6.8280         0.075         -2.8715            -2.8395          -5.4049            1.5700           1.6840            1.6283         -5.0359        -2.8547
Ti001-Zn   -3.3366      9.3940      -0.6          -5.8522       -0.6498           -0.717	    -6.6672         -0.8999        6.8280         0.075         -2.8715            -2.8395          -5.4049            1.5700           1.6840            1.6283         -5.0359        -2.8547
Ti001-Zr   -3.1894      6.6340       0.433        -2.8313       -2.7471           -6.2538            1.7376         -3.0956        6.8280         0.075         -2.8715            -2.8395          -5.4049            1.5700           1.6840            1.6283         -5.0359        -2.8547
Cu310-Ag   -2.2156      7.5760       1.304        -4.5659       -3.8403           -2.0183           -3.7706         -2.3275        7.7270         1.235         -4.7251            -3.9515          -3.0383           -2.3336          -1.9397           -2.0412         -4.1869        -2.8128
Cu310-Au   -2.1643      9.2250       2.308        -5.9456       -5.2426           -2.4188           -3.2861         -3.0889        7.7270         1.235         -4.7251            -3.9515          -3.0383           -2.3336          -1.9397           -2.0412         -4.1869        -2.8128
Cu310-Cd   -2.2149      8.9940      -0.7          -5.4994       -0.7368           -0.3509           -7.6339         -0.7347        7.7270         1.235         -4.7251            -3.9515          -3.0383           -2.3336          -1.9397           -2.0412         -4.1869        -2.8128
Cu310-Co   -2.4461      7.8810       0.662        -3.9463       -3.9152           -5.1966           -1.6744         -2.9714        7.7270         1.235         -4.7251            -3.9515          -3.0383           -2.3336          -1.9397           -2.0412         -4.1869        -2.8128
Cu310-Cr   -2.4166      6.7670       0.675        -3.5634       -1.6383           -3.5882           -0.0056         -2.3337        7.7270         1.235         -4.7251            -3.9515          -3.0383           -2.3336          -1.9397           -2.0412         -4.1869        -2.8128
Cu310-Cu   -2.2785      7.7270       1.235        -4.7251       -3.9515           -3.0383           -2.3336         -2.8128        7.7270         1.235         -4.7251            -3.9515          -3.0383           -2.3336          -1.9397           -2.0412         -4.1869        -2.8128
Cu310-Fe   -2.4417      7.9030       0.153        -4.3671       -4.2604           -4.8008           -1.1981         -2.3212        7.7270         1.235         -4.7251            -3.9515          -3.0383           -2.3336          -1.9397           -2.0412         -4.1869        -2.8128
Cu310-Hf   -2.7192      6.8250       0.178        -4.3792       -2.9349           -6.4029            2.1396         -2.9066        7.7270         1.235         -4.7251            -3.9515          -3.0383           -2.3336          -1.9397           -2.0412         -4.1869        -2.8128
Cu310-Hg   -2.2084      10.4380     -0.5          -6.6810       -0.7065            0.3374           -6.1561         -0.3636        7.7270         1.235         -4.7251            -3.9515          -3.0383           -2.3336          -1.9397           -2.0412         -4.1869        -2.8128
Cu310-Ir   -2.8110      9.1210       1.564        -5.0181       -4.9944           -7.0859           -2.4149         -3.6893        7.7270         1.235         -4.7251            -3.9515          -3.0383           -2.3336          -1.9397           -2.0412         -4.1869        -2.8128
Cu310-Lu   -2.5008      5.4260       0.238        -4.1173       -1.6757           -4.1079            3.1263         -3.2866        7.7270         1.235         -4.7251            -3.9515          -3.0383           -2.3336          -1.9397           -2.0412         -4.1869        -2.8128
Cu310-Mn   -2.3704      7.4340      -0.5          -4.3042       -3.4853           -3.1315           -0.5789         -1.8872        7.7270         1.235         -4.7251            -3.9515          -3.0383           -2.3336          -1.9397           -2.0412         -4.1869        -2.8128
Cu310-Mo   -2.7710      7.0920       0.747        -4.5378       -1.7437           -5.705            -0.1961         -2.4744        7.7270         1.235         -4.7251            -3.9515          -3.0383           -2.3336          -1.9397           -2.0412         -4.1869        -2.8128
Cu310-Nb   -2.7777      6.7590       0.917        -3.6430       -1.9019           -6.5678            1.3534         -2.6743        7.7270         1.235         -4.7251            -3.9515          -3.0383           -2.3336          -1.9397           -2.0412         -4.1869        -2.8128
Cu310-Ni   -2.4924      7.6400       1.157        -3.8800       -3.7066           -4.4744           -1.5395         -2.9836        7.7270         1.235         -4.7251            -3.9515          -3.0383           -2.3336          -1.9397           -2.0412         -4.1869        -2.8128
Cu310-Os   -2.9486      8.7060       1.077        -5.2144       -4.6506           -7.8962           -1.7538         -3.0534        7.7270         1.235         -4.7251            -3.9515          -3.0383           -2.3336          -1.9397           -2.0412         -4.1869        -2.8128
Cu310-Pd   -2.2885      8.3370       0.562        -3.9768       -3.2381           -3.0964           -1.4843         -2.4885        7.7270         1.235         -4.7251            -3.9515          -3.0383           -2.3336          -1.9397           -2.0412         -4.1869        -2.8128
Cu310-Pt   -2.3712      9.0170       2.125        -5.5279       -4.9378           -4.9436           -2.3468         -3.6231        7.7270         1.235         -4.7251            -3.9515          -3.0383           -2.3336          -1.9397           -2.0412         -4.1869        -2.8128
Cu310-Re   -2.9681      7.8770       0.06         -4.6675       -3.2531           -7.1054           -0.4274         -2.3586        7.7270         1.235         -4.7251            -3.9515          -3.0383           -2.3336          -1.9397           -2.0412         -4.1869        -2.8128
Cu310-Rh   -2.4989      7.4590       1.142        -3.9932       -3.2357           -5.4804           -1.7582         -3.3444        7.7270         1.235         -4.7251            -3.9515          -3.0383           -2.3336          -1.9397           -2.0412         -4.1869        -2.8128
Cu310-Ru   -2.6615      7.3610       1.046        -4.6195       -3.7016           -6.5823           -1.5150         -3.3326        7.7270         1.235         -4.7251            -3.9515          -3.0383           -2.3336          -1.9397           -2.0412         -4.1869        -2.8128
Cu310-Sc   -2.5776      6.5620       0.188        -3.8073       -3.2576           -4.1601            2.2982         -2.6087        7.7270         1.235         -4.7251            -3.9515          -3.0383           -2.3336          -1.9397           -2.0412         -4.1869        -2.8128
Cu310-Ta   -2.8435      7.8870       0.323        -4.1118       -2.3395           -7.9459            1.7577         -1.8754        7.7270         1.235         -4.7251            -3.9515          -3.0383           -2.3336          -1.9397           -2.0412         -4.1869        -2.8128
Cu310-Tc   -2.7536      7.2760       0.55         -4.8318       -3.0741           -6.4378           -0.4865         -2.7343        7.7270         1.235         -4.7251            -3.9515          -3.0383           -2.3336          -1.9397           -2.0412         -4.1869        -2.8128
Cu310-Ti   -2.7098      6.8280       0.075        -2.8715       -2.8395           -5.4049            1.5700         -2.8547        7.7270         1.235         -4.7251            -3.9515          -3.0383           -2.3336          -1.9397           -2.0412         -4.1869        -2.8128
Cu310-V    -2.5041      6.7460       0.527        -2.8683       -1.7318           -5.0589            1.1689         -2.5579        7.7270         1.235         -4.7251            -3.9515          -3.0383           -2.3336          -1.9397           -2.0412         -4.1869        -2.8128
Cu310-W    -2.8640      7.9800       0.816        -4.0064       -2.6786           -7.7397            0.0262         -2.9126        7.7270         1.235         -4.7251            -3.9515          -3.0383           -2.3336          -1.9397           -2.0412         -4.1869        -2.8128
Cu310-Y    -2.5636      6.2190       0.307        -3.6020       -2.4603           -4.2729            2.5942         -3.0563        7.7270         1.235         -4.7251            -3.9515          -3.0383           -2.3336          -1.9397           -2.0412         -4.1869        -2.8128
Cu310-Zn   -2.2161      9.3940      -0.6          -5.8522       -0.6498           -0.717            -6.6672         -0.8999        7.7270         1.235         -4.7251            -3.9515          -3.0383           -2.3336          -1.9397           -2.0412         -4.1869        -2.8128
Cu310-Zr   -2.6742      6.6340       0.433        -2.8313       -2.7471           -6.2538            1.7376         -3.0956        7.7270         1.235         -4.7251            -3.9515          -3.0383           -2.3336          -1.9397           -2.0412         -4.1869        -2.8128
Nb210-Cu   -2.9443      7.7270       1.2350       -4.7251       -3.9515           -3.0383           -2.3336         -2.8128         6.7590         0.9170        -3.6430            -1.9019          -6.5678            1.3534         1.2331            1.2661         -3.9179          -2.6743
Nb210-Au   -2.8524      9.2250       2.3080       -5.9456       -5.2426           -2.4188           -3.2861         -3.0889         6.7590         0.9170        -3.6430            -1.9019          -6.5678            1.3534         1.1889            1.2310         -3.3600          -2.6743
Nb210-Rh   -2.8141      7.4590       1.1420       -3.9932       -3.2357           -5.4804           -1.7582         -3.3444         6.7590         0.9170        -3.6430            -1.9019          -6.5678            1.3534         1.1486            1.2653         -3.7498          -2.6743
Nb210-Ru   -3.0507      7.3610       1.0460       -4.6195       -3.7016           -6.5823           -1.5150         -3.3326         6.7590         0.9170        -3.6430            -1.9019          -6.5678            1.3534         1.2567            1.2541         -3.6744          -2.6743
Ta210-Rh   -2.7602      7.4590       1.1420       -3.9932       -3.2357           -5.4804           -1.7582         -3.3444         7.8870         0.3230        -4.1118            -2.3395          -7.9459            1.7577         1.2870            1.5740         -4.2883          -1.8754
Ta210-Ru   -2.7279      7.3610       1.0460       -4.6195       -3.7016           -6.5823           -1.5150         -3.3326         7.8870         0.3230        -4.1118            -2.3395          -7.9459            1.7577         1.2870            1.5740         -4.2883          -1.8754
Pd211-Ag   -2.6306      7.5760       1.3040       -4.5659       -3.8403           -2.0183           -3.7706         -2.3275         8.3370         0.5620        -3.9768            -3.2381          -3.0964           -1.4843        -0.7449           -0.8994         -4.9799          -2.4885
Pd211-Au   -2.6137      9.2250       2.3080       -5.9456       -5.2426           -2.4188           -3.2861         -3.0889         8.3370         0.5620        -3.9768            -3.2381          -3.0964           -1.4843        -0.7449           -0.8994         -4.9799          -2.4885
Pd211-Cd   -2.6423      8.9940      -0.7000       -5.4994       -0.7368           -0.3509           -7.6339         -0.7347         8.3370         0.5620        -3.9768            -3.2381          -3.0964           -1.4843        -0.7449           -0.8994         -4.9799          -2.4885
Pd211-Co   -2.6397      7.8810       0.6620       -3.9463       -3.9152           -5.1966           -1.6744         -2.9714         8.3370         0.5620        -3.9768            -3.2381          -3.0964           -1.4843        -0.7449           -0.8994         -4.9799          -2.4885
Pd211-Cr   -2.4900      6.7670       0.6750       -3.5634       -1.6383           -3.5882           -0.0056         -2.3337         8.3370         0.5620        -3.9768            -3.2381          -3.0964           -1.4843        -0.7449           -0.8994         -4.9799          -2.4885
Pd211-Cu   -2.6080      7.7270       1.2350       -4.7251       -3.9515           -3.0383           -2.3336         -2.8128         8.3370         0.5620        -3.9768            -3.2381          -3.0964           -1.4843        -0.7449           -0.8994         -4.9799          -2.4885
Pd211-Fe   -2.6106      7.9030       0.1530       -4.3671       -4.2604           -4.8008           -1.1981         -2.3212         8.3370         0.5620        -3.9768            -3.2381          -3.0964           -1.4843        -0.7449           -0.8994         -4.9799          -2.4885
Pd211-Hf   -2.5684      6.8250       0.1780       -4.3792       -2.9349           -6.4029            2.1396         -2.9066         8.3370         0.5620        -3.9768            -3.2381          -3.0964           -1.4843        -0.7449           -0.8994         -4.9799          -2.4885
Pd211-Hg   -2.6259      10.438      -0.5000       -6.6810       -0.7065            0.3374           -6.1561         -0.3636         8.3370         0.5620        -3.9768            -3.2381          -3.0964           -1.4843        -0.7449           -0.8994         -4.9799          -2.4885
Pd211-Ir   -2.9213      9.1210       1.5640       -5.0181       -4.9944           -7.0859           -2.4149         -3.6893         8.3370         0.5620        -3.9768            -3.2381          -3.0964           -1.4843        -0.7449           -0.8994         -4.9799          -2.4885
Pd211-Lu   -2.6343      5.4260       0.2380       -4.1173       -1.6757           -4.1079            3.1263         -3.2866         8.3370         0.5620        -3.9768            -3.2381          -3.0964           -1.4843        -0.7449           -0.8994         -4.9799          -2.4885
Pd211-Mn   -2.5492      7.4340      -0.5000       -4.3042       -3.4853           -3.1315           -0.5789         -1.8872         8.3370         0.5620        -3.9768            -3.2381          -3.0964           -1.4843        -0.7449           -0.8994         -4.9799          -2.4885
Pd211-Mo   -2.4151      7.0920       0.7470       -4.5378       -1.7437           -5.7050           -0.1961         -2.4744         8.3370         0.5620        -3.9768            -3.2381          -3.0964           -1.4843        -0.7449           -0.8994         -4.9799          -2.4885
Pd211-Nb   -2.4894      6.7590       0.9170       -3.6430       -1.9019           -6.5678            1.3534         -2.6743         8.3370         0.5620        -3.9768            -3.2381          -3.0964           -1.4843        -0.7449           -0.8994         -4.9799          -2.4885
Pd211-Ni   -2.6447      7.6400       1.1570       -3.8800       -3.7066           -4.4744           -1.5395         -2.9836         8.3370         0.5620        -3.9768            -3.2381          -3.0964           -1.4843        -0.7449           -0.8994         -4.9799          -2.4885
Pd211-Os   -2.9802      8.7060       1.0770       -5.2144       -4.6506           -7.8962           -1.7538         -3.0534         8.3370         0.5620        -3.9768            -3.2381          -3.0964           -1.4843        -0.7449           -0.8994         -4.9799          -2.4885
Pd211-Pd   -2.6108      8.3370       0.5620       -3.9768       -3.2381           -3.0964           -1.4843         -2.4885         8.3370         0.5620        -3.9768            -3.2381          -3.0964           -1.4843        -0.7449           -0.8994         -4.9799          -2.4885
Pd211-Pt   -2.5633      9.0170       2.1250       -5.5279       -4.9378           -4.9436           -2.3468         -3.6231         8.3370         0.5620        -3.9768            -3.2381          -3.0964           -1.4843        -0.7449           -0.8994         -4.9799          -2.4885
Pd211-Re   -2.9316      7.8770       0.0600       -4.6675       -3.2531           -7.1054           -0.4274         -2.3586         8.3370         0.5620        -3.9768            -3.2381          -3.0964           -1.4843        -0.7449           -0.8994         -4.9799          -2.4885
Pd211-Rh   -2.6183      7.4590       1.1420       -3.9932       -3.2357           -5.4804           -1.7582         -3.3444         8.3370         0.5620        -3.9768            -3.2381          -3.0964           -1.4843        -0.7449           -0.8994         -4.9799          -2.4885
Pd211-Ru   -2.5769      7.3610       1.0460       -4.6195       -3.7016           -6.5823           -1.5150         -3.3326         8.3370         0.5620        -3.9768            -3.2381          -3.0964           -1.4843        -0.7449           -0.8994         -4.9799          -2.4885
Pd211-Sc   -2.6576      6.5620       0.1880       -3.8073       -3.2576           -4.1601            2.2982         -2.6087         8.3370         0.5620        -3.9768            -3.2381          -3.0964           -1.4843        -0.7449           -0.8994         -4.9799          -2.4885
Pd211-Ta   -2.4653      7.8870       0.3230       -4.1118       -2.3395           -7.9459            1.7577         -1.8754         8.3370         0.5620        -3.9768            -3.2381          -3.0964           -1.4843        -0.7449           -0.8994         -4.9799          -2.4885
Pd211-Tc   -2.4747      7.2760       0.5500       -4.8318       -3.0741           -6.4378           -0.4865         -2.7343         8.3370         0.5620        -3.9768            -3.2381          -3.0964           -1.4843        -0.7449           -0.8994         -4.9799          -2.4885
Pd211-Ti   -2.5838      6.8280       0.0750       -2.8715       -2.8395           -5.4049            1.5700         -2.8547         8.3370         0.5620        -3.9768            -3.2381          -3.0964           -1.4843        -0.7449           -0.8994         -4.9799          -2.4885
Pd211-V    -2.5024      6.7460       0.5270       -2.8683       -1.7318           -5.0589            1.1689         -2.5579         8.3370         0.5620        -3.9768            -3.2381          -3.0964           -1.4843        -0.7449           -0.8994         -4.9799          -2.4885
Pd211-W    -2.3557      7.9800       0.8160       -4.0064       -2.6786           -7.7397            0.0262         -2.9126         8.3370         0.5620        -3.9768            -3.2381          -3.0964           -1.4843        -0.7449           -0.8994         -4.9799          -2.4885
Pd211-Y    -2.6610      6.2190       0.3070       -3.6020       -2.4603           -4.2729            2.5942         -3.0563         8.3370         0.5620        -3.9768            -3.2381          -3.0964           -1.4843        -0.7449           -0.8994         -4.9799          -2.4885
Pd211-Zn   -2.6585      9.3940      -0.6000       -5.8522       -0.6498           -0.7170           -6.6672         -0.8999         8.3370         0.5620        -3.9768            -3.2381          -3.0964           -1.4843        -0.7449           -0.8994         -4.9799          -2.4885
Pd211-Zr   -2.5898      6.6340       0.4330       -2.8313       -2.7471           -6.2538            1.7376         -3.0956         8.3370         0.5620        -3.9768            -3.2381          -3.0964           -1.4843        -0.7449           -0.8994         -4.9799          -2.4885

energy barrier
material   Eb             IP           EA           H             L                 EC                DC              EH              IP*            EA*           H*                 L*               EC*                DC*            DT*               DS*            F*               EH*       
Sc001-Ag   0.1927         7.5760       1.3040       -4.5659       -3.8403           -2.0183           -3.7706         -2.3275         6.5620         0.1888        -3.8073            -3.2576          -4.1601            2.2982         2.2570            2.4023         -3.8045          -2.6087
Sc001-Au   0.3583         9.2250       2.3080       -5.9456       -5.2426           -2.4188           -3.2861         -3.0889         6.5620         0.1888        -3.8073            -3.2576          -4.1601            2.2982         2.2570            2.4023         -3.8045          -2.6087
Sc001-Cd   0.2336         8.9940      -0.7000       -5.4994       -0.7368           -0.3509           -7.6339         -0.7347         6.5620         0.1888        -3.8073            -3.2576          -4.1601            2.2982         2.2570            2.4023         -3.8045          -2.6087
Sc001-Co   0.0369         7.8810       0.6620       -3.9463       -3.9152           -5.1966           -1.6744         -2.9714         6.5620         0.1888        -3.8073            -3.2576          -4.1601            2.2982         2.2570            2.4023         -3.8045          -2.6087
Sc001-Cr   0.0827         6.7670       0.6750       -3.5634       -1.6383           -3.5882           -0.0056         -2.3337         6.5620         0.1888        -3.8073            -3.2576          -4.1601            2.2982         2.2570            2.4023         -3.8045          -2.6087
Sc001-Cu   0.1479         7.7270       1.2350       -4.7251       -3.9515           -3.0383           -2.3336         -2.8128         6.5620         0.1888        -3.8073            -3.2576          -4.1601            2.2982         2.2570            2.4023         -3.8045          -2.6087
Sc001-Fe   0.0598         7.9030       0.1530       -4.3671       -4.2604           -4.8008           -1.1981         -2.3212         6.5620         0.1888        -3.8073            -3.2576          -4.1601            2.2982         2.2570            2.4023         -3.8045          -2.6087
Sc001-Hf   0.0000         6.8250       0.1780       -4.3792       -2.9349           -6.4029            2.1396         -2.9066         6.5620         0.1888        -3.8073            -3.2576          -4.1601            2.2982         2.2570            2.4023         -3.8045          -2.6087
Sc001-Hg   0.4777         10.438      -0.5000       -6.6810       -0.7065            0.3374           -6.1561         -0.3636         6.5620         0.1888        -3.8073            -3.2576          -4.1601            2.2982         2.2570            2.4023         -3.8045          -2.6087
Sc001-Ir   0.1253         9.1210       1.5640       -5.0181       -4.9944           -7.0859           -2.4149         -3.6893         6.5620         0.1888        -3.8073            -3.2576          -4.1601            2.2982         2.2570            2.4023         -3.8045          -2.6087
Sc001-Mn   0.1359         7.4340      -0.5000       -4.3042       -3.4853           -3.1315           -0.5789         -1.8872         6.5620         0.1888        -3.8073            -3.2576          -4.1601            2.2982         2.2570            2.4023         -3.8045          -2.6087
Sc001-Mo   0.0634         7.0920       0.7470       -4.5378       -1.7437           -5.7050           -0.1961         -2.4744         6.5620         0.1888        -3.8073            -3.2576          -4.1601            2.2982         2.2570            2.4023         -3.8045          -2.6087
Sc001-Nb   0.0520         6.7590       0.9170       -3.6430       -1.9019           -6.5678            1.3534         -2.6743         6.5620         0.1888        -3.8073            -3.2576          -4.1601            2.2982         2.2570            2.4023         -3.8045          -2.6087
Sc001-Ni   0.1516         7.6400       1.1570       -3.8800       -3.7066           -4.4744           -1.5395         -2.9836         6.5620         0.1888        -3.8073            -3.2576          -4.1601            2.2982         2.2570            2.4023         -3.8045          -2.6087
Sc001-Os   0.1446         8.7060       1.0770       -5.2144       -4.6506           -7.8962           -1.7538         -3.0534         6.5620         0.1888        -3.8073            -3.2576          -4.1601            2.2982         2.2570            2.4023         -3.8045          -2.6087
Sc001-Pd   0.1523         8.3370       0.5620       -3.9768       -3.2381           -3.0964           -1.4843         -2.4885         6.5620         0.1888        -3.8073            -3.2576          -4.1601            2.2982         2.2570            2.4023         -3.8045          -2.6087
Sc001-Pt   0.1145         9.0170       2.1250       -5.5279       -4.9378           -4.9436           -2.3468         -3.6231         6.5620         0.1888        -3.8073            -3.2576          -4.1601            2.2982         2.2570            2.4023         -3.8045          -2.6087
Sc001-Re   0.1730         7.8770       0.0600       -4.6675       -3.2531           -7.1054           -0.4274         -2.3586         6.5620         0.1888        -3.8073            -3.2576          -4.1601            2.2982         2.2570            2.4023         -3.8045          -2.6087
Sc001-Rh   0.0494         7.4590       1.1420       -3.9932       -3.2357           -5.4804           -1.7582         -3.3444         6.5620         0.1888        -3.8073            -3.2576          -4.1601            2.2982         2.2570            2.4023         -3.8045          -2.6087
Sc001-Ru   0.0899         7.3610       1.0460       -4.6195       -3.7016           -6.5823           -1.5150         -3.3326         6.5620         0.1888        -3.8073            -3.2576          -4.1601            2.2982         2.2570            2.4023         -3.8045          -2.6087
Sc001-Sc   0.2074         6.5620       0.1880       -3.8073       -3.2576           -4.1601            2.2982         -2.6087         6.5620         0.1888        -3.8073            -3.2576          -4.1601            2.2982         2.2570            2.4023         -3.8045          -2.6087
Sc001-Tc   0.1588         7.2760       0.5500       -4.8318       -3.0741           -6.4378           -0.4865         -2.7343         6.5620         0.1888        -3.8073            -3.2576          -4.1601            2.2982         2.2570            2.4023         -3.8045          -2.6087
Sc001-Ti   0.0000         6.8280       0.0750       -2.8715       -2.8395           -5.4049            1.5700         -2.8547         6.5620         0.1888        -3.8073            -3.2576          -4.1601            2.2982         2.2570            2.4023         -3.8045          -2.6087
Sc001-V    0.0555         6.7460       0.5270       -2.8683       -1.7318           -5.0589            1.1689         -2.5579         6.5620         0.1888        -3.8073            -3.2576          -4.1601            2.2982         2.2570            2.4023         -3.8045          -2.6087
Sc001-W    0.0631         7.9800       0.8160       -4.0064       -2.6786           -7.7397            0.0262         -2.9126         6.5620         0.1888        -3.8073            -3.2576          -4.1601            2.2982         2.2570            2.4023         -3.8045          -2.6087
Sc001-Y    0.0459         6.2190       0.3070       -3.6020       -2.4603           -4.2729            2.5942         -3.0563         6.5620         0.1888        -3.8073            -3.2576          -4.1601            2.2982         2.2570            2.4023         -3.8045          -2.6087
Sc001-Zn   0.1842         9.3940      -0.6000       -5.8522       -0.6498           -0.7170           -6.6672         -0.8999         6.5620         0.1888        -3.8073            -3.2576          -4.1601            2.2982         2.2570            2.4023         -3.8045          -2.6087
Sc001-Zr   0.0245         6.6340       0.4330       -2.8313       -2.7471           -6.2538            1.7376         -3.0956         6.5620         0.1888        -3.8073            -3.2576          -4.1601            2.2982         2.2570            2.4023         -3.8045          -2.6087
Au111-Ag   1.3527         7.5760       1.3040       -4.5659       -3.8403           -2.0183           -3.7706         -2.3275         9.2250         2.3080        -5.9456            -5.2426          -2.4188           -3.2861        -2.4450           -2.9382         -4.7003          -3.0889
Au111-Co   0.0538         7.8810       0.6620       -3.9463       -3.9152           -5.1966           -1.6744         -2.9714         9.2250         2.3080        -5.9456            -5.2426          -2.4188           -3.2861        -2.4450           -2.9382         -4.7003          -3.0889
Au111-Cr   0.0000         6.7670       0.6750       -3.5634       -1.6383           -3.5882           -0.0056         -2.3337         9.2250         2.3080        -5.9456            -5.2426          -2.4188           -3.2861        -2.4450           -2.9382         -4.7003          -3.0889
Au111-Cu   0.5812         7.7270       1.2350       -4.7251       -3.9515           -3.0383           -2.3336         -2.8128         9.2250         2.3080        -5.9456            -5.2426          -2.4188           -3.2861        -2.4450           -2.9382         -4.7003          -3.0889
Au111-Fe   0.0000         7.9030       0.1530       -4.3671       -4.2604           -4.8008           -1.1981         -2.3212         9.2250         2.3080        -5.9456            -5.2426          -2.4188           -3.2861        -2.4450           -2.9382         -4.7003          -3.0889
Au111-Hg   1.7375         10.438      -0.5000       -6.6810       -0.7065            0.3374           -6.1561         -0.3636         9.2250         2.3080        -5.9456            -5.2426          -2.4188           -3.2861        -2.4450           -2.9382         -4.7003          -3.0889
Au111-Ir   0.0578         9.1210       1.5640       -5.0181       -4.9944           -7.0859           -2.4149         -3.6893         9.2250         2.3080        -5.9456            -5.2426          -2.4188           -3.2861        -2.4450           -2.9382         -4.7003          -3.0889
Au111-Mn   0.0000         7.4340      -0.5000       -4.3042       -3.4853           -3.1315           -0.5789         -1.8872         9.2250         2.3080        -5.9456            -5.2426          -2.4188           -3.2861        -2.4450           -2.9382         -4.7003          -3.0889
Au111-Mo   0.0000         7.0920       0.7470       -4.5378       -1.7437           -5.7050           -0.1961         -2.4744         9.2250         2.3080        -5.9456            -5.2426          -2.4188           -3.2861        -2.4450           -2.9382         -4.7003          -3.0889
Au111-Nb   0.5815         6.7590       0.9170       -3.6430       -1.9019           -6.5678            1.3534         -2.6743         9.2250         2.3080        -5.9456            -5.2426          -2.4188           -3.2861        -2.4450           -2.9382         -4.7003          -3.0889
Au111-Ni   0.2798         7.6400       1.1570       -3.8800       -3.7066           -4.4744           -1.5395         -2.9836         9.2250         2.3080        -5.9456            -5.2426          -2.4188           -3.2861        -2.4450           -2.9382         -4.7003          -3.0889
Au111-Os   0.0000         8.7060       1.0770       -5.2144       -4.6506           -7.8962           -1.7538         -3.0534         9.2250         2.3080        -5.9456            -5.2426          -2.4188           -3.2861        -2.4450           -2.9382         -4.7003          -3.0889
Au111-Pd   0.3579         8.3370       0.5620       -3.9768       -3.2381           -3.0964           -1.4843         -2.4885         9.2250         2.3080        -5.9456            -5.2426          -2.4188           -3.2861        -2.4450           -2.9382         -4.7003          -3.0889
Au111-Pt   0.1247         9.0170       2.1250       -5.5279       -4.9378           -4.9436           -2.3468         -3.6231         9.2250         2.3080        -5.9456            -5.2426          -2.4188           -3.2861        -2.4450           -2.9382         -4.7003          -3.0889
Au111-Re   0.0000         7.8770       0.0600       -4.6675       -3.2531           -7.1054           -0.4274         -2.3586         9.2250         2.3080        -5.9456            -5.2426          -2.4188           -3.2861        -2.4450           -2.9382         -4.7003          -3.0889
Au111-Rh   0.0000         7.4590       1.1420       -3.9932       -3.2357           -5.4804           -1.7582         -3.3444         9.2250         2.3080        -5.9456            -5.2426          -2.4188           -3.2861        -2.4450           -2.9382         -4.7003          -3.0889
Au111-Ru   0.0000         7.3610       1.0460       -4.6195       -3.7016           -6.5823           -1.5150         -3.3326         9.2250         2.3080        -5.9456            -5.2426          -2.4188           -3.2861        -2.4450           -2.9382         -4.7003          -3.0889
Au111-Ta   0.3977         7.8870       0.3230       -4.1118       -2.3395           -7.9459            1.7577         -1.8754         9.2250         2.3080        -5.9456            -5.2426          -2.4188           -3.2861        -2.4450           -2.9382         -4.7003          -3.0889
Au111-Tc   0.0000         7.2760       0.5500       -4.8318       -3.0741           -6.4378           -0.4865         -2.7343         9.2250         2.3080        -5.9456            -5.2426          -2.4188           -3.2861        -2.4450           -2.9382         -4.7003          -3.0889
Au111-Ti   0.6178         6.8280       0.0750       -2.8715       -2.8395           -5.4049            1.5700         -2.8547         9.2250         2.3080        -5.9456            -5.2426          -2.4188           -3.2861        -2.4450           -2.9382         -4.7003          -3.0889
Au111-V    0.5753         6.7460       0.5270       -2.8683       -1.7318           -5.0589            1.1689         -2.5579         9.2250         2.3080        -5.9456            -5.2426          -2.4188           -3.2861        -2.4450           -2.9382         -4.7003          -3.0889
Au111-W    0.0000         7.9800       0.8160       -4.0064       -2.6786           -7.7397            0.0262         -2.9126         9.2250         2.3080        -5.9456            -5.2426          -2.4188           -3.2861        -2.4450           -2.9382         -4.7003          -3.0889
Au111-Zr   1.2139         6.6340       0.4330       -2.8313       -2.7471           -6.2538            1.7376         -3.0956         9.2250         2.3080        -5.9456            -5.2426          -2.4188           -3.2861        -2.4450           -2.9382         -4.7003          -3.0889
Pd111-Ag   1.1426           7.5760       1.304        -4.5659       -3.8403           -2.0183           -3.7706         -2.3275        8.3370         0.562         -3.9768            -3.2381          -3.0964           -1.4843          -0.9112           -1.4070         -5.4372        -2.4885
Pd111-Cd   1.0062           8.9940      -0.7	      -5.4994       -0.7368           -0.3509           -7.6339         -0.7347        8.3370         0.562         -3.9768            -3.2381          -3.0964           -1.4843          -0.9112           -1.4070         -5.4372        -2.4885
Pd111-Co   0.0465           7.8810       0.662        -3.9463       -3.9152           -5.1966           -1.6744         -2.9714        8.3370         0.562         -3.9768            -3.2381          -3.0964           -1.4843          -0.9112           -1.4070         -5.4372        -2.4885
Pd111-Cr   0.0453           6.7670       0.675        -3.5634       -1.6383           -3.5882           -0.0056         -2.3337        8.3370         0.562         -3.9768            -3.2381          -3.0964           -1.4843          -0.9112           -1.4070         -5.4372        -2.4885
Pd111-Cu   0.2823           7.7270       1.235        -4.7251       -3.9515           -3.0383           -2.3336         -2.8128        8.3370         0.562         -3.9768            -3.2381          -3.0964           -1.4843          -0.9112           -1.4070         -5.4372        -2.4885
Pd111-Fe   0.0430           7.9030       0.153        -4.3671       -4.2604           -4.8008           -1.1981         -2.3212        8.3370         0.562         -3.9768            -3.2381          -3.0964           -1.4843          -0.9112           -1.4070         -5.4372        -2.4885
Pd111-Hf   0.1530           6.8250       0.178        -4.3792       -2.9349           -6.4029            2.1396         -2.9066        8.3370         0.562         -3.9768            -3.2381          -3.0964           -1.4843          -0.9112           -1.4070         -5.4372        -2.4885
Pd111-Hg   1.4093           10.4380     -0.5          -6.6810       -0.7065            0.3374           -6.1561         -0.3636        8.3370         0.562         -3.9768            -3.2381          -3.0964           -1.4843          -0.9112           -1.4070         -5.4372        -2.4885
Pd111-Ir   0.0468           9.1210       1.564        -5.0181       -4.9944           -7.0859           -2.4149         -3.6893        8.3370         0.562         -3.9768            -3.2381          -3.0964           -1.4843          -0.9112           -1.4070         -5.4372        -2.4885
Pd111-Lu   0.0855           5.4260       0.238        -4.1173       -1.6757           -4.1079            3.1263         -3.2866        8.3370         0.562         -3.9768            -3.2381          -3.0964           -1.4843          -0.9112           -1.4070         -5.4372        -2.4885
Pd111-Mn   0.0455           7.4340      -0.5          -4.3042       -3.4853           -3.1315           -0.5789         -1.8872        8.3370         0.562         -3.9768            -3.2381          -3.0964           -1.4843          -0.9112           -1.4070         -5.4372        -2.4885
Pd111-Mo   0.0372           7.0920       0.747        -4.5378       -1.7437           -5.705            -0.1961         -2.4744        8.3370         0.562         -3.9768            -3.2381          -3.0964           -1.4843          -0.9112           -1.4070         -5.4372        -2.4885
Pd111-Nb   0.2510           6.7590       0.917        -3.6430       -1.9019           -6.5678            1.3534         -2.6743        8.3370         0.562         -3.9768            -3.2381          -3.0964           -1.4843          -0.9112           -1.4070         -5.4372        -2.4885
Pd111-Ni   0.0804           7.6400       1.157        -3.8800       -3.7066           -4.4744           -1.5395         -2.9836        8.3370         0.562         -3.9768            -3.2381          -3.0964           -1.4843          -0.9112           -1.4070         -5.4372        -2.4885
Pd111-Os   0.0450           8.7060       1.077        -5.2144       -4.6506           -7.8962           -1.7538         -3.0534        8.3370         0.562         -3.9768            -3.2381          -3.0964           -1.4843          -0.9112           -1.4070         -5.4372        -2.4885
Pd111-Pd   0.0481           8.3370       0.562        -3.9768       -3.2381           -3.0964           -1.4843         -2.4885        8.3370         0.562         -3.9768            -3.2381          -3.0964           -1.4843          -0.9112           -1.4070         -5.4372        -2.4885
Pd111-Pt   0.1005           9.0170       2.125        -5.5279       -4.9378           -4.9436           -2.3468         -3.6231        8.3370         0.562         -3.9768            -3.2381          -3.0964           -1.4843          -0.9112           -1.4070         -5.4372        -2.4885
Pd111-Re   0.0606           7.8770       0.06         -4.6675       -3.2531           -7.1054           -0.4274         -2.3586        8.3370         0.562         -3.9768            -3.2381          -3.0964           -1.4843          -0.9112           -1.4070         -5.4372        -2.4885
Pd111-Rh   0.0117           7.4590       1.142        -3.9932       -3.2357           -5.4804           -1.7582         -3.3444        8.3370         0.562         -3.9768            -3.2381          -3.0964           -1.4843          -0.9112           -1.4070         -5.4372        -2.4885
Pd111-Ru   0.0105           7.3610       1.046        -4.6195       -3.7016           -6.5823           -1.5150         -3.3326        8.3370         0.562         -3.9768            -3.2381          -3.0964           -1.4843          -0.9112           -1.4070         -5.4372        -2.4885
Pd111-Sc   0.1461           6.5620       0.188        -3.8073       -3.2576           -4.1601            2.2982         -2.6087        8.3370         0.562         -3.9768            -3.2381          -3.0964           -1.4843          -0.9112           -1.4070         -5.4372        -2.4885
Pd111-Ta   0.2500           7.8870       0.323        -4.1118       -2.3395           -7.9459            1.7577         -1.8754        8.3370         0.562         -3.9768            -3.2381          -3.0964           -1.4843          -0.9112           -1.4070         -5.4372        -2.4885
Pd111-Tc   0.0166           7.2760       0.55         -4.8318       -3.0741           -6.4378           -0.4865         -2.7343        8.3370         0.562         -3.9768            -3.2381          -3.0964           -1.4843          -0.9112           -1.4070         -5.4372        -2.4885
Pd111-Ti   0.2623           6.8280       0.075        -2.8715       -2.8395           -5.4049            1.5700         -2.8547        8.3370         0.562         -3.9768            -3.2381          -3.0964           -1.4843          -0.9112           -1.4070         -5.4372        -2.4885
Pd111-V:   0.0423           6.7460       0.527        -2.8683       -1.7318           -5.0589            1.1689         -2.5579        8.3370         0.562         -3.9768            -3.2381          -3.0964           -1.4843          -0.9112           -1.4070         -5.4372        -2.4885
Pd111-W    0.0705           7.9800       0.816        -4.0064       -2.6786           -7.7397            0.0262         -2.9126        8.3370         0.562         -3.9768            -3.2381          -3.0964           -1.4843          -0.9112           -1.4070         -5.4372        -2.4885
Pd111-Y    0.8459           6.2190       0.307        -3.6020       -2.4603           -4.2729            2.5942         -3.0563        8.3370         0.562         -3.9768            -3.2381          -3.0964           -1.4843          -0.9112           -1.4070         -5.4372        -2.4885
Pd111-Zn   0.5921           9.3940      -0.6          -5.8522       -0.6498           -0.717            -6.6672         -0.8999        8.3370         0.562         -3.9768            -3.2381          -3.0964           -1.4843          -0.9112           -1.4070         -5.4372        -2.4885
Pd111-Zr   0.1252           6.6340       0.433        -2.8313       -2.7471           -6.2538            1.7376         -3.0956        8.3370         0.562         -3.9768            -3.2381          -3.0964           -1.4843          -0.9112           -1.4070         -5.4372        -2.4885
Zn001-Ag   1.3527           7.5760       1.3040       -4.5659       -3.8403           -2.0183           -3.7706         -2.3275        9.3940        -0.6000        -5.8522            -0.6498          -0.7170           -6.6672          -6.5261           -6.6418         -3.8611        -0.8999           
Zn001-Au   1.6269           9.2250       2.3080       -5.9456       -5.2426           -2.4188           -3.2861         -3.0889        9.3940        -0.6000        -5.8522            -0.6498          -0.7170           -6.6672          -6.5261           -6.6418         -3.8611        -0.8999           
Zn001-Co   0.1408           7.8810       0.6620       -3.9463       -3.9152           -5.1966           -1.6744         -2.9714        9.3940        -0.6000        -5.8522            -0.6498          -0.7170           -6.6672          -6.5261           -6.6418         -3.8611        -0.8999           
Zn001-Cr   0.0473           6.7670       0.6750       -3.5634       -1.6383           -3.5882           -0.0056         -2.3337        9.3940        -0.6000        -5.8522            -0.6498          -0.7170           -6.6672          -6.5261           -6.6418         -3.8611        -0.8999           
Zn001-Cu   0.8818           7.7270       1.2350       -4.7251       -3.9515           -3.0383           -2.3336         -2.8128        9.3940        -0.6000        -5.8522            -0.6498          -0.7170           -6.6672          -6.5261           -6.6418         -3.8611        -0.8999           
Zn001-Fe   0.1054           7.9030       0.1530       -4.3671       -4.2604           -4.8008           -1.1981         -2.3212        9.3940        -0.6000        -5.8522            -0.6498          -0.7170           -6.6672          -6.5261           -6.6418         -3.8611        -0.8999           
Zn001-Hf   0.1197           6.8250       0.1780       -4.3792       -2.9349           -6.4029            2.1396         -2.9066        9.3940        -0.6000        -5.8522            -0.6498          -0.7170           -6.6672          -6.5261           -6.6418         -3.8611        -0.8999           
Zn001-Ir   0.1399           9.1210       1.5640       -5.0181       -4.9944           -7.0859           -2.4149         -3.6893        9.3940        -0.6000        -5.8522            -0.6498          -0.7170           -6.6672          -6.5261           -6.6418         -3.8611        -0.8999           
Zn001-Lu   0.0000           5.4260       0.2380       -4.1173       -1.6757           -4.1079            3.1263         -3.2866        9.3940        -0.6000        -5.8522            -0.6498          -0.7170           -6.6672          -6.5261           -6.6418         -3.8611        -0.8999           
Zn001-Mn   0.0830           7.4340      -0.5000       -4.3042       -3.4853           -3.1315           -0.5789         -1.8872        9.3940        -0.6000        -5.8522            -0.6498          -0.7170           -6.6672          -6.5261           -6.6418         -3.8611        -0.8999           
Zn001-Mo   0.0221           7.0920       0.7470       -4.5378       -1.7437           -5.7050           -0.1961         -2.4744        9.3940        -0.6000        -5.8522            -0.6498          -0.7170           -6.6672          -6.5261           -6.6418         -3.8611        -0.8999           
Zn001-Nb   0.0499           6.7590       0.9170       -3.6430       -1.9019           -6.5678            1.3534         -2.6743        9.3940        -0.6000        -5.8522            -0.6498          -0.7170           -6.6672          -6.5261           -6.6418         -3.8611        -0.8999           
Zn001-Ni   0.1806           7.6400       1.1570       -3.8800       -3.7066           -4.4744           -1.5395         -2.9836        9.3940        -0.6000        -5.8522            -0.6498          -0.7170           -6.6672          -6.5261           -6.6418         -3.8611        -0.8999           
Zn001-Pd   0.5227           8.3370       0.5620       -3.9768       -3.2381           -3.0964           -1.4843         -2.4885        9.3940        -0.6000        -5.8522            -0.6498          -0.7170           -6.6672          -6.5261           -6.6418         -3.8611        -0.8999           
Zn001-Pt   0.4379           9.0170       2.1250       -5.5279       -4.9378           -4.9436           -2.3468         -3.6231        9.3940        -0.6000        -5.8522            -0.6498          -0.7170           -6.6672          -6.5261           -6.6418         -3.8611        -0.8999           
Zn001-Rh   0.1474           7.4590       1.1420       -3.9932       -3.2357           -5.4804           -1.7582         -3.3444        9.3940        -0.6000        -5.8522            -0.6498          -0.7170           -6.6672          -6.5261           -6.6418         -3.8611        -0.8999           
Zn001-Sc   0.2459           6.5620       0.1880       -3.8073       -3.2576           -4.1601            2.2982         -2.6087        9.3940        -0.6000        -5.8522            -0.6498          -0.7170           -6.6672          -6.5261           -6.6418         -3.8611        -0.8999           
Zn001-Tc   0.0812           7.2760       0.5500       -4.8318       -3.0741           -6.4378           -0.4865         -2.7343        9.3940        -0.6000        -5.8522            -0.6498          -0.7170           -6.6672          -6.5261           -6.6418         -3.8611        -0.8999           
Zn001-Ti   0.0380           6.8280       0.0750       -2.8715       -2.8395           -5.4049            1.5700         -2.8547        9.3940        -0.6000        -5.8522            -0.6498          -0.7170           -6.6672          -6.5261           -6.6418         -3.8611        -0.8999           
Cu100-Co   0.0000         7.8810       0.6620       -3.9463       -3.9152           -5.1966           -1.6744         -2.9714         7.7270         1.2350        -4.7251            -3.9515          -3.0383           -2.3336        -2.0407           -2.3414         -4.5178          -2.8128       
Cu100-Cr   0.0690         6.7670       0.6750       -3.5634       -1.6383           -3.5882           -0.0056         -2.3337         7.7270         1.2350        -4.7251            -3.9515          -3.0383           -2.3336        -2.0407           -2.3414         -4.5178          -2.8128       
Cu100-Fe   0.0310         7.9030       0.1530       -4.3671       -4.2604           -4.8008           -1.1981         -2.3212         7.7270         1.2350        -4.7251            -3.9515          -3.0383           -2.3336        -2.0407           -2.3414         -4.5178          -2.8128       
Cu100-Hf   0.5730         6.8250       0.1780       -4.3792       -2.9349           -6.4029            2.1396         -2.9066         7.7270         1.2350        -4.7251            -3.9515          -3.0383           -2.3336        -2.0407           -2.3414         -4.5178          -2.8128       
Cu100-Ir   0.0110         9.1210       1.5640       -5.0181       -4.9944           -7.0859           -2.4149         -3.6893         7.7270         1.2350        -4.7251            -3.9515          -3.0383           -2.3336        -2.0407           -2.3414         -4.5178          -2.8128       
Cu100-Mn   0.0360         7.4340      -0.5000       -4.3042       -3.4853           -3.1315           -0.5789         -1.8872         7.7270         1.2350        -4.7251            -3.9515          -3.0383           -2.3336        -2.0407           -2.3414         -4.5178          -2.8128       
Cu100-Mo   0.0790         7.0920       0.7470       -4.5378       -1.7437           -5.7050           -0.1961         -2.4744         7.7270         1.2350        -4.7251            -3.9515          -3.0383           -2.3336        -2.0407           -2.3414         -4.5178          -2.8128       
Cu100-Nb   0.2400         6.7590       0.9170       -3.6430       -1.9019           -6.5678            1.3534         -2.6743         7.7270         1.2350        -4.7251            -3.9515          -3.0383           -2.3336        -2.0407           -2.3414         -4.5178          -2.8128       
Cu100-Ni   0.0615         7.6400       1.1570       -3.8800       -3.7066           -4.4744           -1.5395         -2.9836         7.7270         1.2350        -4.7251            -3.9515          -3.0383           -2.3336        -2.0407           -2.3414         -4.5178          -2.8128       
Cu100-Os   0.0000         8.7060       1.0770       -5.2144       -4.6506           -7.8962           -1.7538         -3.0534         7.7270         1.2350        -4.7251            -3.9515          -3.0383           -2.3336        -2.0407           -2.3414         -4.5178          -2.8128       
Cu100-Pd   0.4296         8.3370       0.5620       -3.9768       -3.2381           -3.0964           -1.4843         -2.4885         7.7270         1.2350        -4.7251            -3.9515          -3.0383           -2.3336        -2.0407           -2.3414         -4.5178          -2.8128       
Cu100-Pt   0.1134         9.0170       2.1250       -5.5279       -4.9378           -4.9436           -2.3468         -3.6231         7.7270         1.2350        -4.7251            -3.9515          -3.0383           -2.3336        -2.0407           -2.3414         -4.5178          -2.8128       
Cu100-Re   0.0000         7.8770       0.0600       -4.6675       -3.2531           -7.1054           -0.4274         -2.3586         7.7270         1.2350        -4.7251            -3.9515          -3.0383           -2.3336        -2.0407           -2.3414         -4.5178          -2.8128       
Cu100-Rh   0.0566         7.4590       1.1420       -3.9932       -3.2357           -5.4804           -1.7582         -3.3444         7.7270         1.2350        -4.7251            -3.9515          -3.0383           -2.3336        -2.0407           -2.3414         -4.5178          -2.8128       
Cu100-Ru   0.0000         7.3610       1.0460       -4.6195       -3.7016           -6.5823           -1.5150         -3.3326         7.7270         1.2350        -4.7251            -3.9515          -3.0383           -2.3336        -2.0407           -2.3414         -4.5178          -2.8128       
Cu100-Ta   0.1010         7.8870       0.3230       -4.1118       -2.3395           -7.9459            1.7577         -1.8754         7.7270         1.2350        -4.7251            -3.9515          -3.0383           -2.3336        -2.0407           -2.3414         -4.5178          -2.8128       
Cu100-Tc   0.0202         7.2760       0.5500       -4.8318       -3.0741           -6.4378           -0.4865         -2.7343         7.7270         1.2350        -4.7251            -3.9515          -3.0383           -2.3336        -2.0407           -2.3414         -4.5178          -2.8128       
Cu100-Ti   0.4156         6.8280       0.0750       -2.8715       -2.8395           -5.4049            1.5700         -2.8547         7.7270         1.2350        -4.7251            -3.9515          -3.0383           -2.3336        -2.0407           -2.3414         -4.5178          -2.8128       
Cu100-Wr   0.0000         7.9800       0.8160       -4.0064       -2.6786           -7.7397            0.0262         -2.9126         7.7270         1.2350        -4.7251            -3.9515          -3.0383           -2.3336        -2.0407           -2.3414         -4.5178          -2.8128       
Cu100-Zr   0.7113         6.6340       0.4330       -2.8313       -2.7471           -6.2538            1.7376         -3.0956         7.7270         1.2350        -4.7251            -3.9515          -3.0383           -2.3336        -2.0407           -2.3414         -4.5178          -2.8128       
Cu111-Ag   1.6703         7.5760       1.3040       -4.5659       -3.8403           -2.0183           -3.7706         -2.3275         7.7270         1.2350        -4.7251            -3.9515          -3.0383           -2.3336        -2.1201           -2.3331         -4.7168          -2.8128
Cu111-Au   1.2959         9.2250       2.3080       -5.9456       -5.2426           -2.4188           -3.2861         -3.0889         7.7270         1.2350        -4.7251            -3.9515          -3.0383           -2.3336        -2.1201           -2.3331         -4.7168          -2.8128
Cu111-Co   0.0500         7.8810       0.6620       -3.9463       -3.9152           -5.1966           -1.6744         -2.9714         7.7270         1.2350        -4.7251            -3.9515          -3.0383           -2.3336        -2.1201           -2.3331         -4.7168          -2.8128
Cu111-Cr   0.1147         6.7670       0.6750       -3.5634       -1.6383           -3.5882           -0.0056         -2.3337         7.7270         1.2350        -4.7251            -3.9515          -3.0383           -2.3336        -2.1201           -2.3331         -4.7168          -2.8128
Cu111-Cu   0.7992         7.7270       1.2350       -4.7251       -3.9515           -3.0383           -2.3336         -2.8128         7.7270         1.2350        -4.7251            -3.9515          -3.0383           -2.3336        -2.1201           -2.3331         -4.7168          -2.8128
Cu111-Hg   2.0793         10.438      -0.5000       -6.6810       -0.7065            0.3374           -6.1561         -0.3636         7.7270         1.2350        -4.7251            -3.9515          -3.0383           -2.3336        -2.1201           -2.3331         -4.7168          -2.8128
Cu111-Ir   0.0485         9.1210       1.5640       -5.0181       -4.9944           -7.0859           -2.4149         -3.6893         7.7270         1.2350        -4.7251            -3.9515          -3.0383           -2.3336        -2.1201           -2.3331         -4.7168          -2.8128
Cu111-Mn   0.0560         7.4340      -0.5000       -4.3042       -3.4853           -3.1315           -0.5789         -1.8872         7.7270         1.2350        -4.7251            -3.9515          -3.0383           -2.3336        -2.1201           -2.3331         -4.7168          -2.8128
Cu111-Nb   0.3749         6.7590       0.9170       -3.6430       -1.9019           -6.5678            1.3534         -2.6743         7.7270         1.2350        -4.7251            -3.9515          -3.0383           -2.3336        -2.1201           -2.3331         -4.7168          -2.8128
Cu111-Ni   0.0936         7.6400       1.1570       -3.8800       -3.7066           -4.4744           -1.5395         -2.9836         7.7270         1.2350        -4.7251            -3.9515          -3.0383           -2.3336        -2.1201           -2.3331         -4.7168          -2.8128
Cu111-Pd   0.4441         8.3370       0.5620       -3.9768       -3.2381           -3.0964           -1.4843         -2.4885         7.7270         1.2350        -4.7251            -3.9515          -3.0383           -2.3336        -2.1201           -2.3331         -4.7168          -2.8128
Cu111-Pt   0.1485         9.0170       2.1250       -5.5279       -4.9378           -4.9436           -2.3468         -3.6231         7.7270         1.2350        -4.7251            -3.9515          -3.0383           -2.3336        -2.1201           -2.3331         -4.7168          -2.8128
Cu111-Ru   0.0100         7.3610       1.0460       -4.6195       -3.7016           -6.5823           -1.5150         -3.3326         7.7270         1.2350        -4.7251            -3.9515          -3.0383           -2.3336        -2.1201           -2.3331         -4.7168          -2.8128
Cu111-Ti   0.2882         6.8280       0.0750       -2.8715       -2.8395           -5.4049            1.5700         -2.8547         7.7270         1.2350        -4.7251            -3.9515          -3.0383           -2.3336        -2.1201           -2.3331         -4.7168          -2.8128
Cu111-V:   0.2445         6.7460       0.5270       -2.8683       -1.7318           -5.0589            1.1689         -2.5579         7.7270         1.2350        -4.7251            -3.9515          -3.0383           -2.3336        -2.1201           -2.3331         -4.7168          -2.8128
Cu111-W    0.0418         7.9800       0.8160       -4.0064       -2.6786           -7.7397            0.0262         -2.9126         7.7270         1.2350        -4.7251            -3.9515          -3.0383           -2.3336        -2.1201           -2.3331         -4.7168          -2.8128
Cu111-Zr   0.4059         6.6340       0.4330       -2.8313       -2.7471           -6.2538            1.7376         -3.0956         7.7270         1.2350        -4.7251            -3.9515          -3.0383           -2.3336        -2.1201           -2.3331         -4.7168          -2.8128
Cu310-Au   1.0047           9.2250       2.308        -5.9456       -5.2426           -2.4188           -3.2861         -3.0889        7.7270         1.235         -4.7251            -3.9515          -3.0383           -2.3336          -1.9397           -2.0412         -4.1869        -2.8128
Cu310-Ir   0.0000           9.1210       1.564        -5.0181       -4.9944           -7.0859           -2.4149         -3.6893        7.7270         1.235         -4.7251            -3.9515          -3.0383           -2.3336          -1.9397           -2.0412         -4.1869        -2.8128
Cu310-Mo   0.1337           7.0920       0.747        -4.5378       -1.7437           -5.705            -0.1961         -2.4744        7.7270         1.235         -4.7251            -3.9515          -3.0383           -2.3336          -1.9397           -2.0412         -4.1869        -2.8128
Cu310-Nb   0.0000           6.7590       0.917        -3.6430       -1.9019           -6.5678            1.3534         -2.6743        7.7270         1.235         -4.7251            -3.9515          -3.0383           -2.3336          -1.9397           -2.0412         -4.1869        -2.8128
Cu310-Ni   0.0062           7.6400       1.157        -3.8800       -3.7066           -4.4744           -1.5395         -2.9836        7.7270         1.235         -4.7251            -3.9515          -3.0383           -2.3336          -1.9397           -2.0412         -4.1869        -2.8128
Cu310-Os   0.0000           8.7060       1.077        -5.2144       -4.6506           -7.8962           -1.7538         -3.0534        7.7270         1.235         -4.7251            -3.9515          -3.0383           -2.3336          -1.9397           -2.0412         -4.1869        -2.8128
Cu310-Pd   0.4734           8.3370       0.562        -3.9768       -3.2381           -3.0964           -1.4843         -2.4885        7.7270         1.235         -4.7251            -3.9515          -3.0383           -2.3336          -1.9397           -2.0412         -4.1869        -2.8128
Cu310-Pt   0.0160           9.0170       2.125        -5.5279       -4.9378           -4.9436           -2.3468         -3.6231        7.7270         1.235         -4.7251            -3.9515          -3.0383           -2.3336          -1.9397           -2.0412         -4.1869        -2.8128
Cu310-Re   0.0264           7.8770       0.06         -4.6675       -3.2531           -7.1054           -0.4274         -2.3586        7.7270         1.235         -4.7251            -3.9515          -3.0383           -2.3336          -1.9397           -2.0412         -4.1869        -2.8128
Cu310-Rh   0.0000           7.4590       1.142        -3.9932       -3.2357           -5.4804           -1.7582         -3.3444        7.7270         1.235         -4.7251            -3.9515          -3.0383           -2.3336          -1.9397           -2.0412         -4.1869        -2.8128
Cu310-Ru   0.1898           7.3610       1.046        -4.6195       -3.7016           -6.5823           -1.5150         -3.3326        7.7270         1.235         -4.7251            -3.9515          -3.0383           -2.3336          -1.9397           -2.0412         -4.1869        -2.8128
Cu310-Ta   0.0000           7.8870       0.323        -4.1118       -2.3395           -7.9459            1.7577         -1.8754        7.7270         1.235         -4.7251            -3.9515          -3.0383           -2.3336          -1.9397           -2.0412         -4.1869        -2.8128
Cu310-Tc   0.2070           7.2760       0.55         -4.8318       -3.0741           -6.4378           -0.4865         -2.7343        7.7270         1.235         -4.7251            -3.9515          -3.0383           -2.3336          -1.9397           -2.0412         -4.1869        -2.8128
Cu310-W    0.0000           7.9800       0.816        -4.0064       -2.6786           -7.7397            0.0262         -2.9126        7.7270         1.235         -4.7251            -3.9515          -3.0383           -2.3336          -1.9397           -2.0412         -4.1869        -2.8128
Cu310-Zr   0.4851           6.6340       0.433        -2.8313       -2.7471           -6.2538            1.7376         -3.0956        7.7270         1.235         -4.7251            -3.9515          -3.0383           -2.3336          -1.9397           -2.0412         -4.1869        -2.8128
Ru001-Ag   0.0037           7.5760       1.304        -4.5659       -3.8403           -2.0183           -3.7706         -2.3275        7.3610         1.046         -4.6195            -3.7016          -6.5823           -1.5150          -0.9334           -1.6622         -5.2204        -3.3326
Ru001-Au   0.0112           9.2250       2.308        -5.9456       -5.2426           -2.4188           -3.2861         -3.0889        7.3610         1.046         -4.6195            -3.7016          -6.5823           -1.5150          -0.9334           -1.6622         -5.2204        -3.3326
Ru001-Cd   0.1593           8.9940      -0.7          -5.4994       -0.7368           -0.3509           -7.6339         -0.7347        7.3610         1.046         -4.6195            -3.7016          -6.5823           -1.5150          -0.9334           -1.6622         -5.2204        -3.3326
Ru001-Co   0.2139           7.8810       0.662        -3.9463       -3.9152           -5.1966           -1.6744         -2.9714        7.3610         1.046         -4.6195            -3.7016          -6.5823           -1.5150          -0.9334           -1.6622         -5.2204        -3.3326
Ru001-Cr   0.0554           6.7670       0.675        -3.5634       -1.6383           -3.5882           -0.0056         -2.3337        7.3610         1.046         -4.6195            -3.7016          -6.5823           -1.5150          -0.9334           -1.6622         -5.2204        -3.3326
Ru001-Cu   0.8502           7.7270       1.235        -4.7251       -3.9515           -3.0383           -2.3336         -2.8128        7.3610         1.046         -4.6195            -3.7016          -6.5823           -1.5150          -0.9334           -1.6622         -5.2204        -3.3326
Ru001-Fe   0.1771           7.9030       0.153        -4.3671       -4.2604           -4.8008           -1.1981         -2.3212        7.3610         1.046         -4.6195            -3.7016          -6.5823           -1.5150          -0.9334           -1.6622         -5.2204        -3.3326
Ru001-Hf   0.3527           6.8250       0.178        -4.3792       -2.9349           -6.4029            2.1396         -2.9066        7.3610         1.046         -4.6195            -3.7016          -6.5823           -1.5150          -0.9334           -1.6622         -5.2204        -3.3326
Ru001-Hg   0.1299           10.4380     -0.5          -6.6810       -0.7065            0.3374           -6.1561         -0.3636        7.3610         1.046         -4.6195            -3.7016          -6.5823           -1.5150          -0.9334           -1.6622         -5.2204        -3.3326
Ru001-Ir   0.1084           9.1210       1.564        -5.0181       -4.9944           -7.0859           -2.4149         -3.6893        7.3610         1.046         -4.6195            -3.7016          -6.5823           -1.5150          -0.9334           -1.6622         -5.2204        -3.3326
Ru001-Lu   0.1526           5.4260       0.238        -4.1173       -1.6757           -4.1079            3.1263         -3.2866        7.3610         1.046         -4.6195            -3.7016          -6.5823           -1.5150          -0.9334           -1.6622         -5.2204        -3.3326
Ru001-Mn   0.1501           7.4340      -0.5          -4.3042       -3.4853           -3.1315           -0.5789         -1.8872        7.3610         1.046         -4.6195            -3.7016          -6.5823           -1.5150          -0.9334           -1.6622         -5.2204        -3.3326
Ru001-Mo   0.0248           7.0920       0.747        -4.5378       -1.7437           -5.705            -0.1961         -2.4744        7.3610         1.046         -4.6195            -3.7016          -6.5823           -1.5150          -0.9334           -1.6622         -5.2204        -3.3326
Ru001-Nb   0.2912           6.7590       0.917        -3.6430       -1.9019           -6.5678            1.3534         -2.6743        7.3610         1.046         -4.6195            -3.7016          -6.5823           -1.5150          -0.9334           -1.6622         -5.2204        -3.3326
Ru001-Ni   0.2199           7.6400       1.157        -3.8800       -3.7066           -4.4744           -1.5395         -2.9836        7.3610         1.046         -4.6195            -3.7016          -6.5823           -1.5150          -0.9334           -1.6622         -5.2204        -3.3326
Ru001-Os   0.0666           8.7060       1.077        -5.2144       -4.6506           -7.8962           -1.7538         -3.0534        7.3610         1.046         -4.6195            -3.7016          -6.5823           -1.5150          -0.9334           -1.6622         -5.2204        -3.3326
Ru001-Pd   0.1522           8.3370       0.562        -3.9768       -3.2381           -3.0964           -1.4843         -2.4885        7.3610         1.046         -4.6195            -3.7016          -6.5823           -1.5150          -0.9334           -1.6622         -5.2204        -3.3326
Ru001-Pt   0.1979           9.0170       2.125        -5.5279       -4.9378           -4.9436           -2.3468         -3.6231        7.3610         1.046         -4.6195            -3.7016          -6.5823           -1.5150          -0.9334           -1.6622         -5.2204        -3.3326
Ru001-Re   0.0171           7.8770       0.06         -4.6675       -3.2531           -7.1054           -0.4274         -2.3586        7.3610         1.046         -4.6195            -3.7016          -6.5823           -1.5150          -0.9334           -1.6622         -5.2204        -3.3326
Ru001-Rh   0.0151           7.4590       1.142        -3.9932       -3.2357           -5.4804           -1.7582         -3.3444        7.3610         1.046         -4.6195            -3.7016          -6.5823           -1.5150          -0.9334           -1.6622         -5.2204        -3.3326
Ru001-Ru   0.0621           7.3610       1.046        -4.6195       -3.7016           -6.5823           -1.5150         -3.3326        7.3610         1.046         -4.6195            -3.7016          -6.5823           -1.5150          -0.9334           -1.6622         -5.2204        -3.3326
Ru001-Ta   0.2972           7.8870       0.323        -4.1118       -2.3395           -7.9459            1.7577         -1.8754        7.3610         1.046         -4.6195            -3.7016          -6.5823           -1.5150          -0.9334           -1.6622         -5.2204        -3.3326
Ru001-Tc   0.0000           7.2760       0.55         -4.8318       -3.0741           -6.4378           -0.4865         -2.7343        7.3610         1.046         -4.6195            -3.7016          -6.5823           -1.5150          -0.9334           -1.6622         -5.2204        -3.3326
Ru001-Ti   0.1285           6.8280       0.075        -2.8715       -2.8395           -5.4049            1.5700         -2.8547        7.3610         1.046         -4.6195            -3.7016          -6.5823           -1.5150          -0.9334           -1.6622         -5.2204        -3.3326
Ru001-V    0.0295           6.7460       0.527        -2.8683       -1.7318           -5.0589            1.1689         -2.5579        7.3610         1.046         -4.6195            -3.7016          -6.5823           -1.5150          -0.9334           -1.6622         -5.2204        -3.3326
Ru001-W    0.0000           7.9800       0.816        -4.0064       -2.6786           -7.7397            0.0262         -2.9126        7.3610         1.046         -4.6195            -3.7016          -6.5823           -1.5150          -0.9334           -1.6622         -5.2204        -3.3326
Ru001-Y    0.1704           6.2190       0.307        -3.6020       -2.4603           -4.2729            2.5942         -3.0563        7.3610         1.046         -4.6195            -3.7016          -6.5823           -1.5150          -0.9334           -1.6622         -5.2204        -3.3326
Ru001-Zn   0.0308           9.3940      -0.6          -5.8522       -0.6498           -0.717            -6.6672         -0.8999        7.3610         1.046         -4.6195            -3.7016          -6.5823           -1.5150          -0.9334           -1.6622         -5.2204        -3.3326
Ru001-Zr   0.4477           6.6340       0.433        -2.8313       -2.7471           -6.2538            1.7376         -3.0956        7.3610         1.046         -4.6195            -3.7016          -6.5823           -1.5150          -0.9334           -1.6622         -5.2204        -3.3326
Y001-Ag    0.1648         7.5760       1.3040       -4.5659       -3.8403           -2.0183           -3.7706         -2.3275         6.2190         0.3070        -3.6020            -2.4603          -4.2729            2.5942         2.5133            2.6783         -3.8841          -3.0563
Y001-Au    0.2811         9.2250       2.3080       -5.9456       -5.2426           -2.4188           -3.2861         -3.0889         6.2190         0.3070        -3.6020            -2.4603          -4.2729            2.5942         2.5133            2.6783         -3.8841          -3.0563
Y001-Cd    0.1835         8.9940      -0.7000       -5.4994       -0.7368           -0.3509           -7.6339         -0.7347         6.2190         0.3070        -3.6020            -2.4603          -4.2729            2.5942         2.5133            2.6783         -3.8841          -3.0563
Y001-Co    0.0067         7.8810       0.6620       -3.9463       -3.9152           -5.1966           -1.6744         -2.9714         6.2190         0.3070        -3.6020            -2.4603          -4.2729            2.5942         2.5133            2.6783         -3.8841          -3.0563
Y001-Cu    0.1114         7.7270       1.2350       -4.7251       -3.9515           -3.0383           -2.3336         -2.8128         6.2190         0.3070        -3.6020            -2.4603          -4.2729            2.5942         2.5133            2.6783         -3.8841          -3.0563
Y001-Hf    0.0589         6.8250       0.1780       -4.3792       -2.9349           -6.4029            2.1396         -2.9066         6.2190         0.3070        -3.6020            -2.4603          -4.2729            2.5942         2.5133            2.6783         -3.8841          -3.0563
Y001-Ir    0.0468         9.1210       1.5640       -5.0181       -4.9944           -7.0859           -2.4149         -3.6893         6.2190         0.3070        -3.6020            -2.4603          -4.2729            2.5942         2.5133            2.6783         -3.8841          -3.0563
Y001-Mn    0.0947         7.4340      -0.5000       -4.3042       -3.4853           -3.1315           -0.5789         -1.8872         6.2190         0.3070        -3.6020            -2.4603          -4.2729            2.5942         2.5133            2.6783         -3.8841          -3.0563
Y001-Mo    0.0360         7.0920       0.7470       -4.5378       -1.7437           -5.7050           -0.1961         -2.4744         6.2190         0.3070        -3.6020            -2.4603          -4.2729            2.5942         2.5133            2.6783         -3.8841          -3.0563
Y001-Nb    0.0597         6.7590       0.9170       -3.6430       -1.9019           -6.5678            1.3534         -2.6743         6.2190         0.3070        -3.6020            -2.4603          -4.2729            2.5942         2.5133            2.6783         -3.8841          -3.0563
Y001-Ni    0.0536         7.6400       1.1570       -3.8800       -3.7066           -4.4744           -1.5395         -2.9836         6.2190         0.3070        -3.6020            -2.4603          -4.2729            2.5942         2.5133            2.6783         -3.8841          -3.0563
Y001-Pd    0.1095         8.3370       0.5620       -3.9768       -3.2381           -3.0964           -1.4843         -2.4885         6.2190         0.3070        -3.6020            -2.4603          -4.2729            2.5942         2.5133            2.6783         -3.8841          -3.0563
Y001-Pt    0.1140         9.0170       2.1250       -5.5279       -4.9378           -4.9436           -2.3468         -3.6231         6.2190         0.3070        -3.6020            -2.4603          -4.2729            2.5942         2.5133            2.6783         -3.8841          -3.0563
Y001-Re    0.3820         7.8770       0.0600       -4.6675       -3.2531           -7.1054           -0.4274         -2.3586         6.2190         0.3070        -3.6020            -2.4603          -4.2729            2.5942         2.5133            2.6783         -3.8841          -3.0563
Y001-Rh    0.0294         7.4590       1.1420       -3.9932       -3.2357           -5.4804           -1.7582         -3.3444         6.2190         0.3070        -3.6020            -2.4603          -4.2729            2.5942         2.5133            2.6783         -3.8841          -3.0563
Y001-Ru    0.0000         7.3610       1.0460       -4.6195       -3.7016           -6.5823           -1.5150         -3.3326         6.2190         0.3070        -3.6020            -2.4603          -4.2729            2.5942         2.5133            2.6783         -3.8841          -3.0563
Y001-Sc    0.0237         6.5620       0.1880       -3.8073       -3.2576           -4.1601            2.2982         -2.6087         6.2190         0.3070        -3.6020            -2.4603          -4.2729            2.5942         2.5133            2.6783         -3.8841          -3.0563
Y001-Ta    0.0906         7.8870       0.3230       -4.1118       -2.3395           -7.9459            1.7577         -1.8754         6.2190         0.3070        -3.6020            -2.4603          -4.2729            2.5942         2.5133            2.6783         -3.8841          -3.0563
Y001-Tc    0.0191         7.2760       0.5500       -4.8318       -3.0741           -6.4378           -0.4865         -2.7343         6.2190         0.3070        -3.6020            -2.4603          -4.2729            2.5942         2.5133            2.6783         -3.8841          -3.0563
Y001-Ti    0.0789         6.8280       0.0750       -2.8715       -2.8395           -5.4049            1.5700         -2.8547         6.2190         0.3070        -3.6020            -2.4603          -4.2729            2.5942         2.5133            2.6783         -3.8841          -3.0563
Y001-V     0.0889         6.7460       0.5270       -2.8683       -1.7318           -5.0589            1.1689         -2.5579         6.2190         0.3070        -3.6020            -2.4603          -4.2729            2.5942         2.5133            2.6783         -3.8841          -3.0563
Y001-W     0.1151         7.9800       0.8160       -4.0064       -2.6786           -7.7397            0.0262         -2.9126         6.2190         0.3070        -3.6020            -2.4603          -4.2729            2.5942         2.5133            2.6783         -3.8841          -3.0563
Y001-Y     0.0280         6.2190       0.3070       -3.6020       -2.4603           -4.2729            2.5942         -3.0563         6.2190         0.3070        -3.6020            -2.4603          -4.2729            2.5942         2.5133            2.6783         -3.8841          -3.0563
Y001-Zn    0.1496         9.3940      -0.6000       -5.8522       -0.6498           -0.7170           -6.6672         -0.8999         6.2190         0.3070        -3.6020            -2.4603          -4.2729            2.5942         2.5133            2.6783         -3.8841          -3.0563
Y001-Zr    0.0420         6.6340       0.4330       -2.8313       -2.7471           -6.2538            1.7376         -3.0956         6.2190         0.3070        -3.6020            -2.4603          -4.2729            2.5942         2.5133            2.6783         -3.8841          -3.0563
Zr001-Ag   0.2059         7.5760       1.3040       -4.5659       -3.8403           -2.0183           -3.7706         -2.3275         6.6340         0.4330        -2.8313            -2.7471          -6.2538            1.7376         1.8229            1.8420         -4.5424          -3.0956
Zr001-Au   0.2679         9.2250       2.3080       -5.9456       -5.2426           -2.4188           -3.2861         -3.0889         6.6340         0.4330        -2.8313            -2.7471          -6.2538            1.7376         1.8229            1.8420         -4.5424          -3.0956
Zr001-Cu   0.1738         7.7270       1.2350       -4.7251       -3.9515           -3.0383           -2.3336         -2.8128         6.6340         0.4330        -2.8313            -2.7471          -6.2538            1.7376         1.8229            1.8420         -4.5424          -3.0956
Zr001-Hf   0.0506         6.8250       0.1780       -4.3792       -2.9349           -6.4029            2.1396         -2.9066         6.6340         0.4330        -2.8313            -2.7471          -6.2538            1.7376         1.8229            1.8420         -4.5424          -3.0956
Zr001-Hg   0.0385         10.438      -0.5000       -6.6810       -0.7065            0.3374           -6.1561         -0.3636         6.6340         0.4330        -2.8313            -2.7471          -6.2538            1.7376         1.8229            1.8420         -4.5424          -3.0956
Zr001-Ir   0.6769         9.1210       1.5640       -5.0181       -4.9944           -7.0859           -2.4149         -3.6893         6.6340         0.4330        -2.8313            -2.7471          -6.2538            1.7376         1.8229            1.8420         -4.5424          -3.0956
Zr001-Lu   0.1310         5.4260       0.2380       -4.1173       -1.6757           -4.1079            3.1263         -3.2866         6.6340         0.4330        -2.8313            -2.7471          -6.2538            1.7376         1.8229            1.8420         -4.5424          -3.0956
Zr001-Mn   0.0816         7.4340      -0.5000       -4.3042       -3.4853           -3.1315           -0.5789         -1.8872         6.6340         0.4330        -2.8313            -2.7471          -6.2538            1.7376         1.8229            1.8420         -4.5424          -3.0956
Zr001-Nb   0.0627         6.7590       0.9170       -3.6430       -1.9019           -6.5678            1.3534         -2.6743         6.6340         0.4330        -2.8313            -2.7471          -6.2538            1.7376         1.8229            1.8420         -4.5424          -3.0956
Zr001-Ni   0.1209         7.6400       1.1570       -3.8800       -3.7066           -4.4744           -1.5395         -2.9836         6.6340         0.4330        -2.8313            -2.7471          -6.2538            1.7376         1.8229            1.8420         -4.5424          -3.0956
Zr001-Os   0.0253         8.7060       1.0770       -5.2144       -4.6506           -7.8962           -1.7538         -3.0534         6.6340         0.4330        -2.8313            -2.7471          -6.2538            1.7376         1.8229            1.8420         -4.5424          -3.0956
Zr001-Pd   0.2051         8.3370       0.5620       -3.9768       -3.2381           -3.0964           -1.4843         -2.4885         6.6340         0.4330        -2.8313            -2.7471          -6.2538            1.7376         1.8229            1.8420         -4.5424          -3.0956
Zr001-Pt   0.4621         9.0170       2.1250       -5.5279       -4.9378           -4.9436           -2.3468         -3.6231         6.6340         0.4330        -2.8313            -2.7471          -6.2538            1.7376         1.8229            1.8420         -4.5424          -3.0956
Zr001-Rh   0.0474         7.4590       1.1420       -3.9932       -3.2357           -5.4804           -1.7582         -3.3444         6.6340         0.4330        -2.8313            -2.7471          -6.2538            1.7376         1.8229            1.8420         -4.5424          -3.0956
Zr001-Sc   0.3828         6.5620       0.1880       -3.8073       -3.2576           -4.1601            2.2982         -2.6087         6.6340         0.4330        -2.8313            -2.7471          -6.2538            1.7376         1.8229            1.8420         -4.5424          -3.0956
Zr001-Tc   0.0391         7.2760       0.5500       -4.8318       -3.0741           -6.4378           -0.4865         -2.7343         6.6340         0.4330        -2.8313            -2.7471          -6.2538            1.7376         1.8229            1.8420         -4.5424          -3.0956
Zr001-Ti   0.0624         6.8280       0.0750       -2.8715       -2.8395           -5.4049            1.5700         -2.8547         6.6340         0.4330        -2.8313            -2.7471          -6.2538            1.7376         1.8229            1.8420         -4.5424          -3.0956
Zr001-V    0.0795         6.7460       0.5270       -2.8683       -1.7318           -5.0589            1.1689         -2.5579         6.6340         0.4330        -2.8313            -2.7471          -6.2538            1.7376         1.8229            1.8420         -4.5424          -3.0956
Zr001-W    0.1799         7.9800       0.8160       -4.0064       -2.6786           -7.7397            0.0262         -2.9126         6.6340         0.4330        -2.8313            -2.7471          -6.2538            1.7376         1.8229            1.8420         -4.5424          -3.0956
Zr001-Y    0.3591         6.2190       0.3070       -3.6020       -2.4603           -4.2729            2.5942         -3.0563         6.6340         0.4330        -2.8313            -2.7471          -6.2538            1.7376         1.8229            1.8420         -4.5424          -3.0956
Zr001-Zn   0.2351         9.3940      -0.6000       -5.8522       -0.6498           -0.7170           -6.6672         -0.8999         6.6340         0.4330        -2.8313            -2.7471          -6.2538            1.7376         1.8229            1.8420         -4.5424          -3.0956
Pt111-Cd   1.0931           8.9940      -0.7          -5.4994       -0.7368           -0.3509           -7.6339         -0.7347        9.0170         2.125         -5.5279            -4.9378          -4.9436           -2.3468          -1.5535           -2.1412         -5.3875        -3.6231
Pt111-Co   0.1204           7.8810       0.662        -3.9463       -3.9152           -5.1966           -1.6744         -2.9714        9.0170         2.125         -5.5279            -4.9378          -4.9436           -2.3468          -1.5535           -2.1412         -5.3875        -3.6231
Pt111-Cr   0.0278           6.7670       0.675        -3.5634       -1.6383           -3.5882           -0.0056         -2.3337        9.0170         2.125         -5.5279            -4.9378          -4.9436           -2.3468          -1.5535           -2.1412         -5.3875        -3.6231
Pt111-Cu   0.2300           7.7270       1.235        -4.7251       -3.9515           -3.0383           -2.3336         -2.8128        9.0170         2.125         -5.5279            -4.9378          -4.9436           -2.3468          -1.5535           -2.1412         -5.3875        -3.6231
Pt111-Fe   0.0828           7.9030       0.153        -4.3671       -4.2604           -4.8008           -1.1981         -2.3212        9.0170         2.125         -5.5279            -4.9378          -4.9436           -2.3468          -1.5535           -2.1412         -5.3875        -3.6231
Pt111-Hf   0.7778           6.8250       0.178        -4.3792       -2.9349           -6.4029            2.1396         -2.9066        9.0170         2.125         -5.5279            -4.9378          -4.9436           -2.3468          -1.5535           -2.1412         -5.3875        -3.6231
Pt111-Ir   0.1282           9.1210       1.564        -5.0181       -4.9944           -7.0859           -2.4149         -3.6893        9.0170         2.125         -5.5279            -4.9378          -4.9436           -2.3468          -1.5535           -2.1412         -5.3875        -3.6231
Pt111-Lu   0.9026           5.4260       0.238        -4.1173       -1.6757           -4.1079            3.1263         -3.2866        9.0170         2.125         -5.5279            -4.9378          -4.9436           -2.3468          -1.5535           -2.1412         -5.3875        -3.6231
Pt111-Mn   0.0470           7.4340      -0.5          -4.3042       -3.4853           -3.1315           -0.5789         -1.8872        9.0170         2.125         -5.5279            -4.9378          -4.9436           -2.3468          -1.5535           -2.1412         -5.3875        -3.6231
Pt111-Mo   0.0232           7.0920       0.747        -4.5378       -1.7437           -5.705            -0.1961         -2.4744        9.0170         2.125         -5.5279            -4.9378          -4.9436           -2.3468          -1.5535           -2.1412         -5.3875        -3.6231
Pt111-Ni   0.2985           7.6400       1.157        -3.8800       -3.7066           -4.4744           -1.5395         -2.9836        9.0170         2.125         -5.5279            -4.9378          -4.9436           -2.3468          -1.5535           -2.1412         -5.3875        -3.6231
Pt111-Os   0.0446           8.7060       1.077        -5.2144       -4.6506           -7.8962           -1.7538         -3.0534        9.0170         2.125         -5.5279            -4.9378          -4.9436           -2.3468          -1.5535           -2.1412         -5.3875        -3.6231
Pt111-Pd   0.2425           8.3370       0.562        -3.9768       -3.2381           -3.0964           -1.4843         -2.4885        9.0170         2.125         -5.5279            -4.9378          -4.9436           -2.3468          -1.5535           -2.1412         -5.3875        -3.6231
Pt111-Pt   0.1835           9.0170       2.125        -5.5279       -4.9378           -4.9436           -2.3468         -3.6231        9.0170         2.125         -5.5279            -4.9378          -4.9436           -2.3468          -1.5535           -2.1412         -5.3875        -3.6231
Pt111-Re   0.0425           7.8770       0.06         -4.6675       -3.2531           -7.1054           -0.4274         -2.3586        9.0170         2.125         -5.5279            -4.9378          -4.9436           -2.3468          -1.5535           -2.1412         -5.3875        -3.6231
Pt111-Rh   0.0428           7.4590       1.142        -3.9932       -3.2357           -5.4804           -1.7582         -3.3444        9.0170         2.125         -5.5279            -4.9378          -4.9436           -2.3468          -1.5535           -2.1412         -5.3875        -3.6231
Pt111-Ru   0.0327           7.3610       1.046        -4.6195       -3.7016           -6.5823           -1.5150         -3.3326        9.0170         2.125         -5.5279            -4.9378          -4.9436           -2.3468          -1.5535           -2.1412         -5.3875        -3.6231
Pt111-Sc   0.8107           6.5620       0.188        -3.8073       -3.2576           -4.1601            2.2982         -2.6087        9.0170         2.125         -5.5279            -4.9378          -4.9436           -2.3468          -1.5535           -2.1412         -5.3875        -3.6231
Pt111-Ta   0.2603           7.8870       0.323        -4.1118       -2.3395           -7.9459            1.7577         -1.8754        9.0170         2.125         -5.5279            -4.9378          -4.9436           -2.3468          -1.5535           -2.1412         -5.3875        -3.6231
Pt111-Tc   0.0299           7.2760       0.55         -4.8318       -3.0741           -6.4378           -0.4865         -2.7343        9.0170         2.125         -5.5279            -4.9378          -4.9436           -2.3468          -1.5535           -2.1412         -5.3875        -3.6231
Pt111-Ti   0.0743           6.8280       0.075        -2.8715       -2.8395           -5.4049            1.5700         -2.8547        9.0170         2.125         -5.5279            -4.9378          -4.9436           -2.3468          -1.5535           -2.1412         -5.3875        -3.6231
Pt111-V    0.0244           6.7460       0.527        -2.8683       -1.7318           -5.0589            1.1689         -2.5579        9.0170         2.125         -5.5279            -4.9378          -4.9436           -2.3468          -1.5535           -2.1412         -5.3875        -3.6231
Pt111-W    0.0339           7.9800       0.816        -4.0064       -2.6786           -7.7397            0.0262         -2.9126        9.0170         2.125         -5.5279            -4.9378          -4.9436           -2.3468          -1.5535           -2.1412         -5.3875        -3.6231
Pt111-Y    1.0266           6.2190       0.307        -3.6020       -2.4603           -4.2729            2.5942         -3.0563        9.0170         2.125         -5.5279            -4.9378          -4.9436           -2.3468          -1.5535           -2.1412         -5.3875        -3.6231
Pt111-Zr   0.7702           6.6340       0.433        -2.8313       -2.7471           -6.2538            1.7376         -3.0956        9.0170         2.125         -5.5279            -4.9378          -4.9436           -2.3468          -1.5535           -2.1412         -5.3875        -3.6231
Rh111-Co   0.1658           7.8810       0.662        -3.9463       -3.9152           -5.1966           -1.6744         -2.9714        7.4590         1.142         -3.9932            -3.2357          -5.4804           -1.7582          -1.2337           -1.8137         -5.3139        -3.3444
Rh111-Cu   0.4142           7.7270       1.235        -4.7251       -3.9515           -3.0383           -2.3336         -2.8128        7.4590         1.142         -3.9932            -3.2357          -5.4804           -1.7582          -1.2337           -1.8137         -5.3139        -3.3444
Rh111-Fe   0.1356           7.9030       0.153        -4.3671       -4.2604           -4.8008           -1.1981         -2.3212        7.4590         1.142         -3.9932            -3.2357          -5.4804           -1.7582          -1.2337           -1.8137         -5.3139        -3.3444
Rh111-Hf   0.8253           6.8250       0.178        -4.3792       -2.9349           -6.4029            2.1396         -2.9066        7.4590         1.142         -3.9932            -3.2357          -5.4804           -1.7582          -1.2337           -1.8137         -5.3139        -3.3444
Rh111-Hg   1.8691           10.4380     -0.5          -6.6810       -0.7065            0.3374           -6.1561         -0.3636        7.4590         1.142         -3.9932            -3.2357          -5.4804           -1.7582          -1.2337           -1.8137         -5.3139        -3.3444
Rh111-Ir   0.1595           9.1210       1.564        -5.0181       -4.9944           -7.0859           -2.4149         -3.6893        7.4590         1.142         -3.9932            -3.2357          -5.4804           -1.7582          -1.2337           -1.8137         -5.3139        -3.3444
Rh111-Lu   1.1837           5.4260       0.238        -4.1173       -1.6757           -4.1079            3.1263         -3.2866        7.4590         1.142         -3.9932            -3.2357          -5.4804           -1.7582          -1.2337           -1.8137         -5.3139        -3.3444
Rh111-Mn   0.1326           7.4340      -0.5          -4.3042       -3.4853           -3.1315           -0.5789         -1.8872        7.4590         1.142         -3.9932            -3.2357          -5.4804           -1.7582          -1.2337           -1.8137         -5.3139        -3.3444
Rh111-Mo   0.0980           7.0920       0.747        -4.5378       -1.7437           -5.705            -0.1961         -2.4744        7.4590         1.142         -3.9932            -3.2357          -5.4804           -1.7582          -1.2337           -1.8137         -5.3139        -3.3444
Rh111-Nb   0.1552           6.7590       0.917        -3.6430       -1.9019           -6.5678            1.3534         -2.6743        7.4590         1.142         -3.9932            -3.2357          -5.4804           -1.7582          -1.2337           -1.8137         -5.3139        -3.3444
Rh111-Ni   0.1798           7.6400       1.157        -3.8800       -3.7066           -4.4744           -1.5395         -2.9836        7.4590         1.142         -3.9932            -3.2357          -5.4804           -1.7582          -1.2337           -1.8137         -5.3139        -3.3444
Rh111-Os   0.1458           8.7060       1.077        -5.2144       -4.6506           -7.8962           -1.7538         -3.0534        7.4590         1.142         -3.9932            -3.2357          -5.4804           -1.7582          -1.2337           -1.8137         -5.3139        -3.3444
Rh111-Pd   0.3179           8.3370       0.562        -3.9768       -3.2381           -3.0964           -1.4843         -2.4885        7.4590         1.142         -3.9932            -3.2357          -5.4804           -1.7582          -1.2337           -1.8137         -5.3139        -3.3444
Rh111-Pt   0.2394           9.0170       2.125        -5.5279       -4.9378           -4.9436           -2.3468         -3.6231        7.4590         1.142         -3.9932            -3.2357          -5.4804           -1.7582          -1.2337           -1.8137         -5.3139        -3.3444
Rh111-Re   0.1319           7.8770       0.06         -4.6675       -3.2531           -7.1054           -0.4274         -2.3586        7.4590         1.142         -3.9932            -3.2357          -5.4804           -1.7582          -1.2337           -1.8137         -5.3139        -3.3444
Rh111-Rh   0.0426           7.4590       1.142        -3.9932       -3.2357           -5.4804           -1.7582         -3.3444        7.4590         1.142         -3.9932            -3.2357          -5.4804           -1.7582          -1.2337           -1.8137         -5.3139        -3.3444
Rh111-Ru   0.0541           7.3610       1.046        -4.6195       -3.7016           -6.5823           -1.5150         -3.3326        7.4590         1.142         -3.9932            -3.2357          -5.4804           -1.7582          -1.2337           -1.8137         -5.3139        -3.3444
Rh111-Sc   0.8726           6.5620       0.188        -3.8073       -3.2576           -4.1601            2.2982         -2.6087        7.4590         1.142         -3.9932            -3.2357          -5.4804           -1.7582          -1.2337           -1.8137         -5.3139        -3.3444
Rh111-Ta   0.2779           7.8870       0.323        -4.1118       -2.3395           -7.9459            1.7577         -1.8754        7.4590         1.142         -3.9932            -3.2357          -5.4804           -1.7582          -1.2337           -1.8137         -5.3139        -3.3444
Rh111-Tc   0.0548           7.2760       0.55         -4.8318       -3.0741           -6.4378           -0.4865         -2.7343        7.4590         1.142         -3.9932            -3.2357          -5.4804           -1.7582          -1.2337           -1.8137         -5.3139        -3.3444
Rh111-Ti   0.3490           6.8280       0.075        -2.8715       -2.8395           -5.4049            1.5700         -2.8547        7.4590         1.142         -3.9932            -3.2357          -5.4804           -1.7582          -1.2337           -1.8137         -5.3139        -3.3444
Rh111-V    0.3112           6.7460       0.527        -2.8683       -1.7318           -5.0589            1.1689         -2.5579        7.4590         1.142         -3.9932            -3.2357          -5.4804           -1.7582          -1.2337           -1.8137         -5.3139        -3.3444
Rh111-W    0.1212           7.9800       0.816        -4.0064       -2.6786           -7.7397            0.0262         -2.9126        7.4590         1.142         -3.9932            -3.2357          -5.4804           -1.7582          -1.2337           -1.8137         -5.3139        -3.3444
Rh111-Y    1.2628           6.2190       0.307        -3.6020       -2.4603           -4.2729            2.5942         -3.0563        7.4590         1.142         -3.9932            -3.2357          -5.4804           -1.7582          -1.2337           -1.8137         -5.3139        -3.3444
Rh111-Zr   0.7176           6.6340       0.433        -2.8313       -2.7471           -6.2538            1.7376         -3.0956        7.4590         1.142         -3.9932            -3.2357          -5.4804           -1.7582          -1.2337           -1.8137         -5.3139        -3.3444
Ag100-Au   1.0569           9.2250       2.308        -5.9456       -5.2426           -2.4188           -3.2861         -3.0889        7.5760         1.304         -4.5659            -3.8403          -2.0183           -3.7706          -3.6325           -3.7437         -4.0467        -2.3275
Ag100-Co   0.0521           7.8810       0.662        -3.9463       -3.9152           -5.1966           -1.6744         -2.9714        7.5760         1.304         -4.5659            -3.8403          -2.0183           -3.7706          -3.6325           -3.7437         -4.0467        -2.3275
Ag100-Cr   0.0000           6.7670       0.675        -3.5634       -1.6383           -3.5882           -0.0056         -2.3337        7.5760         1.304         -4.5659            -3.8403          -2.0183           -3.7706          -3.6325           -3.7437         -4.0467        -2.3275
Ag100-Cu   0.2805           7.7270       1.235        -4.7251       -3.9515           -3.0383           -2.3336         -2.8128        7.5760         1.304         -4.5659            -3.8403          -2.0183           -3.7706          -3.6325           -3.7437         -4.0467        -2.3275
Ag100-Fe   0.0087           7.9030       0.153        -4.3671       -4.2604           -4.8008           -1.1981         -2.3212        7.5760         1.304         -4.5659            -3.8403          -2.0183           -3.7706          -3.6325           -3.7437         -4.0467        -2.3275
Ag100-Hf   0.1570           6.8250       0.178        -4.3792       -2.9349           -6.4029            2.1396         -2.9066        7.5760         1.304         -4.5659            -3.8403          -2.0183           -3.7706          -3.6325           -3.7437         -4.0467        -2.3275
Ag100-Hg   1.3500           10.4380     -0.5          -6.6810       -0.7065            0.3374           -6.1561         -0.3636        7.5760         1.304         -4.5659            -3.8403          -2.0183           -3.7706          -3.6325           -3.7437         -4.0467        -2.3275
Ag100-Ir   0.0469           9.1210       1.564        -5.0181       -4.9944           -7.0859           -2.4149         -3.6893        7.5760         1.304         -4.5659            -3.8403          -2.0183           -3.7706          -3.6325           -3.7437         -4.0467        -2.3275
Ag100-Lu   1.0102           5.4260       0.238        -4.1173       -1.6757           -4.1079            3.1263         -3.2866        7.5760         1.304         -4.5659            -3.8403          -2.0183           -3.7706          -3.6325           -3.7437         -4.0467        -2.3275
Ag100-Mn   0.0000           7.4340      -0.5          -4.3042       -3.4853           -3.1315           -0.5789         -1.8872        7.5760         1.304         -4.5659            -3.8403          -2.0183           -3.7706          -3.6325           -3.7437         -4.0467        -2.3275
Ag100-Mo   0.0030           7.0920       0.747        -4.5378       -1.7437           -5.705            -0.1961         -2.4744        7.5760         1.304         -4.5659            -3.8403          -2.0183           -3.7706          -3.6325           -3.7437         -4.0467        -2.3275
Ag100-Nb   0.0407           6.7590       0.917        -3.6430       -1.9019           -6.5678            1.3534         -2.6743        7.5760         1.304         -4.5659            -3.8403          -2.0183           -3.7706          -3.6325           -3.7437         -4.0467        -2.3275
Ag100-Ni   0.0182           7.6400       1.157        -3.8800       -3.7066           -4.4744           -1.5395         -2.9836        7.5760         1.304         -4.5659            -3.8403          -2.0183           -3.7706          -3.6325           -3.7437         -4.0467        -2.3275
Ag100-Os   0.0000           8.7060       1.077        -5.2144       -4.6506           -7.8962           -1.7538         -3.0534        7.5760         1.304         -4.5659            -3.8403          -2.0183           -3.7706          -3.6325           -3.7437         -4.0467        -2.3275
Ag100-Pd   0.3623           8.3370       0.562        -3.9768       -3.2381           -3.0964           -1.4843         -2.4885        7.5760         1.304         -4.5659            -3.8403          -2.0183           -3.7706          -3.6325           -3.7437         -4.0467        -2.3275
Ag100-Pt   0.1075           9.0170       2.125        -5.5279       -4.9378           -4.9436           -2.3468         -3.6231        7.5760         1.304         -4.5659            -3.8403          -2.0183           -3.7706          -3.6325           -3.7437         -4.0467        -2.3275
Ag100-Re   0.0000           7.8770       0.06         -4.6675       -3.2531           -7.1054           -0.4274         -2.3586        7.5760         1.304         -4.5659            -3.8403          -2.0183           -3.7706          -3.6325           -3.7437         -4.0467        -2.3275
Ag100-Rh   0.0118           7.4590       1.142        -3.9932       -3.2357           -5.4804           -1.7582         -3.3444        7.5760         1.304         -4.5659            -3.8403          -2.0183           -3.7706          -3.6325           -3.7437         -4.0467        -2.3275
Ag100-Ru   0.0000           7.3610       1.046        -4.6195       -3.7016           -6.5823           -1.5150         -3.3326        7.5760         1.304         -4.5659            -3.8403          -2.0183           -3.7706          -3.6325           -3.7437         -4.0467        -2.3275
Ag100-Ta   0.0000           7.8870       0.323        -4.1118       -2.3395           -7.9459            1.7577         -1.8754        7.5760         1.304         -4.5659            -3.8403          -2.0183           -3.7706          -3.6325           -3.7437         -4.0467        -2.3275
Ag100-Tc   0.0010           7.2760       0.55         -4.8318       -3.0741           -6.4378           -0.4865         -2.7343        7.5760         1.304         -4.5659            -3.8403          -2.0183           -3.7706          -3.6325           -3.7437         -4.0467        -2.3275
Ag100-Ti   0.1897           6.8280       0.075        -2.8715       -2.8395           -5.4049            1.5700         -2.8547        7.5760         1.304         -4.5659            -3.8403          -2.0183           -3.7706          -3.6325           -3.7437         -4.0467        -2.3275
Ag100-V    0.0823           6.7460       0.527        -2.8683       -1.7318           -5.0589            1.1689         -2.5579        7.5760         1.304         -4.5659            -3.8403          -2.0183           -3.7706          -3.6325           -3.7437         -4.0467        -2.3275
Ag100-W    0.0000           7.9800       0.816        -4.0064       -2.6786           -7.7397            0.0262         -2.9126        7.5760         1.304         -4.5659            -3.8403          -2.0183           -3.7706          -3.6325           -3.7437         -4.0467        -2.3275
Ag100-Y    0.6645           6.2190       0.307        -3.6020       -2.4603           -4.2729            2.5942         -3.0563        7.5760         1.304         -4.5659            -3.8403          -2.0183           -3.7706          -3.6325           -3.7437         -4.0467        -2.3275
Ag100-Zr   0.2903           6.6340       0.433        -2.8313       -2.7471           -6.2538            1.7376         -3.0956        7.5760         1.304         -4.5659            -3.8403          -2.0183           -3.7706          -3.6325           -3.7437         -4.0467        -2.3275
Ag110-Ag   0.9961           7.5760       1.304        -4.5659       -3.8403           -2.0183           -3.7706         -2.3275        7.5760         1.304         -4.5659            -3.8403          -2.0183           -3.7706          -3.6424           -3.7304         -3.9279        -2.3275
Ag110-Au   1.2291           9.2250       2.308        -5.9456       -5.2426           -2.4188           -3.2861         -3.0889        7.5760         1.304         -4.5659            -3.8403          -2.0183           -3.7706          -3.6424           -3.7304         -3.9279        -2.3275
Ag110-Cd   1.0304           8.9940      -0.7          -5.4994       -0.7368           -0.3509           -7.6339         -0.7347        7.5760         1.304         -4.5659            -3.8403          -2.0183           -3.7706          -3.6424           -3.7304         -3.9279        -2.3275
Ag110-Cr   0.0000           6.7670       0.675        -3.5634       -1.6383           -3.5882           -0.0056         -2.3337        7.5760         1.304         -4.5659            -3.8403          -2.0183           -3.7706          -3.6424           -3.7304         -3.9279        -2.3275
Ag110-Cu   0.9212           7.7270       1.235        -4.7251       -3.9515           -3.0383           -2.3336         -2.8128        7.5760         1.304         -4.5659            -3.8403          -2.0183           -3.7706          -3.6424           -3.7304         -3.9279        -2.3275
Ag110-Fe   0.0099           7.9030       0.153        -4.3671       -4.2604           -4.8008           -1.1981         -2.3212        7.5760         1.304         -4.5659            -3.8403          -2.0183           -3.7706          -3.6424           -3.7304         -3.9279        -2.3275
Ag110-Hf   0.0000           6.8250       0.178        -4.3792       -2.9349           -6.4029            2.1396         -2.9066        7.5760         1.304         -4.5659            -3.8403          -2.0183           -3.7706          -3.6424           -3.7304         -3.9279        -2.3275
Ag110-Ir   0.0314           9.1210       1.564        -5.0181       -4.9944           -7.0859           -2.4149         -3.6893        7.5760         1.304         -4.5659            -3.8403          -2.0183           -3.7706          -3.6424           -3.7304         -3.9279        -2.3275
Ag110-Lu   0.7162           5.4260       0.238        -4.1173       -1.6757           -4.1079            3.1263         -3.2866        7.5760         1.304         -4.5659            -3.8403          -2.0183           -3.7706          -3.6424           -3.7304         -3.9279        -2.3275
Ag110-Mn   0.0072           7.4340      -0.5          -4.3042       -3.4853           -3.1315           -0.5789         -1.8872        7.5760         1.304         -4.5659            -3.8403          -2.0183           -3.7706          -3.6424           -3.7304         -3.9279        -2.3275
Ag110-Nb   0.0000           6.7590       0.917        -3.6430       -1.9019           -6.5678            1.3534         -2.6743        7.5760         1.304         -4.5659            -3.8403          -2.0183           -3.7706          -3.6424           -3.7304         -3.9279        -2.3275
Ag110-Ni   0.1213           7.6400       1.157        -3.8800       -3.7066           -4.4744           -1.5395         -2.9836        7.5760         1.304         -4.5659            -3.8403          -2.0183           -3.7706          -3.6424           -3.7304         -3.9279        -2.3275
Ag110-Os   0.0152           8.7060       1.077        -5.2144       -4.6506           -7.8962           -1.7538         -3.0534        7.5760         1.304         -4.5659            -3.8403          -2.0183           -3.7706          -3.6424           -3.7304         -3.9279        -2.3275
Ag110-Pd   0.5993           8.3370       0.562        -3.9768       -3.2381           -3.0964           -1.4843         -2.4885        7.5760         1.304         -4.5659            -3.8403          -2.0183           -3.7706          -3.6424           -3.7304         -3.9279        -2.3275
Ag110-Pt   0.0495           9.0170       2.125        -5.5279       -4.9378           -4.9436           -2.3468         -3.6231        7.5760         1.304         -4.5659            -3.8403          -2.0183           -3.7706          -3.6424           -3.7304         -3.9279        -2.3275
Ag110-Re   0.0199           7.8770       0.06         -4.6675       -3.2531           -7.1054           -0.4274         -2.3586        7.5760         1.304         -4.5659            -3.8403          -2.0183           -3.7706          -3.6424           -3.7304         -3.9279        -2.3275
Ag110-Rh   0.0000           7.4590       1.142        -3.9932       -3.2357           -5.4804           -1.7582         -3.3444        7.5760         1.304         -4.5659            -3.8403          -2.0183           -3.7706          -3.6424           -3.7304         -3.9279        -2.3275
Ag110-Ru   0.0000           7.3610       1.046        -4.6195       -3.7016           -6.5823           -1.5150         -3.3326        7.5760         1.304         -4.5659            -3.8403          -2.0183           -3.7706          -3.6424           -3.7304         -3.9279        -2.3275
Ag110-Sc   0.8105           6.5620       0.188        -3.8073       -3.2576           -4.1601            2.2982         -2.6087        7.5760         1.304         -4.5659            -3.8403          -2.0183           -3.7706          -3.6424           -3.7304         -3.9279        -2.3275
Ag110-Ta   0.0000           7.8870       0.323        -4.1118       -2.3395           -7.9459            1.7577         -1.8754        7.5760         1.304         -4.5659            -3.8403          -2.0183           -3.7706          -3.6424           -3.7304         -3.9279        -2.3275
Ag110-Tc   0.0000           7.2760       0.55         -4.8318       -3.0741           -6.4378           -0.4865         -2.7343        7.5760         1.304         -4.5659            -3.8403          -2.0183           -3.7706          -3.6424           -3.7304         -3.9279        -2.3275
Ag110-Ti   0.0000           6.8280       0.075        -2.8715       -2.8395           -5.4049            1.5700         -2.8547        7.5760         1.304         -4.5659            -3.8403          -2.0183           -3.7706          -3.6424           -3.7304         -3.9279        -2.3275
Ag110-V    0.0000           6.7460       0.527        -2.8683       -1.7318           -5.0589            1.1689         -2.5579        7.5760         1.304         -4.5659            -3.8403          -2.0183           -3.7706          -3.6424           -3.7304         -3.9279        -2.3275
Ag110-W    0.0081           7.9800       0.816        -4.0064       -2.6786           -7.7397            0.0262         -2.9126        7.5760         1.304         -4.5659            -3.8403          -2.0183           -3.7706          -3.6424           -3.7304         -3.9279        -2.3275
Ag110-Y    0.6679           6.2190       0.307        -3.6020       -2.4603           -4.2729            2.5942         -3.0563        7.5760         1.304         -4.5659            -3.8403          -2.0183           -3.7706          -3.6424           -3.7304         -3.9279        -2.3275

segregation energy
material   SE             R          dd               dd*            EC*             DC             EC             IP            H                L              EB            IP*              H*                L*               F*                DT*             EB*            DS*                                   
Cu100-Ag   -0.6578        1.45       2.4232           2.24790        -3.0383         -3.7706        -2.0183        7.5760        -4.5659          -3.8403        -2.2101       7.7270           -4.7251           -3.9515          -4.51777          -2.0407         -2.5158        -2.3414
Cu100-Au   -0.5434        1.36       2.3708           2.24790        -3.0383         -3.2861        -2.4188        9.2250        -5.9456          -5.2426        -2.6855       7.7270           -4.7251           -3.9515          -4.51777          -2.0407         -2.5158        -2.3414
Cu100-Cd   -1.0059        1.44       2.5969           2.24790        -3.0383         -7.6339        -0.3509        8.9940        -5.4994          -0.7368        -0.5923       7.7270           -4.7251           -3.9515          -4.51777          -2.0407         -2.5158        -2.3414
Cu100-Co   0.3571         1.26       2.2268           2.24790        -3.0383         -1.6744        -5.1966        7.8810        -3.9463          -3.9152        -2.7236       7.7270           -4.7251           -3.9515          -4.51777          -2.0407         -2.5158        -2.3414
Cu100-Cr   0.0658         1.39       2.3018           2.24790        -3.0383         -0.0056        -3.5882        6.7670        -3.5634          -1.6383        -2.5844       7.7270           -4.7251           -3.9515          -4.51777          -2.0407         -2.5158        -2.3414
Cu100-Fe   0.3642         1.32       2.2379           2.24790        -3.0383         -1.1981        -4.8008        7.9030        -4.3671          -4.2604        -2.7286       7.7270           -4.7251           -3.9515          -4.51777          -2.0407         -2.5158        -2.3414
Cu100-Hf   0.3387         1.87       2.5075           2.24790        -3.0383          2.1396        -6.4029        6.8250        -4.3792          -2.9349        -2.6906       7.7270           -4.7251           -3.9515          -4.51777          -2.0407         -2.5158        -2.3414
Cu100-Hg   -1.2841        1.32       2.6331           2.24790        -3.0383         -6.1561         0.3374        10.438        -6.6810          -0.7065        -0.3663       7.7270           -4.7251           -3.9515          -4.51777          -2.0407         -2.5158        -2.3414
Cu100-Ir   0.6333         1.41       2.2985           2.24790        -3.0383         -2.4149        -7.0859        9.1210        -5.0181          -4.9944        -3.2648       7.7270           -4.7251           -3.9515          -4.51777          -2.0407         -2.5158        -2.3414
Cu100-Lu   -0.9447        1.75       2.6206           2.24790        -3.0383          3.1263        -4.1079        5.4260        -4.1173          -1.6757        -2.9601       7.7270           -4.7251           -3.9515          -4.51777          -2.0407         -2.5158        -2.3414
Cu100-Mn   0.0904         1.39       2.2604           2.24790        -3.0383         -0.5789        -3.1315        7.4340        -4.3042          -3.4853        -2.6754       7.7270           -4.7251           -3.9515          -4.51777          -2.0407         -2.5158        -2.3414
Cu100-Mo   0.8942         1.54       2.3460           2.24790        -3.0383         -0.1961        -5.705         7.0920        -4.5378          -1.7437        -3.0285       7.7270           -4.7251           -3.9515          -4.51777          -2.0407         -2.5158        -2.3414
Cu100-Nb   0.6782         1.64       2.4218           2.24790        -3.0383          1.3534        -6.5678        6.7590        -3.6430          -1.9019        -2.7847       7.7270           -4.7251           -3.9515          -4.51777          -2.0407         -2.5158        -2.3414
Cu100-Ni   0.3687         1.24       2.2258           2.24790        -3.0383         -1.5395        -4.4744        7.6400        -3.8800          -3.7066        -2.6611       7.7270           -4.7251           -3.9515          -4.51777          -2.0407         -2.5158        -2.3414
Cu100-Os   1.0153         1.44       2.3098           2.24790        -3.0383         -1.7538        -7.8962        8.7060        -5.2144          -4.6506        -3.1362       7.7270           -4.7251           -3.9515          -4.51777          -2.0407         -2.5158        -2.3414
Cu100-Pd   -0.1130        1.39       2.3490           2.24790        -3.0383         -1.4843        -3.0964        8.3370        -3.9768          -3.2381        -1.6431       7.7270           -4.7251           -3.9515          -4.51777          -2.0407         -2.5158        -2.3414
Cu100-Pt   0.1138         1.36       2.3079           2.24790        -3.0383         -2.3468        -4.9436        9.0170        -5.5279          -4.9378        -2.9776       7.7270           -4.7251           -3.9515          -4.51777          -2.0407         -2.5158        -2.3414
Cu100-Re   1.2196         1.51       2.3379           2.24790        -3.0383         -0.4274        -7.1054        7.8770        -4.6675          -3.2531        -2.8101       7.7270           -4.7251           -3.9515          -4.51777          -2.0407         -2.5158        -2.3414
Cu100-Rh   0.3509         1.42       2.3046           2.24790        -3.0383         -1.7582        -5.4804        7.4590        -3.9932          -3.2357        -2.3172       7.7270           -4.7251           -3.9515          -4.51777          -2.0407         -2.5158        -2.3414
Cu100-Ru   0.7027         1.46       2.2956           2.24790        -3.0383         -1.5150        -6.5823        7.3610        -4.6195          -3.7016        -2.8328       7.7270           -4.7251           -3.9515          -4.51777          -2.0407         -2.5158        -2.3414
Cu100-Sc   -0.2787        1.7        2.4962           2.24790        -3.0383          2.2982        -4.1601        6.5620        -3.8073          -3.2576        -2.2323       7.7270           -4.7251           -3.9515          -4.51777          -2.0407         -2.5158        -2.3414
Cu100-Ta   0.9379         1.7        2.4286           2.24790        -3.0383          1.7577        -7.9459        7.8870        -4.1118          -2.3395        -2.5826       7.7270           -4.7251           -3.9515          -4.51777          -2.0407         -2.5158        -2.3414
Cu100-Tc   0.9285         1.47       2.3077           2.24790        -3.0383         -0.4865        -6.4378        7.2760        -4.8318          -3.0741        -3.0937       7.7270           -4.7251           -3.9515          -4.51777          -2.0407         -2.5158        -2.3414
Cu100-Ti   0.5663         1.6        2.4332           2.24790        -3.0383          1.5700        -5.4049        6.8280        -2.8715          -2.8395        -2.3937       7.7270           -4.7251           -3.9515          -4.51777          -2.0407         -2.5158        -2.3414
Cu100-V    0.3624         1.53       2.3658           2.24790        -3.0383          1.1689        -5.0589        6.7460        -2.8683          -1.7318        -2.5217       7.7270           -4.7251           -3.9515          -4.51777          -2.0407         -2.5158        -2.3414
Cu100-W    1.1602         1.62       2.3745           2.24790        -3.0383          0.0262        -7.7397        7.9800        -4.0064          -2.6786        -2.6245       7.7270           -4.7251           -3.9515          -4.51777          -2.0407         -2.5158        -2.3414
Cu100-Y    -1.3618        1.9        2.6353           2.24790        -3.0383          2.5942        -4.2729        6.2190        -3.6020          -2.4603        -2.6637       7.7270           -4.7251           -3.9515          -4.51777          -2.0407         -2.5158        -2.3414
Cu100-Zn   -0.2699        1.22       2.4107           2.24790        -3.0383         -6.6672        -0.717         9.3940        -5.8522          -0.6498        -0.6459       7.7270           -4.7251           -3.9515          -4.51777          -2.0407         -2.5158        -2.3414
Cu100-Zr   0.0948         1.75       2.5154           2.24790        -3.0383          1.7376        -6.2538        6.6340        -2.8313          -2.7471        -2.5910       7.7270           -4.7251           -3.9515          -4.51777          -2.0407         -2.5158        -2.3414
Zn001-Ag   0.1131         1.45       2.4232           4.28410        -0.7170         -3.7706        -2.0183        7.5760        -4.5659          -3.8403        -2.2101       9.3940           -5.8522           -0.6498          -3.86111          -6.5261         -0.0103        -6.6418
Zn001-Au   0.0877         1.36       2.3708           4.28410        -0.7170         -3.2861        -2.4188        9.2250        -5.9456          -5.2426        -2.6855       9.3940           -5.8522           -0.6498          -3.86111          -6.5261         -0.0103        -6.6418
Zn001-Cd   -0.128         1.44       2.5969           4.28410        -0.7170         -7.6339        -0.3509        8.9940        -5.4994          -0.7368        -0.5923       9.3940           -5.8522           -0.6498          -3.86111          -6.5261         -0.0103        -6.6418
Zn001-Co   0.6846         1.26       2.2268           4.28410        -0.7170         -1.6744        -5.1966        7.8810        -3.9463          -3.9152        -2.7236       9.3940           -5.8522           -0.6498          -3.86111          -6.5261         -0.0103        -6.6418
Zn001-Cr   0.7118         1.39       2.3018           4.28410        -0.7170         -0.0056        -3.5882        6.7670        -3.5634          -1.6383        -2.5844       9.3940           -5.8522           -0.6498          -3.86111          -6.5261         -0.0103        -6.6418
Zn001-Cu   0.2150         1.32       2.2379           4.28410        -0.7170         -1.1981        -4.8008        7.9030        -4.3671          -4.2604        -2.7286       9.3940           -5.8522           -0.6498          -3.86111          -6.5261         -0.0103        -6.6418
Zn001-Fe   0.7614         1.87       2.5075           4.28410        -0.7170          2.1396        -6.4029        6.8250        -4.3792          -2.9349        -2.6906       9.3940           -5.8522           -0.6498          -3.86111          -6.5261         -0.0103        -6.6418
Zn001-Hf   0.4248         1.32       2.6331           4.28410        -0.7170         -6.1561         0.3374        10.438        -6.6810          -0.7065        -0.3663       9.3940           -5.8522           -0.6498          -3.86111          -6.5261         -0.0103        -6.6418
Zn001-Hg   -0.239         1.41       2.2985           4.28410        -0.7170         -2.4149        -7.0859        9.1210        -5.0181          -4.9944        -3.2648       9.3940           -5.8522           -0.6498          -3.86111          -6.5261         -0.0103        -6.6418
Zn001-Ir   0.8092         1.75       2.6206           4.28410        -0.7170          3.1263        -4.1079        5.4260        -4.1173          -1.6757        -2.9601       9.3940           -5.8522           -0.6498          -3.86111          -6.5261         -0.0103        -6.6418
Zn001-Lu   1.0449         1.39       2.2604           4.28410        -0.7170         -0.5789        -3.1315        7.4340        -4.3042          -3.4853        -2.6754       9.3940           -5.8522           -0.6498          -3.86111          -6.5261         -0.0103        -6.6418
Zn001-Mn   0.7369         1.54       2.3460           4.28410        -0.7170         -0.1961        -5.705         7.0920        -4.5378          -1.7437        -3.0285       9.3940           -5.8522           -0.6498          -3.86111          -6.5261         -0.0103        -6.6418
Zn001-Mo   0.8767         1.64       2.4218           4.28410        -0.7170          1.3534        -6.5678        6.7590        -3.6430          -1.9019        -2.7847       9.3940           -5.8522           -0.6498          -3.86111          -6.5261         -0.0103        -6.6418
Zn001-Nb   0.8746         1.24       2.2258           4.28410        -0.7170         -1.5395        -4.4744        7.6400        -3.8800          -3.7066        -2.6611       9.3940           -5.8522           -0.6498          -3.86111          -6.5261         -0.0103        -6.6418
Zn001-Ni   0.5596         1.44       2.3098           4.28410        -0.7170         -1.7538        -7.8962        8.7060        -5.2144          -4.6506        -3.1362       9.3940           -5.8522           -0.6498          -3.86111          -6.5261         -0.0103        -6.6418
Zn001-Os   0.9629         1.39       2.3490           4.28410        -0.7170         -1.4843        -3.0964        8.3370        -3.9768          -3.2381        -1.6431       9.3940           -5.8522           -0.6498          -3.86111          -6.5261         -0.0103        -6.6418
Zn001-Pd   0.5153         1.36       2.3079           4.28410        -0.7170         -2.3468        -4.9436        9.0170        -5.5279          -4.9378        -2.9776       9.3940           -5.8522           -0.6498          -3.86111          -6.5261         -0.0103        -6.6418
Zn001-Pt   0.5178         1.51       2.3379           4.28410        -0.7170         -0.4274        -7.1054        7.8770        -4.6675          -3.2531        -2.8101       9.3940           -5.8522           -0.6498          -3.86111          -6.5261         -0.0103        -6.6418
Zn001-Re   0.9072         1.42       2.3046           4.28410        -0.7170         -1.7582        -5.4804        7.4590        -3.9932          -3.2357        -2.3172       9.3940           -5.8522           -0.6498          -3.86111          -6.5261         -0.0103        -6.6418
Zn001-Rh   0.7682         1.46       2.2956           4.28410        -0.7170         -1.5150        -6.5823        7.3610        -4.6195          -3.7016        -2.8328       9.3940           -5.8522           -0.6498          -3.86111          -6.5261         -0.0103        -6.6418
Zn001-Ru   0.9412         1.7        2.4962           4.28410        -0.7170          2.2982        -4.1601        6.5620        -3.8073          -3.2576        -2.2323       9.3940           -5.8522           -0.6498          -3.86111          -6.5261         -0.0103        -6.6418
Zn001-Sc   0.4358         1.7        2.4286           4.28410        -0.7170          1.7577        -7.9459        7.8870        -4.1118          -2.3395        -2.5826       9.3940           -5.8522           -0.6498          -3.86111          -6.5261         -0.0103        -6.6418
Zn001-Ta   0.8864         1.47       2.3077           4.28410        -0.7170         -0.4865        -6.4378        7.2760        -4.8318          -3.0741        -3.0937       9.3940           -5.8522           -0.6498          -3.86111          -6.5261         -0.0103        -6.6418
Zn001-Tc   0.9010         1.6        2.4332           4.28410        -0.7170          1.5700        -5.4049        6.8280        -2.8715          -2.8395        -2.3937       9.3940           -5.8522           -0.6498          -3.86111          -6.5261         -0.0103        -6.6418
Zn001-Ti   0.7447         1.53       2.3658           4.28410        -0.7170          1.1689        -5.0589        6.7460        -2.8683          -1.7318        -2.5217       9.3940           -5.8522           -0.6498          -3.86111          -6.5261         -0.0103        -6.6418
Zn001-V    0.7759         1.62       2.3745           4.28410        -0.7170          0.0262        -7.7397        7.9800        -4.0064          -2.6786        -2.6245       9.3940           -5.8522           -0.6498          -3.86111          -6.5261         -0.0103        -6.6418
Zn001-W    0.9124         1.9        2.6353           4.28410        -0.7170          2.5942        -4.2729        6.2190        -3.6020          -2.4603        -2.6637       9.3940           -5.8522           -0.6498          -3.86111          -6.5261         -0.0103        -6.6418
Zn001-Y    0.9927         1.22       2.4107           4.28410        -0.7170         -6.6672        -0.717         9.3940        -5.8522          -0.6498        -0.6459       9.3940           -5.8522           -0.6498          -3.86111          -6.5261         -0.0103        -6.6418
Zn001-Zr   0.3949         1.75       2.5154           4.28410        -0.7170          1.7376        -6.2538        6.6340        -2.8313          -2.7471        -2.5910       9.3940           -5.8522           -0.6498          -3.86111          -6.5261         -0.0103        -6.6418
Cr110-Ag   -2.7291        1.45       2.5379           1.60150        -3.5882         -3.7706        -2.0183        7.5760        -4.5659          -3.8403        -2.1033       6.7670           -3.5634           -1.6383          -6.0730           0.25390         -11.155        -0.1005
Cr110-Au   -2.6337        1.36       2.3924           1.60150        -3.5882         -3.2861        -2.4188        9.2250        -5.9456          -5.2426        -3.1019       6.7670           -3.5634           -1.6383          -6.0730           0.25390         -11.155        -0.1005
Cr110-Cd   -3.2648        1.44       2.7671           1.60150        -3.5882         -7.6339        -0.3509        8.9940        -5.4994          -0.7368        -0.5687       6.7670           -3.5634           -1.6383          -6.0730           0.25390         -11.155        -0.1005
Cr110-Co   -0.6844        1.26       1.8184           1.60150        -3.5882         -1.6744        -5.1966        7.8810        -3.9463          -3.9152        -6.1699       6.7670           -3.5634           -1.6383          -6.0730           0.25390         -11.155        -0.1005
Cr110-Cu   -1.3363        1.32       2.3018           1.60150        -3.5882         -2.3336        -3.0383        7.7270        -4.7251          -3.9515        -2.5844       6.7670           -3.5634           -1.6383          -6.0730           0.25390         -11.155        -0.1005
Cr110-Fe   -0.3550        1.32       1.6848           1.60150        -3.5882         -1.1981        -4.8008        7.9030        -4.3671          -4.2604        -8.1811       6.7670           -3.5634           -1.6383          -6.0730           0.25390         -11.155        -0.1005
Cr110-Hf   -1.9706        1.87       2.0007           1.60150        -3.5882          2.1396        -6.4029        6.8250        -4.3792          -2.9349        -6.5972       6.7670           -3.5634           -1.6383          -6.0730           0.25390         -11.155        -0.1005
Cr110-Hg   -3.7323        1.32       2.7541           1.60150        -3.5882         -6.1561         0.3374        10.438        -6.6810          -0.7065        -0.4384       6.7670           -3.5634           -1.6383          -6.0730           0.25390         -11.155        -0.1005
Cr110-Ir   -0.9951        1.41       1.9684           1.60150        -3.5882         -2.4149        -7.0859        9.1210        -5.0181          -4.9944        -7.9935       6.7670           -3.5634           -1.6383          -6.0730           0.25390         -11.155        -0.1005
Cr110-Lu   -3.6303        1.75       2.1376           1.60150        -3.5882          3.1263        -4.1079        5.4260        -4.1173          -1.6757        -3.9349       6.7670           -3.5634           -1.6383          -6.0730           0.25390         -11.155        -0.1005
Cr110-Mn   -0.2013        1.39       1.6322           1.60150        -3.5882         -0.5789        -3.1315        7.4340        -4.3042          -3.4853        -9.8981       6.7670           -3.5634           -1.6383          -6.0730           0.25390         -11.155        -0.1005
Cr110-Mo   -0.5436        1.54       1.7761           1.60150        -3.5882         -0.1961        -5.705         7.0920        -4.5378          -1.7437        -11.723       6.7670           -3.5634           -1.6383          -6.0730           0.25390         -11.155        -0.1005
Cr110-Nb   -1.1195        1.64       1.8552           1.60150        -3.5882          1.3534        -6.5678        6.7590        -3.6430          -1.9019        -10.000       6.7670           -3.5634           -1.6383          -6.0730           0.25390         -11.155        -0.1005
Cr110-Ni   -1.0894        1.24       2.0186           1.60150        -3.5882         -1.5395        -4.4744        7.6400        -3.8800          -3.7066        -4.4213       6.7670           -3.5634           -1.6383          -6.0730           0.25390         -11.155        -0.1005
Cr110-Os   -0.4762        1.44       1.8941           1.60150        -3.5882         -1.7538        -7.8962        8.7060        -5.2144          -4.6506        -9.5922       6.7670           -3.5634           -1.6383          -6.0730           0.25390         -11.155        -0.1005
Cr110-Pd   -1.9340        1.39       2.1834           1.60150        -3.5882         -1.4843        -3.0964        8.3370        -3.9768          -3.2381        -3.2363       6.7670           -3.5634           -1.6383          -6.0730           0.25390         -11.155        -0.1005
Cr110-Pt   -1.7563        1.36       2.1330           1.60150        -3.5882         -2.3468        -4.9436        9.0170        -5.5279          -4.9378        -5.5979       6.7670           -3.5634           -1.6383          -6.0730           0.25390         -11.155        -0.1005
Cr110-Re   -0.2246        1.51       1.8554           1.60150        -3.5882         -0.4274        -7.1054        7.8770        -4.6675          -3.2531        -10.374       6.7670           -3.5634           -1.6383          -6.0730           0.25390         -11.155        -0.1005
Cr110-Rh   -1.2620        1.42       1.9523           1.60150        -3.5882         -1.7582        -5.4804        7.4590        -3.9932          -3.2357        -6.0739       6.7670           -3.5634           -1.6383          -6.0730           0.25390         -11.155        -0.1005
Cr110-Ru   -0.7434        1.46       1.8407           1.60150        -3.5882         -1.5150        -6.5823        7.3610        -4.6195          -3.7016        -8.8219       6.7670           -3.5634           -1.6383          -6.0730           0.25390         -11.155        -0.1005
Cr110-Sc   -2.2665        1.7        1.9247           1.60150        -3.5882          2.2982        -4.1601        6.5620        -3.8073          -3.2576        -4.9551       6.7670           -3.5634           -1.6383          -6.0730           0.25390         -11.155        -0.1005
Cr110-Ta   -0.8528        1.7        1.9036           1.60150        -3.5882          1.7577        -7.9459        7.8870        -4.1118          -2.3395        -8.7816       6.7670           -3.5634           -1.6383          -6.0730           0.25390         -11.155        -0.1005
Cr110-Tc   -0.4767        1.47       1.7993           1.60150        -3.5882         -0.4865        -6.4378        7.2760        -4.8318          -3.0741        -10.651       6.7670           -3.5634           -1.6383          -6.0730           0.25390         -11.155        -0.1005
Cr110-Ti   -0.7328        1.6        1.7833           1.60150        -3.5882          1.5700        -5.4049        6.8280        -2.8715          -2.8395        -7.6919       6.7670           -3.5634           -1.6383          -6.0730           0.25390         -11.155        -0.1005
Cr110-V:   -0.1035        1.53       1.6776           1.60150        -3.5882          1.1689        -5.0589        6.7460        -2.8683          -1.7318        -9.7165       6.7670           -3.5634           -1.6383          -6.0730           0.25390         -11.155        -0.1005
Cr110-W    -0.3069        1.62       1.8320           1.60150        -3.5882          0.0262        -7.7397        7.9800        -4.0064          -2.6786        -10.635       6.7670           -3.5634           -1.6383          -6.0730           0.25390         -11.155        -0.1005
Cr110-Y    -4.5066        1.9        2.1129           1.60150        -3.5882          2.5942        -4.2729        6.2190        -3.6020          -2.4603        -4.7132       6.7670           -3.5634           -1.6383          -6.0730           0.25390         -11.155        -0.1005
Cr110-Zn   -1.4843        1.22       2.5308           1.60150        -3.5882         -6.6672        -0.717         9.3940        -5.8522          -0.6498        -0.6410       6.7670           -3.5634           -1.6383          -6.0730           0.25390         -11.155        -0.1005
Cr110-Zr   -2.3788        1.75       1.9628           1.60150        -3.5882          1.7376        -6.2538        6.6340        -2.8313          -2.7471        -7.5972       6.7670           -3.5634           -1.6383          -6.0730           0.25390         -11.155        -0.1005
Pd111-Ag   -0.2840        1.45       2.6164           2.60800        -3.0964         -3.7706        -2.0183        7.5760        -4.5659          -3.8403        -1.2466       8.3370           -3.9768           -3.2381          -5.4372           -0.9112         -0.6884        -1.4070
Pd111-Au   -0.3532        1.36       2.5372           2.60800        -3.0964         -3.2861        -2.4188        9.2250        -5.9456          -5.2426        -1.6082       8.3370           -3.9768           -3.2381          -5.4372           -0.9112         -0.6884        -1.4070
Pd111-Cd   -0.3378        1.44       2.5744           2.60800        -3.0964         -7.6339        -0.3509        8.9940        -5.4994          -0.7368        -0.8996       8.3370           -3.9768           -3.2381          -5.4372           -0.9112         -0.6884        -1.4070
Pd111-Co   0.2103         1.26       2.2177           2.60800        -3.0964         -1.6744        -5.1966        7.8810        -3.9463          -3.9152        -2.3709       8.3370           -3.9768           -3.2381          -5.4372           -0.9112         -0.6884        -1.4070
Pd111-Cr   0.2257         1.39       2.1834           2.60800        -3.0964         -0.0056        -3.5882        6.7670        -3.5634          -1.6383        -3.2363       8.3370           -3.9768           -3.2381          -5.4372           -0.9112         -0.6884        -1.4070
Pd111-Cu   0.1038         1.32       2.3490           2.60800        -3.0964         -2.3336        -3.0383        7.7270        -4.7251          -3.9515        -1.6431       8.3370           -3.9768           -3.2381          -5.4372           -0.9112         -0.6884        -1.4070
Pd111-Fe   0.3049         1.32       2.1967           2.60800        -3.0964         -1.1981        -4.8008        7.9030        -4.3671          -4.2604        -2.7107       8.3370           -3.9768           -3.2381          -5.4372           -0.9112         -0.6884        -1.4070
Pd111-Hf   0.6990         1.87       2.3074           2.60800        -3.0964          2.1396        -6.4029        6.8250        -4.3792          -2.9349        -3.7921       8.3370           -3.9768           -3.2381          -5.4372           -0.9112         -0.6884        -1.4070
Pd111-Hg   -0.6604        1.32       2.6436           2.60800        -3.0964         -6.1561         0.3374        10.438        -6.6810          -0.7065        -0.6055       8.3370           -3.9768           -3.2381          -5.4372           -0.9112         -0.6884        -1.4070
Pd111-Ir   0.4184         1.41       2.3319           2.60800        -3.0964         -2.4149        -7.0859        9.1210        -5.0181          -4.9944        -2.9484       8.3370           -3.9768           -3.2381          -5.4372           -0.9112         -0.6884        -1.4070
Pd111-Lu   0.1229         1.75       2.3602           2.60800        -3.0964          3.1263        -4.1079        5.4260        -4.1173          -1.6757        -3.6445       8.3370           -3.9768           -3.2381          -5.4372           -0.9112         -0.6884        -1.4070
Pd111-Mn   0.2379         1.39       2.1845           2.60800        -3.0964         -0.5789        -3.1315        7.4340        -4.3042          -3.4853        -3.0252       8.3370           -3.9768           -3.2381          -5.4372           -0.9112         -0.6884        -1.4070
Pd111-Mo   0.7797         1.54       2.2591           2.60800        -3.0964         -0.1961        -5.705         7.0920        -4.5378          -1.7437        -3.7020       8.3370           -3.9768           -3.2381          -5.4372           -0.9112         -0.6884        -1.4070
Pd111-Nb   0.8104         1.64       2.2784           2.60800        -3.0964          1.3534        -6.5678        6.7590        -3.6430          -1.9019        -3.7975       8.3370           -3.9768           -3.2381          -5.4372           -0.9112         -0.6884        -1.4070
Pd111-Ni   0.1868         1.24       2.2619           2.60800        -3.0964         -1.5395        -4.4744        7.6400        -3.8800          -3.7066        -2.0166       8.3370           -3.9768           -3.2381          -5.4372           -0.9112         -0.6884        -1.4070
Pd111-Os   0.6060         1.44       2.3145           2.60800        -3.0964         -1.7538        -7.8962        8.7060        -5.2144          -4.6506        -3.2436       8.3370           -3.9768           -3.2381          -5.4372           -0.9112         -0.6884        -1.4070
Pd111-Pt   0.0907         1.36       2.3699           2.60800        -3.0964         -2.3468        -4.9436        9.0170        -5.5279          -4.9378        -2.1559       8.3370           -3.9768           -3.2381          -5.4372           -0.9112         -0.6884        -1.4070
Pd111-Re   0.7705         1.51       2.3090           2.60800        -3.0964         -0.4274        -7.1054        7.8770        -4.6675          -3.2531        -3.2254       8.3370           -3.9768           -3.2381          -5.4372           -0.9112         -0.6884        -1.4070
Pd111-Rh   0.2936         1.42       2.3900           2.60800        -3.0964         -1.7582        -5.4804        7.4590        -3.9932          -3.2357        -1.4403       8.3370           -3.9768           -3.2381          -5.4372           -0.9112         -0.6884        -1.4070
Pd111-Ru   0.4833         1.46       2.2762           2.60800        -3.0964         -1.5150        -6.5823        7.3610        -4.6195          -3.7016        -2.4456       8.3370           -3.9768           -3.2381          -5.4372           -0.9112         -0.6884        -1.4070
Pd111-Sc   0.4054         1.7        2.2050           2.60800        -3.0964          2.2982        -4.1601        6.5620        -3.8073          -3.2576        -3.3180       8.3370           -3.9768           -3.2381          -5.4372           -0.9112         -0.6884        -1.4070
Pd111-Ta   0.8656         1.7        2.2983           2.60800        -3.0964          1.7577        -7.9459        7.8870        -4.1118          -2.3395        -3.5979       8.3370           -3.9768           -3.2381          -5.4372           -0.9112         -0.6884        -1.4070
Pd111-Tc   0.6588         1.47       2.2554           2.60800        -3.0964         -0.4865        -6.4378        7.2760        -4.8318          -3.0741        -3.2547       8.3370           -3.9768           -3.2381          -5.4372           -0.9112         -0.6884        -1.4070
Pd111-Ti   0.6179         1.6        2.1897           2.60800        -3.0964          1.5700        -5.4049        6.8280        -2.8715          -2.8395        -3.3898       8.3370           -3.9768           -3.2381          -5.4372           -0.9112         -0.6884        -1.4070
Pd111-V    -0.2700        1.53       2.1922           2.60800        -3.0964          1.1689        -5.0589        6.7460        -2.8683          -1.7318        -3.3888       8.3370           -3.9768           -3.2381          -5.4372           -0.9112         -0.6884        -1.4070
Pd111-W    0.8532         1.62       2.3026           2.60800        -3.0964          0.0262        -7.7397        7.9800        -4.0064          -2.6786        -3.3838       8.3370           -3.9768           -3.2381          -5.4372           -0.9112         -0.6884        -1.4070
Pd111-Y    -0.0909        1.9        2.3490           2.60800        -3.0964          2.5942        -4.2729        6.2190        -3.6020          -2.4603        -3.5815       8.3370           -3.9768           -3.2381          -5.4372           -0.9112         -0.6884        -1.4070
Pd111-Zn   0.0166         1.22       2.3629           2.60800        -3.0964         -6.6672        -0.717         9.3940        -5.8522          -0.6498        -1.0958       8.3370           -3.9768           -3.2381          -5.4372           -0.9112         -0.6884        -1.4070
Pd111-Zr   0.6396         1.75       2.2996           2.60800        -3.0964          1.7376        -6.2538        6.6340        -2.8313          -2.7471        -3.6753       8.3370           -3.9768           -3.2381          -5.4372           -0.9112         -0.6884        -1.4070
Pt111-Ag   -0.3537        1.45       2.5570           2.34190        -4.9436         -3.7706        -2.0183        7.5760        -4.5659          -3.8403        -2.4148       9.0170           -5.5279           -4.9378          -5.3875           -1.5535         -3.7978        -2.1412
Pt111-Au   -0.5709        1.36       2.4830           2.34190        -4.9436         -3.2861        -2.4188        9.2250        -5.9456          -5.2426        -2.6931       9.0170           -5.5279           -4.9378          -5.3875           -1.5535         -3.7978        -2.1412
Pt111-Cd   -0.5409        1.44       2.5083           2.34190        -4.9436         -7.6339        -0.3509        8.9940        -5.4994          -0.7368        -1.6018       9.0170           -5.5279           -4.9378          -5.3875           -1.5535         -3.7978        -2.1412
Pt111-Co   1.1223         1.26       2.1833           2.34190        -4.9436         -1.6744        -5.1966        7.8810        -3.9463          -3.9152        -4.2934       9.0170           -5.5279           -4.9378          -5.3875           -1.5535         -3.7978        -2.1412
Pt111-Cr   0.6541         1.39       2.1330           2.34190        -4.9436         -0.0056        -3.5882        6.7670        -3.5634          -1.6383        -5.5979       9.0170           -5.5279           -4.9378          -5.3875           -1.5535         -3.7978        -2.1412
Pt111-Cu   0.3416         1.32       2.3079           2.34190        -4.9436         -2.3336        -3.0383        7.7270        -4.7251          -3.9515        -2.9776       9.0170           -5.5279           -4.9378          -5.3875           -1.5535         -3.7978        -2.1412
Pt111-Fe   0.5726         1.32       2.1615           2.34190        -4.9436         -1.1981        -4.8008        7.9030        -4.3671          -4.2604        -4.7498       9.0170           -5.5279           -4.9378          -5.3875           -1.5535         -3.7978        -2.1412
Pt111-Hf   0.7122         1.87       2.2604           2.34190        -4.9436          2.1396        -6.4029        6.8250        -4.3792          -2.9349        -7.0752       9.0170           -5.5279           -4.9378          -5.3875           -1.5535         -3.7978        -2.1412
Pt111-Hg   -1.0609        1.32       2.5646           2.34190        -4.9436         -6.1561         0.3374        10.438        -6.6810          -0.7065        -1.0677       9.0170           -5.5279           -4.9378          -5.3875           -1.5535         -3.7978        -2.1412
Pt111-Ir   0.3973         1.41       2.2861           2.34190        -4.9436         -2.4149        -7.0859        9.1210        -5.0181          -4.9944        -4.7868       9.0170           -5.5279           -4.9378          -5.3875           -1.5535         -3.7978        -2.1412
Pt111-Lu   -0.0368        1.75       2.3277           2.34190        -4.9436          3.1263        -4.1079        5.4260        -4.1173          -1.6757        -6.0376       9.0170           -5.5279           -4.9378          -5.3875           -1.5535         -3.7978        -2.1412
Pt111-Mn   0.7554         1.39       2.1458           2.34190        -4.9436         -0.5789        -3.1315        7.4340        -4.3042          -3.4853        -5.1961       9.0170           -5.5279           -4.9378          -5.3875           -1.5535         -3.7978        -2.1412
Pt111-Mo   0.7872         1.54       2.2175           2.34190        -4.9436         -0.1961        -5.705         7.0920        -4.5378          -1.7437        -6.2294       9.0170           -5.5279           -4.9378          -5.3875           -1.5535         -3.7978        -2.1412
Pt111-Nb   0.8617         1.64       2.2203           2.34190        -4.9436          1.3534        -6.5678        6.7590        -3.6430          -1.9019        -6.5720       9.0170           -5.5279           -4.9378          -5.3875           -1.5535         -3.7978        -2.1412
Pt111-Ni   0.4206         1.24       2.2198           2.34190        -4.9436         -1.5395        -4.4744        7.6400        -3.8800          -3.7066        -3.7528       9.0170           -5.5279           -4.9378          -5.3875           -1.5535         -3.7978        -2.1412
Pt111-Os   0.5749         1.44       2.2541           2.34190        -4.9436         -1.7538        -7.8962        8.7060        -5.2144          -4.6506        -5.3285       9.0170           -5.5279           -4.9378          -5.3875           -1.5535         -3.7978        -2.1412
Pt111-Pd   0.0181         1.39       2.3699           2.34190        -4.9436         -1.4843        -3.0964        8.3370        -3.9768          -3.2381        -2.1559       9.0170           -5.5279           -4.9378          -5.3875           -1.5535         -3.7978        -2.1412
Pt111-Re   0.6943         1.51       2.2272           2.34190        -4.9436         -0.4274        -7.1054        7.8770        -4.6675          -3.2531        -5.7205       9.0170           -5.5279           -4.9378          -5.3875           -1.5535         -3.7978        -2.1412
Pt111-Rh   0.3987         1.42       2.2711           2.34190        -4.9436         -1.7582        -5.4804        7.4590        -3.9932          -3.2357        -3.6064       9.0170           -5.5279           -4.9378          -5.3875           -1.5535         -3.7978        -2.1412
Pt111-Ru   0.5792         1.46       2.2377           2.34190        -4.9436         -1.5150        -6.5823        7.3610        -4.6195          -3.7016        -4.7923       9.0170           -5.5279           -4.9378          -5.3875           -1.5535         -3.7978        -2.1412
Pt111-Sc   0.5112         1.7        2.1653           2.34190        -4.9436          2.2982        -4.1601        6.5620        -3.8073          -3.2576        -6.0342       9.0170           -5.5279           -4.9378          -5.3875           -1.5535         -3.7978        -2.1412
Pt111-Ta   0.9226         1.7        2.2315           2.34190        -4.9436          1.7577        -7.9459        7.8870        -4.1118          -2.3395        -6.7111       9.0170           -5.5279           -4.9378          -5.3875           -1.5535         -3.7978        -2.1412
Pt111-Tc   0.6635         1.47       2.2255           2.34190        -4.9436         -0.4865        -6.4378        7.2760        -4.8318          -3.0741        -5.6547       9.0170           -5.5279           -4.9378          -5.3875           -1.5535         -3.7978        -2.1412
Pt111-Ti   0.8465         1.6        2.1313           2.34190        -4.9436          1.5700        -5.4049        6.8280        -2.8715          -2.8395        -6.0521       9.0170           -5.5279           -4.9378          -5.3875           -1.5535         -3.7978        -2.1412
Pt111-Vr   0.7872         1.53       2.1234           2.34190        -4.9436          1.1689        -5.0589        6.7460        -2.8683          -1.7318        -5.9316       9.0170           -5.5279           -4.9378          -5.3875           -1.5535         -3.7978        -2.1412
Pt111-Wr   0.8555         1.62       2.2131           2.34190        -4.9436          0.0262        -7.7397        7.9800        -4.0064          -2.6786        -6.2525       9.0170           -5.5279           -4.9378          -5.3875           -1.5535         -3.7978        -2.1412
Pt111-Y    -0.4685        1.9        2.3170           2.34190        -4.9436          2.5942        -4.2729        6.2190        -3.6020          -2.4603        -6.2499       9.0170           -5.5279           -4.9378          -5.3875           -1.5535         -3.7978        -2.1412
Pt111-Zn   0.2116         1.22       2.2973           2.34190        -4.9436         -6.6672        -0.717         9.3940        -5.8522          -0.6498        -1.8993       9.0170           -5.5279           -4.9378          -5.3875           -1.5535         -3.7978        -2.1412
Pt111-Zr   0.6107         1.75       2.2503           2.34190        -4.9436          1.7376        -6.2538        6.6340        -2.8313          -2.7471        -6.6026       9.0170           -5.5279           -4.9378          -5.3875           -1.5535         -3.7978        -2.1412
Rh111-Ag   -1.1247        1.45       2.5898           2.15490        -5.4804         -3.7706        -2.0183        7.5760        -4.5659          -3.8403        -1.7318       7.4590           -3.9932           -3.2357          -5.3139           -1.2337         -3.0573        -1.8137
Rh111-Au   -1.0529        1.36       2.4794           2.15490        -5.4804         -3.2861        -2.4188        9.2250        -5.9456          -5.2426        -2.3134       7.4590           -3.9932           -3.2357          -5.3139           -1.2337         -3.0573        -1.8137
Rh111-Cd   -1.4067        1.44       2.5639           2.15490        -5.4804         -7.6339        -0.3509        8.9940        -5.4994          -0.7368        -1.0694       7.4590           -3.9932           -3.2357          -5.3139           -1.2337         -3.0573        -1.8137
Rh111-Co   -0.1202        1.26       2.0795           2.15490        -5.4804         -1.6744        -5.1966        7.8810        -3.9463          -3.9152        -3.9275       7.4590           -3.9932           -3.2357          -5.3139           -1.2337         -3.0573        -1.8137
Rh111-Cr   0.2149         1.39       1.9523           2.15490        -5.4804         -0.0056        -3.5882        6.7670        -3.5634          -1.6383        -6.0739       7.4590           -3.9932           -3.2357          -5.3139           -1.2337         -3.0573        -1.8137
Rh111-Cu   -0.4877        1.32       2.3046           2.15490        -5.4804         -2.3336        -3.0383        7.7270        -4.7251          -3.9515        -2.3172       7.4590           -3.9932           -3.2357          -5.3139           -1.2337         -3.0573        -1.8137
Rh111-Fe   -0.0805        1.32       2.0244           2.15490        -5.4804         -1.1981        -4.8008        7.9030        -4.3671          -4.2604        -4.6517       7.4590           -3.9932           -3.2357          -5.3139           -1.2337         -3.0573        -1.8137
Rh111-Hf   -0.0592        1.87       2.1216           2.15490        -5.4804          2.1396        -6.4029        6.8250        -4.3792          -2.9349        -6.8956       7.4590           -3.9932           -3.2357          -5.3139           -1.2337         -3.0573        -1.8137
Rh111-Hg   -1.7535        1.32       2.6193           2.15490        -5.4804         -6.1561         0.3374        10.438        -6.6810          -0.7065        -0.7581       7.4590           -3.9932           -3.2357          -5.3139           -1.2337         -3.0573        -1.8137
Rh111-Ir   0.1519         1.41       2.1754           2.15490        -5.4804         -2.4149        -7.0859        9.1210        -5.0181          -4.9944        -4.9966       7.4590           -3.9932           -3.2357          -5.3139           -1.2337         -3.0573        -1.8137
Rh111-Lu   -1.1230        1.75       2.1725           2.15490        -5.4804          3.1263        -4.1079        5.4260        -4.1173          -1.6757        -6.0956       7.4590           -3.9932           -3.2357          -5.3139           -1.2337         -3.0573        -1.8137
Rh111-Mn   -0.0851        1.39       1.9815           2.15490        -5.4804         -0.5789        -3.1315        7.4340        -4.3042          -3.4853        -5.4021       7.4590           -3.9932           -3.2357          -5.3139           -1.2337         -3.0573        -1.8137
Rh111-Mo   0.4452         1.54       2.0409           2.15490        -5.4804         -0.1961        -5.705         7.0920        -4.5378          -1.7437        -7.0519       7.4590           -3.9932           -3.2357          -5.3139           -1.2337         -3.0573        -1.8137
Rh111-Nb   0.3295         1.64       2.0637           2.15490        -5.4804          1.3534        -6.5678        6.7590        -3.6430          -1.9019        -7.2749       7.4590           -3.9932           -3.2357          -5.3139           -1.2337         -3.0573        -1.8137
Rh111-Ni   -0.1675        1.24       2.1585           2.15490        -5.4804         -1.5395        -4.4744        7.6400        -3.8800          -3.7066        -3.1963       7.4590           -3.9932           -3.2357          -5.3139           -1.2337         -3.0573        -1.8137
Rh111-Os   0.4011         1.44       2.1314           2.15490        -5.4804         -1.7538        -7.8962        8.7060        -5.2144          -4.6506        -5.7785       7.4590           -3.9932           -3.2357          -5.3139           -1.2337         -3.0573        -1.8137
Rh111-Pd   -0.4703        1.39       2.3900           2.15490        -5.4804         -1.4843        -3.0964        8.3370        -3.9768          -3.2381        -1.4403       7.4590           -3.9932           -3.2357          -5.3139           -1.2337         -3.0573        -1.8137
Rh111-Pt   -0.2968        1.36       2.2711           2.15490        -5.4804         -2.3468        -4.9436        9.0170        -5.5279          -4.9378        -3.6064       7.4590           -3.9932           -3.2357          -5.3139           -1.2337         -3.0573        -1.8137
Rh111-Re   0.5423         1.51       2.1052           2.15490        -5.4804         -0.4274        -7.1054        7.8770        -4.6675          -3.2531        -6.1514       7.4590           -3.9932           -3.2357          -5.3139           -1.2337         -3.0573        -1.8137
Rh111-Ru   0.2433         1.46       2.0800           2.15490        -5.4804         -1.5150        -6.5823        7.3610        -4.6195          -3.7016        -4.7644       7.4590           -3.9932           -3.2357          -5.3139           -1.2337         -3.0573        -1.8137
Rh111-Sc   -0.4091        1.7        1.9862           2.15490        -5.4804          2.2982        -4.1601        6.5620        -3.8073          -3.2576        -6.6127       7.4590           -3.9932           -3.2357          -5.3139           -1.2337         -3.0573        -1.8137
Rh111-Ta   0.4465         1.7        2.1057           2.15490        -5.4804          1.7577        -7.9459        7.8870        -4.1118          -2.3395        -6.7546       7.4590           -3.9932           -3.2357          -5.3139           -1.2337         -3.0573        -1.8137
Rh111-Tc   0.3866         1.47       2.0495           2.15490        -5.4804         -0.4865        -6.4378        7.2760        -4.8318          -3.0741        -6.1281       7.4590           -3.9932           -3.2357          -5.3139           -1.2337         -3.0573        -1.8137
Rh111-Ti   0.2424         1.6        1.9508           2.15490        -5.4804          1.5700        -5.4049        6.8280        -2.8715          -2.8395        -6.7934       7.4590           -3.9932           -3.2357          -5.3139           -1.2337         -3.0573        -1.8137
Rh111-V:   0.3532         1.53       1.9345           2.15490        -5.4804          1.1689        -5.0589        6.7460        -2.8683          -1.7318        -6.6316       7.4590           -3.9932           -3.2357          -5.3139           -1.2337         -3.0573        -1.8137
Rh111-W    0.5842         1.62       2.0938           2.15490        -5.4804          0.0262        -7.7397        7.9800        -4.0064          -2.6786        -6.5396       7.4590           -3.9932           -3.2357          -5.3139           -1.2337         -3.0573        -1.8137
Rh111-Y    -1.5920        1.9        2.1436           2.15490        -5.4804          2.5942        -4.2729        6.2190        -3.6020          -2.4603        -6.5006       7.4590           -3.9932           -3.2357          -5.3139           -1.2337         -3.0573        -1.8137
Rh111-Zn   -0.6165        1.22       2.3492           2.15490        -5.4804         -6.6672        -0.717         9.3940        -5.8522          -0.6498        -1.3111       7.4590           -3.9932           -3.2357          -5.3139           -1.2337         -3.0573        -1.8137
Rh111-Zr   -0.2240        1.75       2.0905           2.15490        -5.4804          1.7376        -6.2538        6.6340        -2.8313          -2.7471        -7.0236       7.4590           -3.9932           -3.2357          -5.3139           -1.2337         -3.0573        -1.8137
Ru001-Ag   -1.7298        1.45       2.5725           1.97780        -6.5823         -3.7706        -2.0183        7.5760        -4.5659          -3.8403        -2.1373       7.3610           -4.6195           -3.7016          -5.2204           -0.9334         -7.1692        -1.6622
Ru001-Au   -1.6799        1.36       2.4656           1.97780        -6.5823         -3.2861        -2.4188        9.2250        -5.9456          -5.2426        -2.9213       7.3610           -4.6195           -3.7016          -5.2204           -0.9334         -7.1692        -1.6622
Ru001-Cd   -2.3975        1.44       2.5660           1.97780        -6.5823         -7.6339        -0.3509        8.9940        -5.4994          -0.7368        -1.1995       7.3610           -4.6195           -3.7016          -5.2204           -0.9334         -7.1692        -1.6622
Ru001-Co   -0.3128        1.26       1.9972           1.97780        -6.5823         -1.6744        -5.1966        7.8810        -3.9463          -3.9152        -5.3157       7.3610           -4.6195           -3.7016          -5.2204           -0.9334         -7.1692        -1.6622
Ru001-Cr   0.1180         1.39       1.8407           1.97780        -6.5823         -0.0056        -3.5882        6.7670        -3.5634          -1.6383        -8.8219       7.3610           -4.6195           -3.7016          -5.2204           -0.9334         -7.1692        -1.6622
Ru001-Cu   -0.8723        1.32       2.2956           1.97780        -6.5823         -2.3336        -3.0383        7.7270        -4.7251          -3.9515        -2.8328       7.3610           -4.6195           -3.7016          -5.2204           -0.9334         -7.1692        -1.6622
Ru001-Fe   -0.3292        1.32       1.9127           1.97780        -6.5823         -1.1981        -4.8008        7.9030        -4.3671          -4.2604        -6.5236       7.3610           -4.6195           -3.7016          -5.2204           -0.9334         -7.1692        -1.6622
Ru001-Hf   -0.8996        1.87       2.0477           1.97780        -6.5823          2.1396        -6.4029        6.8250        -4.3792          -2.9349        -9.0734       7.3610           -4.6195           -3.7016          -5.2204           -0.9334         -7.1692        -1.6622
Ru001-Hg   -2.7105        1.32       2.6062           1.97780        -6.5823         -6.1561         0.3374        10.438        -6.6810          -0.7065        -0.8904       7.3610           -4.6195           -3.7016          -5.2204           -0.9334         -7.1692        -1.6622
Ru001-Ir   -0.2064        1.41       2.1018           1.97780        -6.5823         -2.4149        -7.0859        9.1210        -5.0181          -4.9944        -6.8362       7.3610           -4.6195           -3.7016          -5.2204           -0.9334         -7.1692        -1.6622
Ru001-Lu   -2.4178        1.75       2.2009           1.97780        -6.5823          3.1263        -4.1079        5.4260        -4.1173          -1.6757        -6.2274       7.3610           -4.6195           -3.7016          -5.2204           -0.9334         -7.1692        -1.6622
Ru001-Mn   -0.3576        1.39       1.8526           1.97780        -6.5823         -0.5789        -3.1315        7.4340        -4.3042          -3.4853        -7.8110       7.3610           -4.6195           -3.7016          -5.2204           -0.9334         -7.1692        -1.6622
Ru001-Mo   0.1103         1.54       1.9732           1.97780        -6.5823         -0.1961        -5.705         7.0920        -4.5378          -1.7437        -9.7760       7.3610           -4.6195           -3.7016          -5.2204           -0.9334         -7.1692        -1.6622
Ru001-Nb   -0.2057        1.64       1.9850           1.97780        -6.5823          1.3534        -6.5678        6.7590        -3.6430          -1.9019        -10.008       7.3610           -4.6195           -3.7016          -5.2204           -0.9334         -7.1692        -1.6622
Ru001-Ni   -0.4366        1.24       2.1132           1.97780        -6.5823         -1.5395        -4.4744        7.6400        -3.8800          -3.7066        -4.1447       7.3610           -4.6195           -3.7016          -5.2204           -0.9334         -7.1692        -1.6622
Ru001-Os   0.1492         1.44       2.0300           1.97780        -6.5823         -1.7538        -7.8962        8.7060        -5.2144          -4.6506        -8.2529       7.3610           -4.6195           -3.7016          -5.2204           -0.9334         -7.1692        -1.6622
Ru001-Pd   -0.8821        1.39       2.2762           1.97780        -6.5823         -1.4843        -3.0964        8.3370        -3.9768          -3.2381        -2.4456       7.3610           -4.6195           -3.7016          -5.2204           -0.9334         -7.1692        -1.6622
Ru001-Pt   -0.7672        1.36       2.2377           1.97780        -6.5823         -2.3468        -4.9436        9.0170        -5.5279          -4.9378        -4.7923       7.3610           -4.6195           -3.7016          -5.2204           -0.9334         -7.1692        -1.6622
Ru001-Re   0.2803         1.51       2.0228           1.97780        -6.5823         -0.4274        -7.1054        7.8770        -4.6675          -3.2531        -8.8400       7.3610           -4.6195           -3.7016          -5.2204           -0.9334         -7.1692        -1.6622
Ru001-Rh   -0.3592        1.42       2.0800           1.97780        -6.5823         -1.7582        -5.4804        7.4590        -3.9932          -3.2357        -4.7644       7.3610           -4.6195           -3.7016          -5.2204           -0.9334         -7.1692        -1.6622
Ru001-Sc   -1.3599        1.7        1.9857           1.97780        -6.5823          2.2982        -4.1601        6.5620        -3.8073          -3.2576        -6.8502       7.3610           -4.6195           -3.7016          -5.2204           -0.9334         -7.1692        -1.6622
Ru001-Ta   -0.1089        1.7        2.0259           1.97780        -6.5823          1.7577        -7.9459        7.8870        -4.1118          -2.3395        -9.3813       7.3610           -4.6195           -3.7016          -5.2204           -0.9334         -7.1692        -1.6622
Ru001-Tc   0.1499         1.47       1.9680           1.97780        -6.5823         -0.4865        -6.4378        7.2760        -4.8318          -3.0741        -8.8348       7.3610           -4.6195           -3.7016          -5.2204           -0.9334         -7.1692        -1.6622
Ru001-Ti   -0.2564        1.6        1.8493           1.97780        -6.5823          1.5700        -5.4049        6.8280        -2.8715          -2.8395        -9.5879       7.3610           -4.6195           -3.7016          -5.2204           -0.9334         -7.1692        -1.6622
Ru001-V    0.0812         1.53       1.8425           1.97780        -6.5823          1.1689        -5.0589        6.7460        -2.8683          -1.7318        -9.4080       7.3610           -4.6195           -3.7016          -5.2204           -0.9334         -7.1692        -1.6622
Ru001-W    0.2168         1.62       2.0227           1.97780        -6.5823          0.0262        -7.7397        7.9800        -4.0064          -2.6786        -9.1859       7.3610           -4.6195           -3.7016          -5.2204           -0.9334         -7.1692        -1.6622
Ru001-Y    -3.0464        1.9        2.1540           1.97780        -6.5823          2.5942        -4.2729        6.2190        -3.6020          -2.4603        -6.7028       7.3610           -4.6195           -3.7016          -5.2204           -0.9334         -7.1692        -1.6622
Ru001-Zn   -1.3581        1.22       2.3504           1.97780        -6.5823         -6.6672        -0.717         9.3940        -5.8522          -0.6498        -1.4711       7.3610           -4.6195           -3.7016          -5.2204           -0.9334         -7.1692        -1.6622
Ru001-Zr   -1.0880        1.75       2.0027           1.97780        -6.5823          1.7376        -6.2538        6.6340        -2.8313          -2.7471        -9.7236       7.3610           -4.6195           -3.7016          -5.2204           -0.9334         -7.1692        -1.6622
Cd001-Ag   0.0420         1.45       2.7384           4.4818         -0.3509         -3.7706        -2.0183        7.5760        -4.5659          -3.8403        -2.0298       8.9940           -5.4994           -0.7368          -3.4651           -7.7665         -0.0125        -7.8015
Cd001-Au   0.0204         1.36       2.5419           4.4818         -0.3509         -3.2861        -2.4188        9.2250        -5.9456          -5.2426        -3.3973       8.9940           -5.4994           -0.7368          -3.4651           -7.7665         -0.0125        -7.8015
Cd001-Co   0.2226         1.44       3.1203           4.4818         -0.3509         -7.6339        -0.3509        8.9940        -5.4994          -0.7368        -0.3570       8.9940           -5.4994           -0.7368          -3.4651           -7.7665         -0.0125        -7.8015
Cd001-Cr   0.6051         1.26       1.9579           4.4818         -0.3509         -1.6744        -5.1966        7.8810        -3.9463          -3.9152        -6.8340       8.9940           -5.4994           -0.7368          -3.4651           -7.7665         -0.0125        -7.8015
Cd001-Cu   0.0196         1.39       1.9628           4.4818         -0.3509         -0.0056        -3.5882        6.7670        -3.5634          -1.6383        -7.5972       8.9940           -5.4994           -0.7368          -3.4651           -7.7665         -0.0125        -7.8015
Cd001-Fe   0.4607         1.32       2.5154           4.4818         -0.3509         -2.3336        -3.0383        7.7270        -4.7251          -3.9515        -2.5910       8.9940           -5.4994           -0.7368          -3.4651           -7.7665         -0.0125        -7.8015
Cd001-Hf   0.7795         1.32       1.8549           4.4818         -0.3509         -1.1981        -4.8008        7.9030        -4.3671          -4.2604        -8.6391       8.9940           -5.4994           -0.7368          -3.4651           -7.7665         -0.0125        -7.8015
Cd001-Hg   -0.186         1.87       2.3256           4.4818         -0.3509          2.1396        -6.4029        6.8250        -4.3792          -2.9349        -4.6873       8.9940           -5.4994           -0.7368          -3.4651           -7.7665         -0.0125        -7.8015
Cd001-Ir   0.3086         1.32       3.0636           4.4818         -0.3509         -6.1561         0.3374        10.438        -6.6810          -0.7065        -0.2850       8.9940           -5.4994           -0.7368          -3.4651           -7.7665         -0.0125        -7.8015
Cd001-Lu   0.5366         1.41       2.1150           4.4818         -0.3509         -2.4149        -7.0859        9.1210        -5.0181          -4.9944        -9.2131       8.9940           -5.4994           -0.7368          -3.4651           -7.7665         -0.0125        -7.8015
Cd001-Mn   0.6022         1.75       2.5727           4.4818         -0.3509          3.1263        -4.1079        5.4260        -4.1173          -1.6757        -2.9355       8.9940           -5.4994           -0.7368          -3.4651           -7.7665         -0.0125        -7.8015
Cd001-Mo   0.8849         1.39       1.9032           4.4818         -0.3509         -0.5789        -3.1315        7.4340        -4.3042          -3.4853        -8.3007       8.9940           -5.4994           -0.7368          -3.4651           -7.7665         -0.0125        -7.8015
Cd001-Nb   0.8749         1.54       2.1145           4.4818         -0.3509         -0.1961        -5.705         7.0920        -4.5378          -1.7437        -8.7345       8.9940           -5.4994           -0.7368          -3.4651           -7.7665         -0.0125        -7.8015
Cd001-Ni   0.0934         1.64       2.1884           4.4818         -0.3509          1.3534        -6.5678        6.7590        -3.6430          -1.9019        -7.3635       8.9940           -5.4994           -0.7368          -3.4651           -7.7665         -0.0125        -7.8015
Cd001-Os   0.6692         1.24       2.1644           4.4818         -0.3509         -1.5395        -4.4744        7.6400        -3.8800          -3.7066        -4.8207       8.9940           -5.4994           -0.7368          -3.4651           -7.7665         -0.0125        -7.8015
Cd001-Pd   0.1228         1.44       2.0501           4.4818         -0.3509         -1.7538        -7.8962        8.7060        -5.2144          -4.6506        -10.368       8.9940           -5.4994           -0.7368          -3.4651           -7.7665         -0.0125        -7.8015
Cd001-Pt   0.0687         1.39       2.2996           4.4818         -0.3509         -1.4843        -3.0964        8.3370        -3.9768          -3.2381        -3.6753       8.9940           -5.4994           -0.7368          -3.4651           -7.7665         -0.0125        -7.8015
Cd001-Re   0.8472         1.36       2.2503           4.4818         -0.3509         -2.3468        -4.9436        9.0170        -5.5279          -4.9378        -6.6026       8.9940           -5.4994           -0.7368          -3.4651           -7.7665         -0.0125        -7.8015
Cd001-Rh   0.3069         1.51       2.0950           4.4818         -0.3509         -0.4274        -7.1054        7.8770        -4.6675          -3.2531        -9.1989       8.9940           -5.4994           -0.7368          -3.4651           -7.7665         -0.0125        -7.8015
Cd001-Ru   0.6394         1.42       2.0905           4.4818         -0.3509         -1.7582        -5.4804        7.4590        -3.9932          -3.2357        -7.0236       8.9940           -5.4994           -0.7368          -3.4651           -7.7665         -0.0125        -7.8015
Cd001-Sc   0.5644         1.46       2.0027           4.4818         -0.3509         -1.5150        -6.5823        7.3610        -4.6195          -3.7016        -9.7236       8.9940           -5.4994           -0.7368          -3.4651           -7.7665         -0.0125        -7.8015
Cd001-Ta   0.8621         1.7        2.2943           4.4818         -0.3509          2.2982        -4.1601        6.5620        -3.8073          -3.2576        -3.3979       8.9940           -5.4994           -0.7368          -3.4651           -7.7665         -0.0125        -7.8015
Cd001-Tc   0.8471         1.7        2.2180           4.4818         -0.3509          1.7577        -7.9459        7.8870        -4.1118          -2.3395        -6.3460       8.9940           -5.4994           -0.7368          -3.4651           -7.7665         -0.0125        -7.8015
Cd001-Ti   0.6147         1.47       2.0504           4.4818         -0.3509         -0.4865        -6.4378        7.2760        -4.8318          -3.0741        -9.4955       8.9940           -5.4994           -0.7368          -3.4651           -7.7665         -0.0125        -7.8015
Cd001-V    0.6040         1.6        2.1254           4.4818         -0.3509          1.5700        -5.4049        6.8280        -2.8715          -2.8395        -5.1886       8.9940           -5.4994           -0.7368          -3.4651           -7.7665         -0.0125        -7.8015
Cd001-W    0.8654         1.53       2.0316           4.4818         -0.3509          1.1689        -5.0589        6.7460        -2.8683          -1.7318        -6.5612       8.9940           -5.4994           -0.7368          -3.4651           -7.7665         -0.0125        -7.8015
Cd001-Y    0.5572         1.62       2.1503           4.4818         -0.3509          0.0262        -7.7397        7.9800        -4.0064          -2.6786        -7.8441       8.9940           -5.4994           -0.7368          -3.4651           -7.7665         -0.0125        -7.8015
Cd001-Zn   0.0546         1.9        2.4466           4.4818         -0.3509          2.5942        -4.2729        6.2190        -3.6020          -2.4603        -3.3807       8.9940           -5.4994           -0.7368          -3.4651           -7.7665         -0.0125        -7.8015
Cd001-Zr   0.8352         1.22       2.8855           4.4818         -0.3509         -6.6672        -0.717         9.3940        -5.8522          -0.6498        -0.4141       8.9940           -5.4994           -0.7368          -3.4651           -7.7665         -0.0125        -7.8015
Ag100-Au   0.0250         1.36       2.5720           2.60680        -2.0183         -3.2861        -2.4188        9.2250        -5.9456          -5.2426        -2.3436       7.5760           -4.5659           -3.8403          -4.0467           -3.6325         -1.9393        -3.7437    
Ag100-Cd   -0.1214        1.44       2.8158           2.60680        -2.0183         -7.6339        -0.3509        8.9940        -5.4994          -0.7368        -0.3928       7.5760           -4.5659           -3.8403          -4.0467           -3.6325         -1.9393        -3.7437
Ag100-Co   0.5589         1.26       2.4444           2.60680        -2.0183         -1.6744        -5.1966        7.8810        -3.9463          -3.9152        -2.2726       7.5760           -4.5659           -3.8403          -4.0467           -3.6325         -1.9393        -3.7437
Ag100-Cr   0.3457         1.39       2.5379           2.60680        -2.0183         -0.0056        -3.5882        6.7670        -3.5634          -1.6383        -2.1033       7.5760           -4.5659           -3.8403          -4.0467           -3.6325         -1.9393        -3.7437
Ag100-Cu   0.1372         1.32       2.4232           2.60680        -2.0183         -2.3336        -3.0383        7.7270        -4.7251          -3.9515        -2.2101       7.5760           -4.5659           -3.8403          -4.0467           -3.6325         -1.9393        -3.7437
Ag100-Fe   0.4561         1.32       2.4655           2.60680        -2.0183         -1.1981        -4.8008        7.9030        -4.3671          -4.2604        -2.2458       7.5760           -4.5659           -3.8403          -4.0467           -3.6325         -1.9393        -3.7437
Ag100-Hf   1.1651         1.87       2.7187           2.60680        -2.0183          2.1396        -6.4029        6.8250        -4.3792          -2.9349        -2.0607       7.5760           -4.5659           -3.8403          -4.0467           -3.6325         -1.9393        -3.7437
Ag100-Hg   -0.3880        1.32       2.9101           2.60680        -2.0183         -6.1561         0.3374        10.438        -6.6810          -0.7065        -0.1963       7.5760           -4.5659           -3.8403          -4.0467           -3.6325         -1.9393        -3.7437
Ag100-Ir   0.8096         1.41       2.5483           2.60680        -2.0183         -2.4149        -7.0859        9.1210        -5.0181          -4.9944        -2.6221       7.5760           -4.5659           -3.8403          -4.0467           -3.6325         -1.9393        -3.7437
Ag100-Lu   0.5123         1.75       2.7954           2.60680        -2.0183          3.1263        -4.1079        5.4260        -4.1173          -1.6757        -2.4120       7.5760           -4.5659           -3.8403          -4.0467           -3.6325         -1.9393        -3.7437
Ag100-Mn   0.3967         1.39       2.4924           2.60680        -2.0183         -0.5789        -3.1315        7.4340        -4.3042          -3.4853        -2.1766       7.5760           -4.5659           -3.8403          -4.0467           -3.6325         -1.9393        -3.7437
Ag100-Mo   1.3004         1.54       2.6059           2.60680        -2.0183         -0.1961        -5.705         7.0920        -4.5378          -1.7437        -2.3567       7.5760           -4.5659           -3.8403          -4.0467           -3.6325         -1.9393        -3.7437
Ag100-Nb   1.2541         1.64       2.6693           2.60680        -2.0183          1.3534        -6.5678        6.7590        -3.6430          -1.9019        -2.2021       7.5760           -4.5659           -3.8403          -4.0467           -3.6325         -1.9393        -3.7437
Ag100-Ni   0.3722         1.24       2.4303           2.60680        -2.0183         -1.5395        -4.4744        7.6400        -3.8800          -3.7066        -2.2589       7.5760           -4.5659           -3.8403          -4.0467           -3.6325         -1.9393        -3.7437
Ag100-Os   1.1139         1.44       2.5596           2.60680        -2.0183         -1.7538        -7.8962        8.7060        -5.2144          -4.6506        -2.4628       7.5760           -4.5659           -3.8403          -4.0467           -3.6325         -1.9393        -3.7437
Ag100-Pd   0.3028         1.39       2.6164           2.60680        -2.0183         -1.4843        -3.0964        8.3370        -3.9768          -3.2381        -1.2466       7.5760           -4.5659           -3.8403          -4.0467           -3.6325         -1.9393        -3.7437
Ag100-Pt   0.4394         1.36       2.5570           2.60680        -2.0183         -2.3468        -4.9436        9.0170        -5.5279          -4.9378        -2.4148       7.5760           -4.5659           -3.8403          -4.0467           -3.6325         -1.9393        -3.7437
Ag100-Re   1.3477         1.51       2.5857           2.60680        -2.0183         -0.4274        -7.1054        7.8770        -4.6675          -3.2531        -2.1142       7.5760           -4.5659           -3.8403          -4.0467           -3.6325         -1.9393        -3.7437
Ag100-Rh   0.6298         1.42       2.5898           2.60680        -2.0183         -1.7582        -5.4804        7.4590        -3.9932          -3.2357        -1.7318       7.5760           -4.5659           -3.8403          -4.0467           -3.6325         -1.9393        -3.7437
Ag100-Ru   0.9174         1.46       2.5725           2.60680        -2.0183         -1.5150        -6.5823        7.3610        -4.6195          -3.7016        -2.1373       7.5760           -4.5659           -3.8403          -4.0467           -3.6325         -1.9393        -3.7437
Ag100-Sc   0.7186         1.7        2.7043           2.60680        -2.0183          2.2982        -4.1601        6.5620        -3.8073          -3.2576        -1.7244       7.5760           -4.5659           -3.8403          -4.0467           -3.6325         -1.9393        -3.7437
Ag100-Ta   1.3438         1.7        2.6599           2.60680        -2.0183          1.7577        -7.9459        7.8870        -4.1118          -2.3395        -1.8966       7.5760           -4.5659           -3.8403          -4.0467           -3.6325         -1.9393        -3.7437
Ag100-Tc   1.1561         1.47       2.5749           2.60680        -2.0183         -0.4865        -6.4378        7.2760        -4.8318          -3.0741        -2.3824       7.5760           -4.5659           -3.8403          -4.0467           -3.6325         -1.9393        -3.7437
Ag100-Ti   0.9521         1.6        2.6488           2.60680        -2.0183          1.5700        -5.4049        6.8280        -2.8715          -2.8395        -1.9151       7.5760           -4.5659           -3.8403          -4.0467           -3.6325         -1.9393        -3.7437
Ag100-V    0.6128         1.53       2.5928           2.60680        -2.0183          1.1689        -5.0589        6.7460        -2.8683          -1.7318        -2.0557       7.5760           -4.5659           -3.8403          -4.0467           -3.6325         -1.9393        -3.7437
Ag100-W    1.4330         1.62       2.6178           2.60680        -2.0183          0.0262        -7.7397        7.9800        -4.0064          -2.6786        -1.9198       7.5760           -4.5659           -3.8403          -4.0467           -3.6325         -1.9393        -3.7437
Ag100-Y    0.3927         1.9        2.8239           2.60680        -2.0183          2.5942        -4.2729        6.2190        -3.6020          -2.4603        -2.1369       7.5760           -4.5659           -3.8403          -4.0467           -3.6325         -1.9393        -3.7437
Ag100-Zn   0.0164         1.22       2.6260           2.60680        -2.0183         -6.6672        -0.717         9.3940        -5.8522          -0.6498        -0.4171       7.5760           -4.5659           -3.8403          -4.0467           -3.6325         -1.9393        -3.7437
Ag100-Zr   1.0725         1.75       2.7384           2.60680        -2.0183          1.7376        -6.2538        6.6340        -2.8313          -2.7471        -2.0298       7.5760           -4.5659           -3.8403          -4.0467           -3.6325         -1.9393        -3.7437
Ag110-Au   -0.0116        1.36       2.5720           2.60680        -2.0183         -3.2861        -2.4188        9.2250        -5.9456          -5.2426        -2.3436       7.5760           -4.5659           -3.8403          -3.9279           -3.6424         -1.9393        -3.7304
Ag110-Cd   -0.1385        1.44       2.8158           2.60680        -2.0183         -7.6339        -0.3509        8.9940        -5.4994          -0.7368        -0.3928       7.5760           -4.5659           -3.8403          -3.9279           -3.6424         -1.9393        -3.7304
Ag110-Co   0.5682         1.26       2.4444           2.60680        -2.0183         -1.6744        -5.1966        7.8810        -3.9463          -3.9152        -2.2726       7.5760           -4.5659           -3.8403          -3.9279           -3.6424         -1.9393        -3.7304
Ag110-Cr   0.4306         1.39       2.5379           2.60680        -2.0183         -0.0056        -3.5882        6.7670        -3.5634          -1.6383        -2.1033       7.5760           -4.5659           -3.8403          -3.9279           -3.6424         -1.9393        -3.7304
Ag110-Cu   0.1239         1.32       2.4232           2.60680        -2.0183         -2.3336        -3.0383        7.7270        -4.7251          -3.9515        -2.2101       7.5760           -4.5659           -3.8403          -3.9279           -3.6424         -1.9393        -3.7304
Ag110-Fe   0.4546         1.32       2.4655           2.60680        -2.0183         -1.1981        -4.8008        7.9030        -4.3671          -4.2604        -2.2458       7.5760           -4.5659           -3.8403          -3.9279           -3.6424         -1.9393        -3.7304
Ag110-Hf   1.3540         1.87       2.7187           2.60680        -2.0183          2.1396        -6.4029        6.8250        -4.3792          -2.9349        -2.0607       7.5760           -4.5659           -3.8403          -3.9279           -3.6424         -1.9393        -3.7304
Ag110-Hg   -0.4823        1.32       2.9101           2.60680        -2.0183         -6.1561         0.3374        10.438        -6.6810          -0.7065        -0.1963       7.5760           -4.5659           -3.8403          -3.9279           -3.6424         -1.9393        -3.7304
Ag110-Ir   0.8780         1.41       2.5483           2.60680        -2.0183         -2.4149        -7.0859        9.1210        -5.0181          -4.9944        -2.6221       7.5760           -4.5659           -3.8403          -3.9279           -3.6424         -1.9393        -3.7304
Ag110-Lu   0.6414         1.75       2.7954           2.60680        -2.0183          3.1263        -4.1079        5.4260        -4.1173          -1.6757        -2.4120       7.5760           -4.5659           -3.8403          -3.9279           -3.6424         -1.9393        -3.7304
Ag110-Mn   0.4284         1.39       2.4924           2.60680        -2.0183         -0.5789        -3.1315        7.4340        -4.3042          -3.4853        -2.1766       7.5760           -4.5659           -3.8403          -3.9279           -3.6424         -1.9393        -3.7304
Ag110-Mo   1.4174         1.54       2.6059           2.60680        -2.0183         -0.1961        -5.705         7.0920        -4.5378          -1.7437        -2.3567       7.5760           -4.5659           -3.8403          -3.9279           -3.6424         -1.9393        -3.7304
Ag110-Nb   1.4598         1.64       2.6693           2.60680        -2.0183          1.3534        -6.5678        6.7590        -3.6430          -1.9019        -2.2021       7.5760           -4.5659           -3.8403          -3.9279           -3.6424         -1.9393        -3.7304
Ag110-Ni   0.3692         1.24       2.4303           2.60680        -2.0183         -1.5395        -4.4744        7.6400        -3.8800          -3.7066        -2.2589       7.5760           -4.5659           -3.8403          -3.9279           -3.6424         -1.9393        -3.7304
Ag110-Os   1.1877         1.44       2.5596           2.60680        -2.0183         -1.7538        -7.8962        8.7060        -5.2144          -4.6506        -2.4628       7.5760           -4.5659           -3.8403          -3.9279           -3.6424         -1.9393        -3.7304
Ag110-Pd   0.3302         1.39       2.6164           2.60680        -2.0183         -1.4843        -3.0964        8.3370        -3.9768          -3.2381        -1.2466       7.5760           -4.5659           -3.8403          -3.9279           -3.6424         -1.9393        -3.7304
Ag110-Pt   0.4573         1.36       2.5570           2.60680        -2.0183         -2.3468        -4.9436        9.0170        -5.5279          -4.9378        -2.4148       7.5760           -4.5659           -3.8403          -3.9279           -3.6424         -1.9393        -3.7304
Ag110-Re   1.4440         1.51       2.5857           2.60680        -2.0183         -0.4274        -7.1054        7.8770        -4.6675          -3.2531        -2.1142       7.5760           -4.5659           -3.8403          -3.9279           -3.6424         -1.9393        -3.7304
Ag110-Rh   0.6992         1.42       2.5898           2.60680        -2.0183         -1.7582        -5.4804        7.4590        -3.9932          -3.2357        -1.7318       7.5760           -4.5659           -3.8403          -3.9279           -3.6424         -1.9393        -3.7304
Ag110-Ru   0.9896         1.46       2.5725           2.60680        -2.0183         -1.5150        -6.5823        7.3610        -4.6195          -3.7016        -2.1373       7.5760           -4.5659           -3.8403          -3.9279           -3.6424         -1.9393        -3.7304
Ag110-Sc   0.8496         1.7        2.7043           2.60680        -2.0183          2.2982        -4.1601        6.5620        -3.8073          -3.2576        -1.7244       7.5760           -4.5659           -3.8403          -3.9279           -3.6424         -1.9393        -3.7304
Ag110-Ta   1.5842         1.7        2.6599           2.60680        -2.0183          1.7577        -7.9459        7.8870        -4.1118          -2.3395        -1.8966       7.5760           -4.5659           -3.8403          -3.9279           -3.6424         -1.9393        -3.7304
Ag110-Tc   1.2316         1.47       2.5749           2.60680        -2.0183         -0.4865        -6.4378        7.2760        -4.8318          -3.0741        -2.3824       7.5760           -4.5659           -3.8403          -3.9279           -3.6424         -1.9393        -3.7304
Ag110-Ti   1.0934         1.6        2.6488           2.60680        -2.0183          1.5700        -5.4049        6.8280        -2.8715          -2.8395        -1.9151       7.5760           -4.5659           -3.8403          -3.9279           -3.6424         -1.9393        -3.7304
Ag110-V    0.7114         1.53       2.5928           2.60680        -2.0183          1.1689        -5.0589        6.7460        -2.8683          -1.7318        -2.0557       7.5760           -4.5659           -3.8403          -3.9279           -3.6424         -1.9393        -3.7304
Ag110-W    1.6045         1.62       2.6178           2.60680        -2.0183          0.0262        -7.7397        7.9800        -4.0064          -2.6786        -1.9198       7.5760           -4.5659           -3.8403          -3.9279           -3.6424         -1.9393        -3.7304
Ag110-Y    0.5586         1.9        2.8239           2.60680        -2.0183          2.5942        -4.2729        6.2190        -3.6020          -2.4603        -2.1369       7.5760           -4.5659           -3.8403          -3.9279           -3.6424         -1.9393        -3.7304
Ag110-Zn   -0.0388        1.22       2.6260           2.60680        -2.0183         -6.6672        -0.717         9.3940        -5.8522          -0.6498        -0.4171       7.5760           -4.5659           -3.8403          -3.9279           -3.6424         -1.9393        -3.7304
Ag110-Zr   1.2815         1.75       2.7384           2.60680        -2.0183          1.7376        -6.2538        6.6340        -2.8313          -2.7471        -2.0298       7.5760           -4.5659           -3.8403          -3.9279           -3.6424         -1.9393        -3.7304
Ti001-Ag   -1.1831        1.45       2.6488           1.94160        -5.4049         -3.7706        -2.0183        7.5760        -4.5659          -3.8403        -1.9151       6.8280           -2.8715           -2.8395          -5.0359            1.6840         -5.0258         1.6283
Ti001-Au   -1.1043        1.36       2.4495           1.94160        -5.4049         -3.2861        -2.4188        9.2250        -5.9456          -5.2426        -3.1367       6.8280           -2.8715           -2.8395          -5.0359            1.6840         -5.0258         1.6283
Ti001-Cd   -1.3307        1.44       3.1726           1.94160        -5.4049         -7.6339        -0.3509        8.9940        -5.4994          -0.7368        -0.2398       6.8280           -2.8715           -2.8395          -5.0359            1.6840         -5.0258         1.6283
Ti001-Co   -0.6181        1.26       1.7861           1.94160        -5.4049         -1.6744        -5.1966        7.8810        -3.9463          -3.9152        -6.7370       6.8280           -2.8715           -2.8395          -5.0359            1.6840         -5.0258         1.6283
Ti001-Cr   -0.1329        1.39       1.7833           1.94160        -5.4049         -0.0056        -3.5882        6.7670        -3.5634          -1.6383        -7.6919       6.8280           -2.8715           -2.8395          -5.0359            1.6840         -5.0258         1.6283
Ti001-Cu   -0.7825        1.32       2.4332           1.94160        -5.4049         -2.3336        -3.0383        7.7270        -4.7251          -3.9515        -2.3937       6.8280           -2.8715           -2.8395          -5.0359            1.6840         -5.0258         1.6283
Ti001-Fe   -0.5098        1.32       1.6768           1.94160        -5.4049         -1.1981        -4.8008        7.9030        -4.3671          -4.2604        -8.8865       6.8280           -2.8715           -2.8395          -5.0359            1.6840         -5.0258         1.6283
Ti001-Hf   -0.2388        1.87       2.1783           1.94160        -5.4049          2.1396        -6.4029        6.8250        -4.3792          -2.9349        -4.2421       6.8280           -2.8715           -2.8395          -5.0359            1.6840         -5.0258         1.6283
Ti001-Hg   -1.4371        1.32       3.1167           1.94160        -5.4049         -6.1561         0.3374        10.438        -6.6810          -0.7065        -0.1751       6.8280           -2.8715           -2.8395          -5.0359            1.6840         -5.0258         1.6283
Ti001-Ir   -0.7946        1.41       1.9807           1.94160        -5.4049         -2.4149        -7.0859        9.1210        -5.0181          -4.9944        -8.7152       6.8280           -2.8715           -2.8395          -5.0359            1.6840         -5.0258         1.6283
Ti001-Lu   -1.2832        1.75       2.4935           1.94160        -5.4049          3.1263        -4.1079        5.4260        -4.1173          -1.6757        -2.5266       6.8280           -2.8715           -2.8395          -5.0359            1.6840         -5.0258         1.6283
Ti001-Mn   -0.1348        1.39       1.7243           1.94160        -5.4049         -0.5789        -3.1315        7.4340        -4.3042          -3.4853        -8.4902       6.8280           -2.8715           -2.8395          -5.0359            1.6840         -5.0258         1.6283
Ti001-Mo   -0.5413        1.54       1.9596           1.94160        -5.4049         -0.1961        -5.705         7.0920        -4.5378          -1.7437        -8.5660       6.8280           -2.8715           -2.8395          -5.0359            1.6840         -5.0258         1.6283
Ti001-Nb   -0.1979        1.64       2.0338           1.94160        -5.4049          1.3534        -6.5678        6.7590        -3.6430          -1.9019        -7.1506       6.8280           -2.8715           -2.8395          -5.0359            1.6840         -5.0258         1.6283
Ti001-Ni   -0.8010        1.24       2.0288           1.94160        -5.4049         -1.5395        -4.4744        7.6400        -3.8800          -3.7066        -4.4670       6.8280           -2.8715           -2.8395          -5.0359            1.6840         -5.0258         1.6283
Ti001-Os   -0.8225        1.44       1.9053           1.94160        -5.4049         -1.7538        -7.8962        8.7060        -5.2144          -4.6506        -10.161       6.8280           -2.8715           -2.8395          -5.0359            1.6840         -5.0258         1.6283
Ti001-Pd   -0.9715        1.39       2.1897           1.94160        -5.4049         -1.4843        -3.0964        8.3370        -3.9768          -3.2381        -3.3898       6.8280           -2.8715           -2.8395          -5.0359            1.6840         -5.0258         1.6283
Ti001-Pt   -0.8665        1.36       2.1313           1.94160        -5.4049         -2.3468        -4.9436        9.0170        -5.5279          -4.9378        -6.0521       6.8280           -2.8715           -2.8395          -5.0359            1.6840         -5.0258         1.6283
Ti001-Re   -0.6021        1.51       1.9492           1.94160        -5.4049         -0.4274        -7.1054        7.8770        -4.6675          -3.2531        -8.9706       6.8280           -2.8715           -2.8395          -5.0359            1.6840         -5.0258         1.6283
Ti001-Rh   -0.8954        1.42       1.9508           1.94160        -5.4049         -1.7582        -5.4804        7.4590        -3.9932          -3.2357        -6.7934       6.8280           -2.8715           -2.8395          -5.0359            1.6840         -5.0258         1.6283
Ti001-Ru   -0.9270        1.46       1.8493           1.94160        -5.4049         -1.5150        -6.5823        7.3610        -4.6195          -3.7016        -9.5879       6.8280           -2.8715           -2.8395          -5.0359            1.6840         -5.0258         1.6283
Ti001-Sc   -0.6771        1.7        2.1030           1.94160        -5.4049          2.2982        -4.1601        6.5620        -3.8073          -3.2576        -3.0645       6.8280           -2.8715           -2.8395          -5.0359            1.6840         -5.0258         1.6283
Ti001-Ta   -0.0174        1.7        2.0732           1.94160        -5.4049          1.7577        -7.9459        7.8870        -4.1118          -2.3395        -6.0285       6.8280           -2.8715           -2.8395          -5.0359            1.6840         -5.0258         1.6283
Ti001-Tc   -0.7684        1.47       1.8894           1.94160        -5.4049         -0.4865        -6.4378        7.2760        -4.8318          -3.0741        -9.3538       6.8280           -2.8715           -2.8395          -5.0359            1.6840         -5.0258         1.6283
Ti001-V    -0.1184        1.53       1.8491           1.94160        -5.4049          1.1689        -5.0589        6.7460        -2.8683          -1.7318        -6.5421       6.8280           -2.8715           -2.8395          -5.0359            1.6840         -5.0258         1.6283
Ti001-W    -0.3399        1.62       2.0041           1.94160        -5.4049          0.0262        -7.7397        7.9800        -4.0064          -2.6786        -7.5777       6.8280           -2.8715           -2.8395          -5.0359            1.6840         -5.0258         1.6283
Ti001-Y    -1.6931        1.9        2.2827           1.94160        -5.4049          2.5942        -4.2729        6.2190        -3.6020          -2.4603        -2.9791       6.8280           -2.8715           -2.8395          -5.0359            1.6840         -5.0258         1.6283
Ti001-Zn   -0.8248        1.22       2.9871           1.94160        -5.4049         -6.6672        -0.717         9.3940        -5.8522          -0.6498        -0.2468       6.8280           -2.8715           -2.8395          -5.0359            1.6840         -5.0258         1.6283
Ti001-Zr   -0.4820        1.75       2.1254           1.94160        -5.4049          1.7376        -6.2538        6.6340        -2.8313          -2.7471        -5.1886       6.8280           -2.8715           -2.8395          -5.0359            1.6840         -5.0258         1.6283
Cu310-Ag   -0.7438        1.45       2.4232           2.24790        -3.0383         -3.7706        -2.0183        7.5760        -4.5659          -3.8403        -2.2101       7.7270           -4.7251           -3.9515          -4.1869           -1.9397         -2.5158        -2.0412
Cu310-Au   -0.5590        1.36       2.3708           2.24790        -3.0383         -3.2861        -2.4188        9.2250        -5.9456          -5.2426        -2.6855       7.7270           -4.7251           -3.9515          -4.1869           -1.9397         -2.5158        -2.0412
Cu310-Cd   -1.0668        1.44       2.5969           2.24790        -3.0383         -7.6339        -0.3509        8.9940        -5.4994          -0.7368        -0.5923       7.7270           -4.7251           -3.9515          -4.1869           -1.9397         -2.5158        -2.0412
Cu310-Co   0.4371         1.26       2.2268           2.24790        -3.0383         -1.6744        -5.1966        7.8810        -3.9463          -3.9152        -2.7236       7.7270           -4.7251           -3.9515          -4.1869           -1.9397         -2.5158        -2.0412
Cu310-Cr   0.0640         1.39       2.3018           2.24790        -3.0383         -0.0056        -3.5882        6.7670        -3.5634          -1.6383        -2.5844       7.7270           -4.7251           -3.9515          -4.1869           -1.9397         -2.5158        -2.0412
Cu310-Fe   0.4401         1.32       2.2379           2.24790        -3.0383         -1.1981        -4.8008        7.9030        -4.3671          -4.2604        -2.7286       7.7270           -4.7251           -3.9515          -4.1869           -1.9397         -2.5158        -2.0412
Cu310-Hf   0.7533         1.87       2.5075           2.24790        -3.0383          2.1396        -6.4029        6.8250        -4.3792          -2.9349        -2.6906       7.7270           -4.7251           -3.9515          -4.1869           -1.9397         -2.5158        -2.0412
Cu310-Hg   -1.3660        1.32       2.6331           2.24790        -3.0383         -6.1561         0.3374        10.438        -6.6810          -0.7065        -0.3663       7.7270           -4.7251           -3.9515          -4.1869           -1.9397         -2.5158        -2.0412
Cu310-Ir   0.9306         1.41       2.2985           2.24790        -3.0383         -2.4149        -7.0859        9.1210        -5.0181          -4.9944        -3.2648       7.7270           -4.7251           -3.9515          -4.1869           -1.9397         -2.5158        -2.0412
Cu310-Lu   -0.7531        1.75       2.6206           2.24790        -3.0383          3.1263        -4.1079        5.4260        -4.1173          -1.6757        -2.9601       7.7270           -4.7251           -3.9515          -4.1869           -1.9397         -2.5158        -2.0412
Cu310-Mn   0.1314         1.39       2.2604           2.24790        -3.0383         -0.5789        -3.1315        7.4340        -4.3042          -3.4853        -2.6754       7.7270           -4.7251           -3.9515          -4.1869           -1.9397         -2.5158        -2.0412
Cu310-Mo   1.4317         1.54       2.3460           2.24790        -3.0383         -0.1961        -5.705         7.0920        -4.5378          -1.7437        -3.0285       7.7270           -4.7251           -3.9515          -4.1869           -1.9397         -2.5158        -2.0412
Cu310-Nb   1.2452         1.64       2.4218           2.24790        -3.0383          1.3534        -6.5678        6.7590        -3.6430          -1.9019        -2.7847       7.7270           -4.7251           -3.9515          -4.1869           -1.9397         -2.5158        -2.0412
Cu310-Ni   0.4659         1.24       2.2258           2.24790        -3.0383         -1.5395        -4.4744        7.6400        -3.8800          -3.7066        -2.6611       7.7270           -4.7251           -3.9515          -4.1869           -1.9397         -2.5158        -2.0412
Cu310-Os   1.4463         1.44       2.3098           2.24790        -3.0383         -1.7538        -7.8962        8.7060        -5.2144          -4.6506        -3.1362       7.7270           -4.7251           -3.9515          -4.1869           -1.9397         -2.5158        -2.0412
Cu310-Pd   -0.0647        1.39       2.3490           2.24790        -3.0383         -1.4843        -3.0964        8.3370        -3.9768          -3.2381        -1.6431       7.7270           -4.7251           -3.9515          -4.1869           -1.9397         -2.5158        -2.0412
Cu310-Pt   0.2545         1.36       2.3079           2.24790        -3.0383         -2.3468        -4.9436        9.0170        -5.5279          -4.9378        -2.9776       7.7270           -4.7251           -3.9515          -4.1869           -1.9397         -2.5158        -2.0412
Cu310-Re   1.7710         1.51       2.3379           2.24790        -3.0383         -0.4274        -7.1054        7.8770        -4.6675          -3.2531        -2.8101       7.7270           -4.7251           -3.9515          -4.1869           -1.9397         -2.5158        -2.0412
Cu310-Rh   0.5242         1.42       2.3046           2.24790        -3.0383         -1.7582        -5.4804        7.4590        -3.9932          -3.2357        -2.3172       7.7270           -4.7251           -3.9515          -4.1869           -1.9397         -2.5158        -2.0412
Cu310-Ru   0.9835         1.46       2.2956           2.24790        -3.0383         -1.5150        -6.5823        7.3610        -4.6195          -3.7016        -2.8328       7.7270           -4.7251           -3.9515          -4.1869           -1.9397         -2.5158        -2.0412
Cu310-Sc   -0.1046        1.7        2.4962           2.24790        -3.0383          2.2982        -4.1601        6.5620        -3.8073          -3.2576        -2.2323       7.7270           -4.7251           -3.9515          -4.1869           -1.9397         -2.5158        -2.0412
Cu310-Ta   1.5982         1.7        2.4286           2.24790        -3.0383          1.7577        -7.9459        7.8870        -4.1118          -2.3395        -2.5826       7.7270           -4.7251           -3.9515          -4.1869           -1.9397         -2.5158        -2.0412
Cu310-Tc   1.2823         1.47       2.3077           2.24790        -3.0383         -0.4865        -6.4378        7.2760        -4.8318          -3.0741        -3.0937       7.7270           -4.7251           -3.9515          -4.1869           -1.9397         -2.5158        -2.0412
Cu310-Ti   0.8642         1.6        2.4332           2.24790        -3.0383          1.5700        -5.4049        6.8280        -2.8715          -2.8395        -2.3937       7.7270           -4.7251           -3.9515          -4.1869           -1.9397         -2.5158        -2.0412
Cu310-V    0.5188         1.53       2.3658           2.24790        -3.0383          1.1689        -5.0589        6.7460        -2.8683          -1.7318        -2.5217       7.7270           -4.7251           -3.9515          -4.1869           -1.9397         -2.5158        -2.0412
Cu310-W    1.8700         1.62       2.3745           2.24790        -3.0383          0.0262        -7.7397        7.9800        -4.0064          -2.6786        -2.6245       7.7270           -4.7251           -3.9515          -4.1869           -1.9397         -2.5158        -2.0412
Cu310-Y    -1.0903        1.9        2.6353           2.24790        -3.0383          2.5942        -4.2729        6.2190        -3.6020          -2.4603        -2.6637       7.7270           -4.7251           -3.9515          -4.1869           -1.9397         -2.5158        -2.0412
Cu310-Zn   -0.3557        1.22       2.4107           2.24790        -3.0383         -6.6672        -0.717         9.3940        -5.8522          -0.6498        -0.6459       7.7270           -4.7251           -3.9515          -4.1869           -1.9397         -2.5158        -2.0412
Cu310-Zr   0.4945         1.75       2.5154           2.24790        -3.0383          1.7376        -6.2538        6.6340        -2.8313          -2.7471        -2.5910       7.7270           -4.7251           -3.9515          -4.1869           -1.9397         -2.5158        -2.0412
Mn001-Hf   -1.4663        1.8700     1.9474           1.6569         -3.1315          2.1396        -6.4029        6.8250        -4.3792          -2.9349        -7.2968       7.4340           -4.3042           -3.4853          -6.3220            0.0906         -8.7686        -0.2696          
Mn001-Lu   -3.0906        1.7500     2.0872           1.6569         -3.1315          3.1263        -4.1079        5.4260        -4.1173          -1.6757        -4.5695       7.4340           -4.3042           -3.4853          -6.3220            0.0906         -8.7686        -0.2696          
Au100-Ag   0.0873         1.4500     2.5720           2.5380         -2.4188         -3.7706        -2.0183        7.5760        -4.5659          -3.8403        -2.3436       9.2250           -5.9456           -5.2426          -4.6679           -2.2992         -2.4334        -2.9138          
Au100-Cd   -0.0512        1.4400     2.6693           2.5380         -2.4188         -7.6339        -0.3509        8.9940        -5.4994          -0.7368        -0.8821       9.2250           -5.9456           -5.2426          -4.6679           -2.2992         -2.4334        -2.9138          
Au100-Co   0.4398         1.2600     2.3592           2.5380         -2.4188         -1.6744        -5.1966        7.8810        -3.9463          -3.9152        -2.9574       9.2250           -5.9456           -5.2426          -4.6679           -2.2992         -2.4334        -2.9138          
Au100-Cr   0.4623         1.3900     2.3924           2.5380         -2.4188         -0.0056        -3.5882        6.7670        -3.5634          -1.6383        -3.1019       9.2250           -5.9456           -5.2426          -4.6679           -2.2992         -2.4334        -2.9138          
Pd211-Ag   -0.3678        1.4500     2.6164           2.6080         -3.0964         -3.7706        -2.0183        7.5760        -4.5659          -3.8403        -1.2466       8.3370           -3.9768           -3.2381          -4.9799           -0.7449         -0.6884        -0.8994                                                                                                                                                                  
Pd211-Au   -0.3141        1.3600     2.5372           2.6080         -3.0964         -3.2861        -2.4188        9.2250        -5.9456          -5.2426        -1.6082       8.3370           -3.9768           -3.2381          -4.9799           -0.7449         -0.6884        -0.8994 
Pd211-Cd   -0.3032        1.4400     2.5744           2.6080         -3.0964         -7.6339        -0.3509        8.9940        -5.4994          -0.7368        -0.8996       8.3370           -3.9768           -3.2381          -4.9799           -0.7449         -0.6884        -0.8994 
Pd211-Co   0.2649         1.2600     2.2177           2.6080         -3.0964         -1.6744        -5.1966        7.8810        -3.9463          -3.9152        -2.3709       8.3370           -3.9768           -3.2381          -4.9799           -0.7449         -0.6884        -0.8994 
Pd211-Cr   0.6463         1.3900     2.1834           2.6080         -3.0964         -0.0056        -3.5882        6.7670        -3.5634          -1.6383        -3.2363       8.3370           -3.9768           -3.2381          -4.9799           -0.7449         -0.6884        -0.8994 
Pd211-Cu   0.0983         1.3200     2.3490           2.6080         -3.0964         -2.3336        -3.0383        7.7270        -4.7251          -3.9515        -1.6431       8.3370           -3.9768           -3.2381          -4.9799           -0.7449         -0.6884        -0.8994 
Pd211-Fe   0.4051         1.3200     2.1967           2.6080         -3.0964         -1.1981        -4.8008        7.9030        -4.3671          -4.2604        -2.7107       8.3370           -3.9768           -3.2381          -4.9799           -0.7449         -0.6884        -0.8994 
Pd211-Hf   1.2029         1.8700     2.3074           2.6080         -3.0964          2.1396        -6.4029        6.8250        -4.3792          -2.9349        -3.7921       8.3370           -3.9768           -3.2381          -4.9799           -0.7449         -0.6884        -0.8994 
Pd211-Hg   -0.6962        1.3200     2.6436           2.6080         -3.0964         -6.1561         0.3374        10.438        -6.6810          -0.7065        -0.6055       8.3370           -3.9768           -3.2381          -4.9799           -0.7449         -0.6884        -0.8994 
Pd211-Ir   0.7200         1.4100     2.3319           2.6080         -3.0964         -2.4149        -7.0859        9.1210        -5.0181          -4.9944        -2.9484       8.3370           -3.9768           -3.2381          -4.9799           -0.7449         -0.6884        -0.8994 
Pd211-Lu   0.3424         1.7500     2.3602           2.6080         -3.0964          3.1263        -4.1079        5.4260        -4.1173          -1.6757        -3.6445       8.3370           -3.9768           -3.2381          -4.9799           -0.7449         -0.6884        -0.8994 
Pd211-Mn   0.5193         1.3900     2.1845           2.6080         -3.0964         -0.5789        -3.1315        7.4340        -4.3042          -3.4853        -3.0252       8.3370           -3.9768           -3.2381          -4.9799           -0.7449         -0.6884        -0.8994 
Pd211-Mo   1.2724         1.5400     2.2591           2.6080         -3.0964         -0.1961        -5.7050        7.0920        -4.5378          -1.7437        -3.7020       8.3370           -3.9768           -3.2381          -4.9799           -0.7449         -0.6884        -0.8994 
Pd211-Nb   1.3076         1.6400     2.2784           2.6080         -3.0964          1.3534        -6.5678        6.7590        -3.6430          -1.9019        -3.7975       8.3370           -3.9768           -3.2381          -4.9799           -0.7449         -0.6884        -0.8994 
Pd211-Ni   0.1737         1.2400     2.2619           2.6080         -3.0964         -1.5395        -4.4744        7.6400        -3.8800          -3.7066        -2.0166       8.3370           -3.9768           -3.2381          -4.9799           -0.7449         -0.6884        -0.8994 
Pd211-Os   1.0641         1.4400     2.3145           2.6080         -3.0964         -1.7538        -7.8962        8.7060        -5.2144          -4.6506        -3.2436       8.3370           -3.9768           -3.2381          -4.9799           -0.7449         -0.6884        -0.8994 
Pd211-Pt   0.2360         1.3600     2.3699           2.6080         -3.0964         -2.3468        -4.9436        9.0170        -5.5279          -4.9378        -2.1559       8.3370           -3.9768           -3.2381          -4.9799           -0.7449         -0.6884        -0.8994 
Pd211-Re   1.3083         1.5100     2.3090           2.6080         -3.0964         -0.4274        -7.1054        7.8770        -4.6675          -3.2531        -3.2254       8.3370           -3.9768           -3.2381          -4.9799           -0.7449         -0.6884        -0.8994 
Pd211-Rh   0.4311         1.4200     2.3900           2.6080         -3.0964         -1.7582        -5.4804        7.4590        -3.9932          -3.2357        -1.4403       8.3370           -3.9768           -3.2381          -4.9799           -0.7449         -0.6884        -0.8994 
Pd211-Ru   0.8095         1.4600     2.2762           2.6080         -3.0964         -1.5150        -6.5823        7.3610        -4.6195          -3.7016        -2.4456       8.3370           -3.9768           -3.2381          -4.9799           -0.7449         -0.6884        -0.8994 
Pd211-Sc   0.6439         1.7000     2.2050           2.6080         -3.0964          2.2982        -4.1601        6.5620        -3.8073          -3.2576        -3.3180       8.3370           -3.9768           -3.2381          -4.9799           -0.7449         -0.6884        -0.8994 
Pd211-Ta   1.4299         1.7000     2.2983           2.6080         -3.0964          1.7577        -7.9459        7.8870        -4.1118          -2.3395        -3.5979       8.3370           -3.9768           -3.2381          -4.9799           -0.7449         -0.6884        -0.8994 
Pd211-Tc   1.1111         1.4700     2.2554           2.6080         -3.0964         -0.4865        -6.4378        7.2760        -4.8318          -3.0741        -3.2547       8.3370           -3.9768           -3.2381          -4.9799           -0.7449         -0.6884        -0.8994 
Pd211-Ti   0.9075         1.6000     2.1897           2.6080         -3.0964          1.5700        -5.4049        6.8280        -2.8715          -2.8395        -3.3898       8.3370           -3.9768           -3.2381          -4.9799           -0.7449         -0.6884        -0.8994 
Pd211-V    0.7723         1.5300     2.1922           2.6080         -3.0964          1.1689        -5.0589        6.7460        -2.8683          -1.7318        -3.3888       8.3370           -3.9768           -3.2381          -4.9799           -0.7449         -0.6884        -0.8994 
Pd211-W    1.3948         1.6200     2.3026           2.6080         -3.0964          0.0262        -7.7397        7.9800        -4.0064          -2.6786        -3.3838       8.3370           -3.9768           -3.2381          -4.9799           -0.7449         -0.6884        -0.8994 
Pd211-Y    0.0716         1.9000     2.3490           2.6080         -3.0964          2.5942        -4.2729        6.2190        -3.6020          -2.4603        -3.5815       8.3370           -3.9768           -3.2381          -4.9799           -0.7449         -0.6884        -0.8994 
Pd211-Zn   0.0483         1.2200     2.3629           2.6080         -3.0964         -6.6672        -0.7170        9.3940        -5.8522          -0.6498        -1.0958       8.3370           -3.9768           -3.2381          -4.9799           -0.7449         -0.6884        -0.8994 
Pd211-Zr   1.0620         1.7500     2.2996           2.6080         -3.0964          1.7376        -6.2538        6.6340        -2.8313          -2.7471        -3.6753       8.3370           -3.9768           -3.2381          -4.9799           -0.7449         -0.6884        -0.8994 
