# Supplementary material for: Single-atom alloy catalysts designed by first-principles calculations and artificial intelligence
Source: Nat Commun. 2021 Mar 23;12:1833. doi: 10.1038/s41467-021-22048-9 (PMC7988173; doi:10.1038/s41467-021-22048-9)
Supplement: Supplementary file 5 — Supplementary Data 2 [file 41467_2021_22048_MOESM5_ESM.zip]

Archive with 1 entries (1 files):
- Supplementary Data 2.txt
