# Supplementary material for: Single-atom alloy catalysts designed by first-principles calculations and artificial intelligence
Source: Nat Commun. 2021 Mar 23;12:1833. doi: 10.1038/s41467-021-22048-9 (PMC7988173; doi:10.1038/s41467-021-22048-9)
Supplement: Supplementary file 5 — Supplementary Data 2 [file 41467_2021_22048_MOESM5_ESM.zip › Supplementary Data 2.txt]

material     IP           EA           H             L                 EC                DC              EH              IP*            EA*           H*                 L*               EC*               DC*            DT*               DS*             F*               EH*              R          dd          dd*             EB           EB*                binding_energy        segregation_energy         energy_barrier        
Ag100-Ag     7.5760       1.3040       -4.5659       -3.8403           -2.0183           -3.7706         -2.3275         7.5760         1.3040        -4.5659            -3.8403          -2.0183           -3.7706        -3.6325           -3.7437         -4.0467          -2.3275          1.4500     2.6068      2.6068          -1.9393       -1.9393           -0.17513E+01          -0.11396E+00               0.10264E+01           
Ag100-Au     9.2250       2.3080       -5.9456       -5.2426           -2.4188           -3.2861         -3.0889         7.5760         1.3040        -4.5659            -3.8403          -2.0183           -3.7706        -3.6325           -3.7437         -4.0467          -2.3275          1.3600     2.5720      2.6068          -2.3436       -1.9393           -0.17865E+01          -0.10428E+00               0.10487E+01           
Ag100-Cd     8.9940      -0.7000       -5.4994       -0.7368           -0.3509           -7.6339         -0.7347         7.5760         1.3040        -4.5659            -3.8403          -2.0183           -3.7706        -3.6325           -3.7437         -4.0467          -2.3275          1.4400     2.8158      2.6068          -0.3928       -1.9393           -0.17702E+01          -0.26853E+00               0.87313E+00           
Ag100-Co     7.8810       0.6620       -3.9463       -3.9152           -5.1966           -1.6744         -2.9714         7.5760         1.3040        -4.5659            -3.8403          -2.0183           -3.7706        -3.6325           -3.7437         -4.0467          -2.3275          1.2600     2.4444      2.6068          -2.2726       -1.9393           -0.25999E+01           0.64129E+00               0.11301E+00           
Ag100-Cr     6.7670       0.6750       -3.5634       -1.6383           -3.5882           -0.0056         -2.3337         7.5760         1.3040        -4.5659            -3.8403          -2.0183           -3.7706        -3.6325           -3.7437         -4.0467          -2.3275          1.3900     2.5379      2.6068          -2.1033       -1.9393           -0.22454E+01           0.78456E+00               0.35396E-01           
Ag100-Cu     7.7270       1.2350       -4.7251       -3.9515           -3.0383           -2.3336         -2.8128         7.5760         1.3040        -4.5659            -3.8403          -2.0183           -3.7706        -3.6325           -3.7437         -4.0467          -2.3275          1.3200     2.4232      2.6068          -2.2101       -1.9393           -0.20166E+01           0.28203E+00               0.52208E+00           
Ag100-Fe     7.9030       0.1530       -4.3671       -4.2604           -4.8008           -1.1981         -2.3212         7.5760         1.3040        -4.5659            -3.8403          -2.0183           -3.7706        -3.6325           -3.7437         -4.0467          -2.3275          1.3200     2.4655      2.6068          -2.2458       -1.9393           -0.25163E+01           0.58355E+00               0.22084E-02           
Ag100-Hf     6.8250       0.1780       -4.3792       -2.9349           -6.4029            2.1396         -2.9066         7.5760         1.3040        -4.5659            -3.8403          -2.0183           -3.7706        -3.6325           -3.7437         -4.0467          -2.3275          1.8700     2.7187      2.6068          -2.0607       -1.9393           -0.27731E+01           0.11265E+01               0.31103E+00           
Ag100-Hg     10.438      -0.5000       -6.6810       -0.7065            0.3374           -6.1561         -0.3636         7.5760         1.3040        -4.5659            -3.8403          -2.0183           -3.7706        -3.6325           -3.7437         -4.0467          -2.3275          1.3200     2.9101      2.6068          -0.1963       -1.9393           -0.17028E+01          -0.43395E+00               0.12555E+01           
Ag100-Ir     9.1210       1.5640       -5.0181       -4.9944           -7.0859           -2.4149         -3.6893         7.5760         1.3040        -4.5659            -3.8403          -2.0183           -3.7706        -3.6325           -3.7437         -4.0467          -2.3275          1.4100     2.5483      2.6068          -2.6221       -1.9393           -0.29092E+01           0.93028E+00               0.41257E-01           
Ag100-Lu     5.4260       0.2380       -4.1173       -1.6757           -4.1079            3.1263         -3.2866         7.5760         1.3040        -4.5659            -3.8403          -2.0183           -3.7706        -3.6325           -3.7437         -4.0467          -2.3275          1.7500     2.7954      2.6068          -2.4120       -1.9393           -0.24751E+01           0.12718E+00               0.84926E+00           
Ag100-Mn     7.4340      -0.5000       -4.3042       -3.4853           -3.1315           -0.5789         -1.8872         7.5760         1.3040        -4.5659            -3.8403          -2.0183           -3.7706        -3.6325           -3.7437         -4.0467          -2.3275          1.3900     2.4924      2.6068          -2.1766       -1.9393           -0.21698E+01           0.45683E+00               0.58103E-01           
Ag100-Mo     7.0920       0.7470       -4.5378       -1.7437           -5.7050           -0.1961         -2.4744         7.5760         1.3040        -4.5659            -3.8403          -2.0183           -3.7706        -3.6325           -3.7437         -4.0467          -2.3275          1.5400     2.6059      2.6068          -2.3567       -1.9393           -0.27035E+01           0.10650E+01               0.60214E-01           
Ag100-Nb     6.7590       0.9170       -3.6430       -1.9019           -6.5678            1.3534         -2.6743         7.5760         1.3040        -4.5659            -3.8403          -2.0183           -3.7706        -3.6325           -3.7437         -4.0467          -2.3275          1.6400     2.6693      2.6068          -2.2021       -1.9393           -0.28193E+01           0.12547E+01               0.14198E+00           
Ag100-Ni     7.6400       1.1570       -3.8800       -3.7066           -4.4744           -1.5395         -2.9836         7.5760         1.3040        -4.5659            -3.8403          -2.0183           -3.7706        -3.6325           -3.7437         -4.0467          -2.3275          1.2400     2.4303      2.6068          -2.2589       -1.9393           -0.24036E+01           0.63841E+00               0.14459E+00           
Ag100-Os     8.7060       1.0770       -5.2144       -4.6506           -7.8962           -1.7538         -3.0534         7.5760         1.3040        -4.5659            -3.8403          -2.0183           -3.7706        -3.6325           -3.7437         -4.0467          -2.3275          1.4400     2.5596      2.6068          -2.4628       -1.9393           -0.31107E+01           0.13120E+01              -0.12257E-01           
Ag100-Pd     8.3370       0.5620       -3.9768       -3.2381           -3.0964           -1.4843         -2.4885         7.5760         1.3040        -4.5659            -3.8403          -2.0183           -3.7706        -3.6325           -3.7437         -4.0467          -2.3275          1.3900     2.6164      2.6068          -1.2466       -1.9393           -0.20680E+01           0.17908E+00               0.23938E+00           
Ag100-Pt     9.0170       2.1250       -5.5279       -4.9378           -4.9436           -2.3468         -3.6231         7.5760         1.3040        -4.5659            -3.8403          -2.0183           -3.7706        -3.6325           -3.7437         -4.0467          -2.3275          1.3600     2.5570      2.6068          -2.4148       -1.9393           -0.24793E+01           0.52236E+00               0.13556E+00           
Ag100-Re     7.8770       0.0600       -4.6675       -3.2531           -7.1054           -0.4274         -2.3586         7.5760         1.3040        -4.5659            -3.8403          -2.0183           -3.7706        -3.6325           -3.7437         -4.0467          -2.3275          1.5100     2.5857      2.6068          -2.1142       -1.9393           -0.30119E+01           0.12410E+01              -0.24900E-01           
Ag100-Rh     7.4590       1.1420       -3.9932       -3.2357           -5.4804           -1.7582         -3.3444         7.5760         1.3040        -4.5659            -3.8403          -2.0183           -3.7706        -3.6325           -3.7437         -4.0467          -2.3275          1.4200     2.5898      2.6068          -1.7318       -1.9393           -0.26603E+01           0.68856E+00               0.19367E+00           
Ag100-Ru     7.3610       1.0460       -4.6195       -3.7016           -6.5823           -1.5150         -3.3326         7.5760         1.3040        -4.5659            -3.8403          -2.0183           -3.7706        -3.6325           -3.7437         -4.0467          -2.3275          1.4600     2.5725      2.6068          -2.1373       -1.9393           -0.28629E+01           0.10705E+01               0.10058E+00           
Ag100-Sc     6.5620       0.1880       -3.8073       -3.2576           -4.1601            2.2982         -2.6087         7.5760         1.3040        -4.5659            -3.8403          -2.0183           -3.7706        -3.6325           -3.7437         -4.0467          -2.3275          1.7000     2.7043      2.6068          -1.7244       -1.9393           -0.24023E+01           0.50931E+00               0.62731E+00           
Ag100-Ta     7.8870       0.3230       -4.1118       -2.3395           -7.9459            1.7577         -1.8754         7.5760         1.3040        -4.5659            -3.8403          -2.0183           -3.7706        -3.6325           -3.7437         -4.0467          -2.3275          1.7000     2.6599      2.6068          -1.8966       -1.9393           -0.29384E+01           0.15335E+01               0.39701E-01           
Ag100-Tc     7.2760       0.5500       -4.8318       -3.0741           -6.4378           -0.4865         -2.7343         7.5760         1.3040        -4.5659            -3.8403          -2.0183           -3.7706        -3.6325           -3.7437         -4.0467          -2.3275          1.4700     2.5749      2.6068          -2.3824       -1.9393           -0.28679E+01           0.11542E+01               0.18392E-01           
Ag100-Ti     6.8280       0.0750       -2.8715       -2.8395           -5.4049            1.5700         -2.8547         7.5760         1.3040        -4.5659            -3.8403          -2.0183           -3.7706        -3.6325           -3.7437         -4.0467          -2.3275          1.6000     2.6488      2.6068          -1.9151       -1.9393           -0.26356E+01           0.86243E+00               0.22907E+00           
Ag100-V      6.7460       0.5270       -2.8683       -1.7318           -5.0589            1.1689         -2.5579         7.5760         1.3040        -4.5659            -3.8403          -2.0183           -3.7706        -3.6325           -3.7437         -4.0467          -2.3275          1.5300     2.5928      2.6068          -2.0557       -1.9393           -0.25608E+01           0.84022E+00               0.16631E+00           
Ag100-W      7.9800       0.8160       -4.0064       -2.6786           -7.7397            0.0262         -2.9126         7.5760         1.3040        -4.5659            -3.8403          -2.0183           -3.7706        -3.6325           -3.7437         -4.0467          -2.3275          1.6200     2.6178      2.6068          -1.9198       -1.9393           -0.30004E+01           0.13981E+01               0.43657E-02           
Ag100-Y      6.2190       0.3070       -3.6020       -2.4603           -4.2729            2.5942         -3.0563         7.5760         1.3040        -4.5659            -3.8403          -2.0183           -3.7706        -3.6325           -3.7437         -4.0467          -2.3275          1.9000     2.8239      2.6068          -2.1369       -1.9393           -0.24785E+01           0.17291E+00               0.66946E+00           
Ag100-Zn     9.3940      -0.6000       -5.8522       -0.6498           -0.7170           -6.6672         -0.8999         7.5760         1.3040        -4.5659            -3.8403          -2.0183           -3.7706        -3.6325           -3.7437         -4.0467          -2.3275          1.2200     2.6260      2.6068          -0.4171       -1.9393           -0.17853E+01           0.25246E+00               0.49431E+00           
Ag100-Zr     6.6340       0.4330       -2.8313       -2.7471           -6.2538            1.7376         -3.0956         7.5760         1.3040        -4.5659            -3.8403          -2.0183           -3.7706        -3.6325           -3.7437         -4.0467          -2.3275          1.7500     2.7384      2.6068          -2.0298       -1.9393           -0.27808E+01           0.11131E+01               0.20424E+00           
Ag110-Ag     7.5760       1.3040       -4.5659       -3.8403           -2.0183           -3.7706         -2.3275         7.5760         1.3040        -4.5659            -3.8403          -2.0183           -3.7706        -3.6424           -3.7304         -3.9279          -2.3275          1.4500     2.6068      2.6068          -1.9393       -1.9393           -0.17708E+01          -0.11157E+00               0.10168E+01           
Ag110-Au     9.2250       2.3080       -5.9456       -5.2426           -2.4188           -3.2861         -3.0889         7.5760         1.3040        -4.5659            -3.8403          -2.0183           -3.7706        -3.6424           -3.7304         -3.9279          -2.3275          1.3600     2.5720      2.6068          -2.3436       -1.9393           -0.18226E+01          -0.75572E-01               0.10353E+01           
Ag110-Cd     8.9940      -0.7000       -5.4994       -0.7368           -0.3509           -7.6339         -0.7347         7.5760         1.3040        -4.5659            -3.8403          -2.0183           -3.7706        -3.6424           -3.7304         -3.9279          -2.3275          1.4400     2.8158      2.6068          -0.3928       -1.9393           -0.17861E+01          -0.23885E+00               0.83732E+00           
Ag110-Co     7.8810       0.6620       -3.9463       -3.9152           -5.1966           -1.6744         -2.9714         7.5760         1.3040        -4.5659            -3.8403          -2.0183           -3.7706        -3.6424           -3.7304         -3.9279          -2.3275          1.2600     2.4444      2.6068          -2.2726       -1.9393           -0.26495E+01           0.66488E+00               0.12069E+00           
Ag110-Cr     6.7670       0.6750       -3.5634       -1.6383           -3.5882           -0.0056         -2.3337         7.5760         1.3040        -4.5659            -3.8403          -2.0183           -3.7706        -3.6424           -3.7304         -3.9279          -2.3275          1.3900     2.5379      2.6068          -2.1033       -1.9393           -0.22756E+01           0.83878E+00               0.29541E-01           
Ag110-Cu     7.7270       1.2350       -4.7251       -3.9515           -3.0383           -2.3336         -2.8128         7.5760         1.3040        -4.5659            -3.8403          -2.0183           -3.7706        -3.6424           -3.7304         -3.9279          -2.3275          1.3200     2.4232      2.6068          -2.2101       -1.9393           -0.20579E+01           0.33416E+00               0.52017E+00           
Ag110-Fe     7.9030       0.1530       -4.3671       -4.2604           -4.8008           -1.1981         -2.3212         7.5760         1.3040        -4.5659            -3.8403          -2.0183           -3.7706        -3.6424           -3.7304         -3.9279          -2.3275          1.3200     2.4655      2.6068          -2.2458       -1.9393           -0.25543E+01           0.60882E+00               0.13143E-01           
Ag110-Hf     6.8250       0.1780       -4.3792       -2.9349           -6.4029            2.1396         -2.9066         7.5760         1.3040        -4.5659            -3.8403          -2.0183           -3.7706        -3.6424           -3.7304         -3.9279          -2.3275          1.8700     2.7187      2.6068          -2.0607       -1.9393           -0.28091E+01           0.11747E+01               0.30009E+00           
Ag110-Hg     10.438      -0.5000       -6.6810       -0.7065            0.3374           -6.1561         -0.3636         7.5760         1.3040        -4.5659            -3.8403          -2.0183           -3.7706        -3.6424           -3.7304         -3.9279          -2.3275          1.3200     2.9101      2.6068          -0.1963       -1.9393           -0.17155E+01          -0.40832E+00               0.12444E+01           
Ag110-Ir     9.1210       1.5640       -5.0181       -4.9944           -7.0859           -2.4149         -3.6893         7.5760         1.3040        -4.5659            -3.8403          -2.0183           -3.7706        -3.6424           -3.7304         -3.9279          -2.3275          1.4100     2.5483      2.6068          -2.6221       -1.9393           -0.29477E+01           0.96141E+00               0.55163E-01           
Ag110-Lu     5.4260       0.2380       -4.1173       -1.6757           -4.1079            3.1263         -3.2866         7.5760         1.3040        -4.5659            -3.8403          -2.0183           -3.7706        -3.6424           -3.7304         -3.9279          -2.3275          1.7500     2.7954      2.6068          -2.4120       -1.9393           -0.25193E+01           0.16738E+00               0.83628E+00           
Ag110-Mn     7.4340      -0.5000       -4.3042       -3.4853           -3.1315           -0.5789         -1.8872         7.5760         1.3040        -4.5659            -3.8403          -2.0183           -3.7706        -3.6424           -3.7304         -3.9279          -2.3275          1.3900     2.4924      2.6068          -2.1766       -1.9393           -0.21974E+01           0.51101E+00               0.60441E-01           
Ag110-Mo     7.0920       0.7470       -4.5378       -1.7437           -5.7050           -0.1961         -2.4744         7.5760         1.3040        -4.5659            -3.8403          -2.0183           -3.7706        -3.6424           -3.7304         -3.9279          -2.3275          1.5400     2.6059      2.6068          -2.3567       -1.9393           -0.27506E+01           0.11003E+01               0.54597E-01           
Ag110-Nb     6.7590       0.9170       -3.6430       -1.9019           -6.5678            1.3534         -2.6743         7.5760         1.3040        -4.5659            -3.8403          -2.0183           -3.7706        -3.6424           -3.7304         -3.9279          -2.3275          1.6400     2.6693      2.6068          -2.2021       -1.9393           -0.28566E+01           0.12936E+01               0.13250E+00           
Ag110-Ni     7.6400       1.1570       -3.8800       -3.7066           -4.4744           -1.5395         -2.9836         7.5760         1.3040        -4.5659            -3.8403          -2.0183           -3.7706        -3.6424           -3.7304         -3.9279          -2.3275          1.2400     2.4303      2.6068          -2.2589       -1.9393           -0.24509E+01           0.66140E+00               0.15022E+00           
Ag110-Os     8.7060       1.0770       -5.2144       -4.6506           -7.8962           -1.7538         -3.0534         7.5760         1.3040        -4.5659            -3.8403          -2.0183           -3.7706        -3.6424           -3.7304         -3.9279          -2.3275          1.4400     2.5596      2.6068          -2.4628       -1.9393           -0.31528E+01           0.13440E+01               0.20507E-03           
Ag110-Pd     8.3370       0.5620       -3.9768       -3.2381           -3.0964           -1.4843         -2.4885         7.5760         1.3040        -4.5659            -3.8403          -2.0183           -3.7706        -3.6424           -3.7304         -3.9279          -2.3275          1.3900     2.6164      2.6068          -1.2466       -1.9393           -0.21061E+01           0.23326E+00               0.24297E+00           
Ag110-Pt     9.0170       2.1250       -5.5279       -4.9378           -4.9436           -2.3468         -3.6231         7.5760         1.3040        -4.5659            -3.8403          -2.0183           -3.7706        -3.6424           -3.7304         -3.9279          -2.3275          1.3600     2.5570      2.6068          -2.4148       -1.9393           -0.25264E+01           0.54886E+00               0.14875E+00           
Ag110-Re     7.8770       0.0600       -4.6675       -3.2531           -7.1054           -0.4274         -2.3586         7.5760         1.3040        -4.5659            -3.8403          -2.0183           -3.7706        -3.6424           -3.7304         -3.9279          -2.3275          1.5100     2.5857      2.6068          -2.1142       -1.9393           -0.30434E+01           0.12753E+01              -0.23012E-01           
Ag110-Rh     7.4590       1.1420       -3.9932       -3.2357           -5.4804           -1.7582         -3.3444         7.5760         1.3040        -4.5659            -3.8403          -2.0183           -3.7706        -3.6424           -3.7304         -3.9279          -2.3275          1.4200     2.5898      2.6068          -1.7318       -1.9393           -0.26935E+01           0.71688E+00               0.19506E+00           
Ag110-Ru     7.3610       1.0460       -4.6195       -3.7016           -6.5823           -1.5150         -3.3326         7.5760         1.3040        -4.5659            -3.8403          -2.0183           -3.7706        -3.6424           -3.7304         -3.9279          -2.3275          1.4600     2.5725      2.6068          -2.1373       -1.9393           -0.29002E+01           0.11032E+01               0.10422E+00           
Ag110-Sc     6.5620       0.1880       -3.8073       -3.2576           -4.1601            2.2982         -2.6087         7.5760         1.3040        -4.5659            -3.8403          -2.0183           -3.7706        -3.6424           -3.7304         -3.9279          -2.3275          1.7000     2.7043      2.6068          -1.7244       -1.9393           -0.24477E+01           0.54744E+00               0.61563E+00           
Ag110-Ta     7.8870       0.3230       -4.1118       -2.3395           -7.9459            1.7577         -1.8754         7.5760         1.3040        -4.5659            -3.8403          -2.0183           -3.7706        -3.6424           -3.7304         -3.9279          -2.3275          1.7000     2.6599      2.6068          -1.8966       -1.9393           -0.29737E+01           0.15747E+01               0.30202E-01           
Ag110-Tc     7.2760       0.5500       -4.8318       -3.0741           -6.4378           -0.4865         -2.7343         7.5760         1.3040        -4.5659            -3.8403          -2.0183           -3.7706        -3.6424           -3.7304         -3.9279          -2.3275          1.4700     2.5749      2.6068          -2.3824       -1.9393           -0.29055E+01           0.11871E+01               0.18070E-01           
Ag110-Ti     6.8280       0.0750       -2.8715       -2.8395           -5.4049            1.5700         -2.8547         7.5760         1.3040        -4.5659            -3.8403          -2.0183           -3.7706        -3.6424           -3.7304         -3.9279          -2.3275          1.6000     2.6488      2.6068          -1.9151       -1.9393           -0.26860E+01           0.89685E+00               0.21976E+00           
Ag110-V      6.7460       0.5270       -2.8683       -1.7318           -5.0589            1.1689         -2.5579         7.5760         1.3040        -4.5659            -3.8403          -2.0183           -3.7706        -3.6424           -3.7304         -3.9279          -2.3275          1.5300     2.5928      2.6068          -2.0557       -1.9393           -0.26105E+01           0.87217E+00               0.15714E+00           
Ag110-W      7.9800       0.8160       -4.0064       -2.6786           -7.7397            0.0262         -2.9126         7.5760         1.3040        -4.5659            -3.8403          -2.0183           -3.7706        -3.6424           -3.7304         -3.9279          -2.3275          1.6200     2.6178      2.6068          -1.9198       -1.9393           -0.30424E+01           0.14362E+01               0.87838E-04           
Ag110-Y      6.2190       0.3070       -3.6020       -2.4603           -4.2729            2.5942         -3.0563         7.5760         1.3040        -4.5659            -3.8403          -2.0183           -3.7706        -3.6424           -3.7304         -3.9279          -2.3275          1.9000     2.8239      2.6068          -2.1369       -1.9393           -0.25239E+01           0.21933E+00               0.65683E+00           
Ag110-Zn     9.3940      -0.6000       -5.8522       -0.6498           -0.7170           -6.6672         -0.8999         7.5760         1.3040        -4.5659            -3.8403          -2.0183           -3.7706        -3.6424           -3.7304         -3.9279          -2.3275          1.2200     2.6260      2.6068          -0.4171       -1.9393           -0.18023E+01           0.27544E+00               0.20493E+00           
Ag110-Zr     6.6340       0.4330       -2.8313       -2.7471           -6.2538            1.7376         -3.0956         7.5760         1.3040        -4.5659            -3.8403          -2.0183           -3.7706        -3.6424           -3.7304         -3.9279          -2.3275          1.7500     2.7384      2.6068          -2.0298       -1.9393           -0.28167E+01           0.11562E+01               0.19347E+00           
Ag111-Ag     7.5760       1.3040       -4.5659       -3.8403           -2.0183           -3.7706         -2.3275         7.5760         1.3040        -4.5659            -3.8403          -2.0183           -3.7706        -3.6566           -3.7611         -4.1627          -2.3275          1.4500     2.6068      2.6068          -1.9393       -1.9393           -0.17223E+01          -0.10779E+00               0.10303E+01           
Ag111-Au     9.2250       2.3080       -5.9456       -5.2426           -2.4188           -3.2861         -3.0889         7.5760         1.3040        -4.5659            -3.8403          -2.0183           -3.7706        -3.6566           -3.7611         -4.1627          -2.3275          1.3600     2.5720      2.6068          -2.3436       -1.9393           -0.17492E+01          -0.10001E+00               0.10587E+01           
Ag111-Cd     8.9940      -0.7000       -5.4994       -0.7368           -0.3509           -7.6339         -0.7347         7.5760         1.3040        -4.5659            -3.8403          -2.0183           -3.7706        -3.6566           -3.7611         -4.1627          -2.3275          1.4400     2.8158      2.6068          -0.3928       -1.9393           -0.17446E+01          -0.28934E+00               0.88736E+00           
Ag111-Co     7.8810       0.6620       -3.9463       -3.9152           -5.1966           -1.6744         -2.9714         7.5760         1.3040        -4.5659            -3.8403          -2.0183           -3.7706        -3.6566           -3.7611         -4.1627          -2.3275          1.2600     2.4444      2.6068          -2.2726       -1.9393           -0.25512E+01           0.62532E+00               0.10634E+00           
Ag111-Cr     6.7670       0.6750       -3.5634       -1.6383           -3.5882           -0.0056         -2.3337         7.5760         1.3040        -4.5659            -3.8403          -2.0183           -3.7706        -3.6566           -3.7611         -4.1627          -2.3275          1.3900     2.5379      2.6068          -2.1033       -1.9393           -0.22128E+01           0.73968E+00               0.43138E-01           
Ag111-Cu     7.7270       1.2350       -4.7251       -3.9515           -3.0383           -2.3336         -2.8128         7.5760         1.3040        -4.5659            -3.8403          -2.0183           -3.7706        -3.6566           -3.7611         -4.1627          -2.3275          1.3200     2.4232      2.6068          -2.2101       -1.9393           -0.19711E+01           0.23864E+00               0.52262E+00           
Ag111-Fe     7.9030       0.1530       -4.3671       -4.2604           -4.8008           -1.1981         -2.3212         7.5760         1.3040        -4.5659            -3.8403          -2.0183           -3.7706        -3.6566           -3.7611         -4.1627          -2.3275          1.3200     2.4655      2.6068          -2.2458       -1.9393           -0.24783E+01           0.56638E+00              -0.76082E-02           
Ag111-Hf     6.8250       0.1780       -4.3792       -2.9349           -6.4029            2.1396         -2.9066         7.5760         1.3040        -4.5659            -3.8403          -2.0183           -3.7706        -3.6566           -3.7611         -4.1627          -2.3275          1.8700     2.7187      2.6068          -2.0607       -1.9393           -0.27370E+01           0.10911E+01               0.32268E+00           
Ag111-Hg     10.438      -0.5000       -6.6810       -0.7065            0.3374           -6.1561         -0.3636         7.5760         1.3040        -4.5659            -3.8403          -2.0183           -3.7706        -3.6566           -3.7611         -4.1627          -2.3275          1.3200     2.9101      2.6068          -0.1963       -1.9393           -0.16795E+01          -0.45164E+00               0.12561E+01           
Ag111-Ir     9.1210       1.5640       -5.0181       -4.9944           -7.0859           -2.4149         -3.6893         7.5760         1.3040        -4.5659            -3.8403          -2.0183           -3.7706        -3.6566           -3.7611         -4.1627          -2.3275          1.4100     2.5483      2.6068          -2.6221       -1.9393           -0.28724E+01           0.90710E+00               0.28551E-01           
Ag111-Lu     5.4260       0.2380       -4.1173       -1.6757           -4.1079            3.1263         -3.2866         7.5760         1.3040        -4.5659            -3.8403          -2.0183           -3.7706        -3.6566           -3.7611         -4.1627          -2.3275          1.7500     2.7954      2.6068          -2.4120       -1.9393           -0.24305E+01           0.86748E-01               0.86189E+00           
Ag111-Mn     7.4340      -0.5000       -4.3042       -3.4853           -3.1315           -0.5789         -1.8872         7.5760         1.3040        -4.5659            -3.8403          -2.0183           -3.7706        -3.6566           -3.7611         -4.1627          -2.3275          1.3900     2.4924      2.6068          -2.1766       -1.9393           -0.21389E+01           0.41199E+00               0.56955E-01           
Ag111-Mo     7.0920       0.7470       -4.5378       -1.7437           -5.7050           -0.1961         -2.4744         7.5760         1.3040        -4.5659            -3.8403          -2.0183           -3.7706        -3.6566           -3.7611         -4.1627          -2.3275          1.5400     2.6059      2.6068          -2.3567       -1.9393           -0.26634E+01           0.10389E+01               0.67577E-01           
Ag111-Nb     6.7590       0.9170       -3.6430       -1.9019           -6.5678            1.3534         -2.6743         7.5760         1.3040        -4.5659            -3.8403          -2.0183           -3.7706        -3.6566           -3.7611         -4.1627          -2.3275          1.6400     2.6693      2.6068          -2.2021       -1.9393           -0.27824E+01           0.12259E+01               0.15192E+00           
Ag111-Ni     7.6400       1.1570       -3.8800       -3.7066           -4.4744           -1.5395         -2.9836         7.5760         1.3040        -4.5659            -3.8403          -2.0183           -3.7706        -3.6566           -3.7611         -4.1627          -2.3275          1.2400     2.4303      2.6068          -2.2589       -1.9393           -0.23554E+01           0.62287E+00               0.13965E+00           
Ag111-Os     8.7060       1.0770       -5.2144       -4.6506           -7.8962           -1.7538         -3.0534         7.5760         1.3040        -4.5659            -3.8403          -2.0183           -3.7706        -3.6566           -3.7611         -4.1627          -2.3275          1.4400     2.5596      2.6068          -2.4628       -1.9393           -0.30725E+01           0.12881E+01              -0.22973E-01           
Ag111-Pd     8.3370       0.5620       -3.9768       -3.2381           -3.0964           -1.4843         -2.4885         7.5760         1.3040        -4.5659            -3.8403          -2.0183           -3.7706        -3.6566           -3.7611         -4.1627          -2.3275          1.3900     2.6164      2.6068          -1.2466       -1.9393           -0.20348E+01           0.13424E+00               0.23578E+00           
Ag111-Pt     9.0170       2.1250       -5.5279       -4.9378           -4.9436           -2.3468         -3.6231         7.5760         1.3040        -4.5659            -3.8403          -2.0183           -3.7706        -3.6566           -3.7611         -4.1627          -2.3275          1.3600     2.5570      2.6068          -2.4148       -1.9393           -0.24310E+01           0.50429E+00               0.12222E+00           
Ag111-Re     7.8770       0.0600       -4.6675       -3.2531           -7.1054           -0.4274         -2.3586         7.5760         1.3040        -4.5659            -3.8403          -2.0183           -3.7706        -3.6566           -3.7611         -4.1627          -2.3275          1.5100     2.5857      2.6068          -2.1142       -1.9393           -0.29825E+01           0.12156E+01              -0.24874E-01           
Ag111-Rh     7.4590       1.1420       -3.9932       -3.2357           -5.4804           -1.7582         -3.3444         7.5760         1.3040        -4.5659            -3.8403          -2.0183           -3.7706        -3.6566           -3.7611         -4.1627          -2.3275          1.4200     2.5898      2.6068          -1.7318       -1.9393           -0.26123E+01           0.66920E+00               0.19323E+00           
Ag111-Ru     7.3610       1.0460       -4.6195       -3.7016           -6.5823           -1.5150         -3.3326         7.5760         1.3040        -4.5659            -3.8403          -2.0183           -3.7706        -3.6566           -3.7611         -4.1627          -2.3275          1.4600     2.5725      2.6068          -2.1373       -1.9393           -0.28264E+01           0.10463E+01               0.98295E-01           
Ag111-Sc     6.5620       0.1880       -3.8073       -3.2576           -4.1601            2.2982         -2.6087         7.5760         1.3040        -4.5659            -3.8403          -2.0183           -3.7706        -3.6566           -3.7611         -4.1627          -2.3275          1.7000     2.7043      2.6068          -1.7244       -1.9393           -0.23593E+01           0.48226E+00               0.63947E+00           
Ag111-Ta     7.8870       0.3230       -4.1118       -2.3395           -7.9459            1.7577         -1.8754         7.5760         1.3040        -4.5659            -3.8403          -2.0183           -3.7706        -3.6566           -3.7611         -4.1627          -2.3275          1.7000     2.6599      2.6068          -1.8966       -1.9393           -0.29048E+01           0.15030E+01               0.48853E-01           
Ag111-Tc     7.2760       0.5500       -4.8318       -3.0741           -6.4378           -0.4865         -2.7343         7.5760         1.3040        -4.5659            -3.8403          -2.0183           -3.7706        -3.6566           -3.7611         -4.1627          -2.3275          1.4700     2.5749      2.6068          -2.3824       -1.9393           -0.28312E+01           0.11297E+01               0.20422E-01           
Ag111-Ti     6.8280       0.0750       -2.8715       -2.8395           -5.4049            1.5700         -2.8547         7.5760         1.3040        -4.5659            -3.8403          -2.0183           -3.7706        -3.6566           -3.7611         -4.1627          -2.3275          1.6000     2.6488      2.6068          -1.9151       -1.9393           -0.25864E+01           0.83865E+00               0.23812E+00           
Ag111-V:     6.7460       0.5270       -2.8683       -1.7318           -5.0589            1.1689         -2.5579         7.5760         1.3040        -4.5659            -3.8403          -2.0183           -3.7706        -3.6566           -3.7611         -4.1627          -2.3275          1.5300     2.5928      2.6068          -2.0557       -1.9393           -0.25199E+01           0.81823E+00               0.17603E+00           
Ag111-W      7.9800       0.8160       -4.0064       -2.6786           -7.7397            0.0262         -2.9126         7.5760         1.3040        -4.5659            -3.8403          -2.0183           -3.7706        -3.6566           -3.7611         -4.1627          -2.3275          1.6200     2.6178      2.6068          -1.9198       -1.9393           -0.29613E+01           0.13699E+01               0.10546E-01           
Ag111-Y      6.2190       0.3070       -3.6020       -2.4603           -4.2729            2.5942         -3.0563         7.5760         1.3040        -4.5659            -3.8403          -2.0183           -3.7706        -3.6566           -3.7611         -4.1627          -2.3275          1.9000     2.8239      2.6068          -2.1369       -1.9393           -0.24328E+01           0.14048E+00               0.68214E+00           
Ag111-Zn     9.3940      -0.6000       -5.8522       -0.6498           -0.7170           -6.6672         -0.8999         7.5760         1.3040        -4.5659            -3.8403          -2.0183           -3.7706        -3.6566           -3.7611         -4.1627          -2.3275          1.2200     2.6260      2.6068          -0.4171       -1.9393           -0.17589E+01           0.23657E+00               0.57489E+00           
Ag111-Zr     6.6340       0.4330       -2.8313       -2.7471           -6.2538            1.7376         -3.0956         7.5760         1.3040        -4.5659            -3.8403          -2.0183           -3.7706        -3.6566           -3.7611         -4.1627          -2.3275          1.7500     2.7384      2.6068          -2.0298       -1.9393           -0.27447E+01           0.10813E+01               0.21265E+00           
Au100-Ag     7.5760       1.3040       -4.5659       -3.8403           -2.0183           -3.7706         -2.3275         9.2250         2.3080        -5.9456            -5.2426          -2.4188           -3.2861        -2.2992           -2.9138         -4.6679          -3.0889          1.4500     2.5720      2.5380          -2.3436       -2.4334           -0.20417E+01          -0.12170E+00               0.14116E+01           
Au100-Au     9.2250       2.3080       -5.9456       -5.2426           -2.4188           -3.2861         -3.0889         9.2250         2.3080        -5.9456            -5.2426          -2.4188           -3.2861        -2.2992           -2.9138         -4.6679          -3.0889          1.3600     2.5380      2.5380          -2.4334       -2.4334           -0.20339E+01          -0.20332E+00               0.13552E+01           
Au100-Cd     8.9940      -0.7000       -5.4994       -0.7368           -0.3509           -7.6339         -0.7347         9.2250         2.3080        -5.9456            -5.2426          -2.4188           -3.2861        -2.2992           -2.9138         -4.6679          -3.0889          1.4400     2.6693      2.5380          -0.8821       -2.4334           -0.20956E+01          -0.60137E-01               0.17526E+01           
Au100-Co     7.8810       0.6620       -3.9463       -3.9152           -5.1966           -1.6744         -2.9714         9.2250         2.3080        -5.9456            -5.2426          -2.4188           -3.2861        -2.2992           -2.9138         -4.6679          -3.0889          1.2600     2.3592      2.5380          -2.9574       -2.4334           -0.25072E+01           0.48465E+00               0.78754E-01           
Au100-Cr     6.7670       0.6750       -3.5634       -1.6383           -3.5882           -0.0056         -2.3337         9.2250         2.3080        -5.9456            -5.2426          -2.4188           -3.2861        -2.2992           -2.9138         -4.6679          -3.0889          1.3900     2.3924      2.5380          -3.1019       -2.4334           -0.23234E+01           0.41350E+00               0.15517E+00           
Au100-Cu     7.7270       1.2350       -4.7251       -3.9515           -3.0383           -2.3336         -2.8128         9.2250         2.3080        -5.9456            -5.2426          -2.4188           -3.2861        -2.2992           -2.9138         -4.6679          -3.0889          1.3200     2.3708      2.5380          -2.6855       -2.4334           -0.21728E+01           0.18612E+00               0.60213E+00           
Au100-Fe     7.9030       0.1530       -4.3671       -4.2604           -4.8008           -1.1981         -2.3212         9.2250         2.3080        -5.9456            -5.2426          -2.4188           -3.2861        -2.2992           -2.9138         -4.6679          -3.0889          1.3200     2.3653      2.5380          -3.0124       -2.4334           -0.24388E+01           0.44777E+00              -0.16780E-01           
Au100-Hf     6.8250       0.1780       -4.3792       -2.9349           -6.4029            2.1396         -2.9066         9.2250         2.3080        -5.9456            -5.2426          -2.4188           -3.2861        -2.2992           -2.9138         -4.6679          -3.0889          1.8700     2.5339      2.5380          -3.6156       -2.4334           -0.26907E+01           0.45953E+00               0.76751E+00           
Au100-Hg     10.438      -0.5000       -6.6810       -0.7065            0.3374           -6.1561         -0.3636         9.2250         2.3080        -5.9456            -5.2426          -2.4188           -3.2861        -2.2992           -2.9138         -4.6679          -3.0889          1.3200     2.7477      2.5380          -0.4636       -2.4334           -0.20558E+01          -0.20767E+00               0.19946E+01           
Au100-Ir     9.1210       1.5640       -5.0181       -4.9944           -7.0859           -2.4149         -3.6893         9.2250         2.3080        -5.9456            -5.2426          -2.4188           -3.2861        -2.2992           -2.9138         -4.6679          -3.0889          1.4100     2.4610      2.5380          -3.0764       -2.4334           -0.28544E+01           0.26601E+00              -0.79358E-01           
Au100-Lu     5.4260       0.2380       -4.1173       -1.6757           -4.1079            3.1263         -3.2866         9.2250         2.3080        -5.9456            -5.2426          -2.4188           -3.2861        -2.2992           -2.9138         -4.6679          -3.0889          1.7500     2.6142      2.5380          -4.0200       -2.4334           -0.24978E+01           0.34301E+00               0.17069E+01           
Au100-Mn     7.4340      -0.5000       -4.3042       -3.4853           -3.1315           -0.5789         -1.8872         9.2250         2.3080        -5.9456            -5.2426          -2.4188           -3.2861        -2.2992           -2.9138         -4.6679          -3.0889          1.3900     2.3759      2.5380          -3.0626       -2.4334           -0.22891E+01           0.43907E+00               0.13032E+00           
Au100-Mo     7.0920       0.7470       -4.5378       -1.7437           -5.7050           -0.1961         -2.4744         9.2250         2.3080        -5.9456            -5.2426          -2.4188           -3.2861        -2.2992           -2.9138         -4.6679          -3.0889          1.5400     2.4804      2.5380          -3.3803       -2.4334           -0.25880E+01           0.37793E+00               0.16960E+00           
Au100-Nb     6.7590       0.9170       -3.6430       -1.9019           -6.5678            1.3534         -2.6743         9.2250         2.3080        -5.9456            -5.2426          -2.4188           -3.2861        -2.2992           -2.9138         -4.6679          -3.0889          1.6400     2.5010      2.5380          -3.3752       -2.4334           -0.27190E+01           0.61518E+00               0.51444E+00           
Au100-Ni     7.6400       1.1570       -3.8800       -3.7066           -4.4744           -1.5395         -2.9836         9.2250         2.3080        -5.9456            -5.2426          -2.4188           -3.2861        -2.2992           -2.9138         -4.6679          -3.0889          1.2400     2.3585      2.5380          -2.8509       -2.4334           -0.23768E+01           0.54718E+00               0.14752E+00           
Au100-Os     8.7060       1.0770       -5.2144       -4.6506           -7.8962           -1.7538         -3.0534         9.2250         2.3080        -5.9456            -5.2426          -2.4188           -3.2861        -2.2992           -2.9138         -4.6679          -3.0889          1.4400     2.4494      2.5380          -3.1213       -2.4334           -0.30170E+01           0.51501E+00              -0.11954E+00           
Au100-Pd     8.3370       0.5620       -3.9768       -3.2381           -3.0964           -1.4843         -2.4885         9.2250         2.3080        -5.9456            -5.2426          -2.4188           -3.2861        -2.2992           -2.9138         -4.6679          -3.0889          1.3900     2.5372      2.5380          -1.6082       -2.4334           -0.22077E+01          -0.88991E-01               0.29934E+00           
Au100-Pt     9.0170       2.1250       -5.5279       -4.9378           -4.9436           -2.3468         -3.6231         9.2250         2.3080        -5.9456            -5.2426          -2.4188           -3.2861        -2.2992           -2.9138         -4.6679          -3.0889          1.3600     2.4830      2.5380          -2.6931       -2.4334           -0.24149E+01           0.78667E-01               0.87836E-01           
Au100-Re     7.8770       0.0600       -4.6675       -3.2531           -7.1054           -0.4274         -2.3586         9.2250         2.3080        -5.9456            -5.2426          -2.4188           -3.2861        -2.2992           -2.9138         -4.6679          -3.0889          1.5100     2.4470      2.5380          -3.0155       -2.4334           -0.28599E+01           0.45972E+00               0.13591E-01           
Au100-Rh     7.4590       1.1420       -3.9932       -3.2357           -5.4804           -1.7582         -3.3444         9.2250         2.3080        -5.9456            -5.2426          -2.4188           -3.2861        -2.2992           -2.9138         -4.6679          -3.0889          1.4200     2.4794      2.5380          -2.3134       -2.4334           -0.25570E+01           0.37050E+00               0.17936E+00           
Au100-Ru     7.3610       1.0460       -4.6195       -3.7016           -6.5823           -1.5150         -3.3326         9.2250         2.3080        -5.9456            -5.2426          -2.4188           -3.2861        -2.2992           -2.9138         -4.6679          -3.0889          1.4600     2.4656      2.5380          -2.9213       -2.4334           -0.27727E+01           0.55873E+00               0.73068E-01           
Au100-Sc     6.5620       0.1880       -3.8073       -3.2576           -4.1601            2.2982         -2.6087         9.2250         2.3080        -5.9456            -5.2426          -2.4188           -3.2861        -2.2992           -2.9138         -4.6679          -3.0889          1.7000     2.4921      2.5380          -3.0927       -2.4334           -0.24262E+01           0.60056E+00               0.11815E+01           
Au100-Ta     7.8870       0.3230       -4.1118       -2.3395           -7.9459            1.7577         -1.8754         9.2250         2.3080        -5.9456            -5.2426          -2.4188           -3.2861        -2.2992           -2.9138         -4.6679          -3.0889          1.7000     2.4822      2.5380          -3.2851       -2.4334           -0.28289E+01           0.59434E+00               0.41201E+00           
Au100-Tc     7.2760       0.5500       -4.8318       -3.0741           -6.4378           -0.4865         -2.7343         9.2250         2.3080        -5.9456            -5.2426          -2.4188           -3.2861        -2.2992           -2.9138         -4.6679          -3.0889          1.4700     2.4691      2.5380          -3.2802       -2.4334           -0.27360E+01           0.47014E+00               0.75232E-01           
Au100-Ti     6.8280       0.0750       -2.8715       -2.8395           -5.4049            1.5700         -2.8547         9.2250         2.3080        -5.9456            -5.2426          -2.4188           -3.2861        -2.2992           -2.9138         -4.6679          -3.0889          1.6000     2.4495      2.5380          -3.1367       -2.4334           -0.25591E+01           0.63547E+00               0.67747E+00           
Au100-V      6.7460       0.5270       -2.8683       -1.7318           -5.0589            1.1689         -2.5579         9.2250         2.3080        -5.9456            -5.2426          -2.4188           -3.2861        -2.2992           -2.9138         -4.6679          -3.0889          1.5300     2.4178      2.5380          -3.1528       -2.4334           -0.24986E+01           0.61406E+00               0.51656E+00           
Au100-W      7.9800       0.8160       -4.0064       -2.6786           -7.7397            0.0262         -2.9126         9.2250         2.3080        -5.9456            -5.2426          -2.4188           -3.2861        -2.2992           -2.9138         -4.6679          -3.0889          1.6200     2.4559      2.5380          -3.0721       -2.4334           -0.29267E+01           0.53222E+00               0.11419E+00           
Au100-Y      6.2190       0.3070       -3.6020       -2.4603           -4.2729            2.5942         -3.0563         9.2250         2.3080        -5.9456            -5.2426          -2.4188           -3.2861        -2.2992           -2.9138         -4.6679          -3.0889          1.9000     2.6275      2.5380          -3.6441       -2.4334           -0.24841E+01           0.97356E-01               0.13286E+01           
Au100-Zn     9.3940      -0.6000       -5.8522       -0.6498           -0.7170           -6.6672         -0.8999         9.2250         2.3080        -5.9456            -5.2426          -2.4188           -3.2861        -2.2992           -2.9138         -4.6679          -3.0889          1.2200     2.4669      2.5380          -0.9604       -2.4334           -0.20994E+01           0.47276E+00               0.14905E+01           
Au100-Zr     6.6340       0.4330       -2.8313       -2.7471           -6.2538            1.7376         -3.0956         9.2250         2.3080        -5.9456            -5.2426          -2.4188           -3.2861        -2.2992           -2.9138         -4.6679          -3.0889          1.7500     2.5419      2.5380          -3.3973       -2.4334           -0.27013E+01           0.62596E+00               0.14864E+01           
Au110-Ag     7.5760       1.3040       -4.5659       -3.8403           -2.0183           -3.7706         -2.3275         9.2250         2.3080        -5.9456            -5.2426          -2.4188           -3.2861        -2.1130           -2.8409         -4.6100          -3.0889          1.4500     2.5720      2.5380          -2.3436       -2.4334           -0.21182E+01          -0.31202E+00               0.14357E+01           
Au110-Au     9.2250       2.3080       -5.9456       -5.2426           -2.4188           -3.2861         -3.0889         9.2250         2.3080        -5.9456            -5.2426          -2.4188           -3.2861        -2.1130           -2.8409         -4.6100          -3.0889          1.3600     2.5380      2.5380          -2.4334       -2.4334           -0.21168E+01          -0.40613E+00               0.13560E+01           
Au110-Cd     8.9940      -0.7000       -5.4994       -0.7368           -0.3509           -7.6339         -0.7347         9.2250         2.3080        -5.9456            -5.2426          -2.4188           -3.2861        -2.1130           -2.8409         -4.6100          -3.0889          1.4400     2.6693      2.5380          -0.8821       -2.4334           -0.21683E+01          -0.37514E+00               0.19179E+01           
Au110-Co     7.8810       0.6620       -3.9463       -3.9152           -5.1966           -1.6744         -2.9714         9.2250         2.3080        -5.9456            -5.2426          -2.4188           -3.2861        -2.1130           -2.8409         -4.6100          -3.0889          1.2600     2.3592      2.5380          -2.9574       -2.4334           -0.25396E+01           0.49147E+00               0.32416E-01           
Au110-Cr     6.7670       0.6750       -3.5634       -1.6383           -3.5882           -0.0056         -2.3337         9.2250         2.3080        -5.9456            -5.2426          -2.4188           -3.2861        -2.1130           -2.8409         -4.6100          -3.0889          1.3900     2.3924      2.5380          -3.1019       -2.4334           -0.23729E+01           0.31531E+00               0.17788E+00           
Au110-Cu     7.7270       1.2350       -4.7251       -3.9515           -3.0383           -2.3336         -2.8128         9.2250         2.3080        -5.9456            -5.2426          -2.4188           -3.2861        -2.1130           -2.8409         -4.6100          -3.0889          1.3200     2.3708      2.5380          -2.6855       -2.4334           -0.22425E+01           0.43822E-01               0.57793E+00           
Au110-Fe     7.9030       0.1530       -4.3671       -4.2604           -4.8008           -1.1981         -2.3212         9.2250         2.3080        -5.9456            -5.2426          -2.4188           -3.2861        -2.1130           -2.8409         -4.6100          -3.0889          1.3200     2.3653      2.5380          -3.0124       -2.4334           -0.24767E+01           0.42531E+00              -0.37677E-01           
Au110-Hf     6.8250       0.1780       -4.3792       -2.9349           -6.4029            2.1396         -2.9066         9.2250         2.3080        -5.9456            -5.2426          -2.4188           -3.2861        -2.1130           -2.8409         -4.6100          -3.0889          1.8700     2.5339      2.5380          -3.6156       -2.4334           -0.27117E+01           0.54923E+00               0.87752E+00           
Au110-Hg     10.438      -0.5000       -6.6810       -0.7065            0.3374           -6.1561         -0.3636         9.2250         2.3080        -5.9456            -5.2426          -2.4188           -3.2861        -2.1130           -2.8409         -4.6100          -3.0889          1.3200     2.7477      2.5380          -0.4636       -2.4334           -0.21328E+01          -0.58646E+00               0.20963E+01           
Au110-Ir     9.1210       1.5640       -5.0181       -4.9944           -7.0859           -2.4149         -3.6893         9.2250         2.3080        -5.9456            -5.2426          -2.4188           -3.2861        -2.1130           -2.8409         -4.6100          -3.0889          1.4100     2.4610      2.5380          -3.0764       -2.4334           -0.28681E+01           0.41783E+00              -0.99218E-01           
Au110-Lu     5.4260       0.2380       -4.1173       -1.6757           -4.1079            3.1263         -3.2866         9.2250         2.3080        -5.9456            -5.2426          -2.4188           -3.2861        -2.1130           -2.8409         -4.6100          -3.0889          1.7500     2.6142      2.5380          -4.0200       -2.4334           -0.25405E+01           0.27441E+00               0.18345E+01           
Au110-Mn     7.4340      -0.5000       -4.3042       -3.4853           -3.1315           -0.5789         -1.8872         9.2250         2.3080        -5.9456            -5.2426          -2.4188           -3.2861        -2.1130           -2.8409         -4.6100          -3.0889          1.3900     2.3759      2.5380          -3.0626       -2.4334           -0.23429E+01           0.30131E+00               0.13609E+00           
Au110-Mo     7.0920       0.7470       -4.5378       -1.7437           -5.7050           -0.1961         -2.4744         9.2250         2.3080        -5.9456            -5.2426          -2.4188           -3.2861        -2.1130           -2.8409         -4.6100          -3.0889          1.5400     2.4804      2.5380          -3.3803       -2.4334           -0.26106E+01           0.42180E+00               0.18356E+00           
Au110-Nb     6.7590       0.9170       -3.6430       -1.9019           -6.5678            1.3534         -2.6743         9.2250         2.3080        -5.9456            -5.2426          -2.4188           -3.2861        -2.1130           -2.8409         -4.6100          -3.0889          1.6400     2.5010      2.5380          -3.3752       -2.4334           -0.27375E+01           0.72440E+00               0.60165E+00           
Au110-Ni     7.6400       1.1570       -3.8800       -3.7066           -4.4744           -1.5395         -2.9836         9.2250         2.3080        -5.9456            -5.2426          -2.4188           -3.2861        -2.1130           -2.8409         -4.6100          -3.0889          1.2400     2.3585      2.5380          -2.8509       -2.4334           -0.24283E+01           0.51701E+00               0.10753E+00           
Au110-Os     8.7060       1.0770       -5.2144       -4.6506           -7.8962           -1.7538         -3.0534         9.2250         2.3080        -5.9456            -5.2426          -2.4188           -3.2861        -2.1130           -2.8409         -4.6100          -3.0889          1.4400     2.4494      2.5380          -3.1213       -2.4334           -0.30178E+01           0.72256E+00              -0.16923E+00           
Au110-Pd     8.3370       0.5620       -3.9768       -3.2381           -3.0964           -1.4843         -2.4885         9.2250         2.3080        -5.9456            -5.2426          -2.4188           -3.2861        -2.1130           -2.8409         -4.6100          -3.0889          1.3900     2.5372      2.5380          -1.6082       -2.4334           -0.22709E+01          -0.22926E+00               0.26242E+00           
Au110-Pt     9.0170       2.1250       -5.5279       -4.9378           -4.9436           -2.3468         -3.6231         9.2250         2.3080        -5.9456            -5.2426          -2.4188           -3.2861        -2.1130           -2.8409         -4.6100          -3.0889          1.3600     2.4830      2.5380          -2.6931       -2.4334           -0.24568E+01           0.65331E-01               0.72273E-01           
Au110-Re     7.8770       0.0600       -4.6675       -3.2531           -7.1054           -0.4274         -2.3586         9.2250         2.3080        -5.9456            -5.2426          -2.4188           -3.2861        -2.1130           -2.8409         -4.6100          -3.0889          1.5100     2.4470      2.5380          -3.0155       -2.4334           -0.28647E+01           0.60989E+00               0.20686E-01           
Au110-Rh     7.4590       1.1420       -3.9932       -3.2357           -5.4804           -1.7582         -3.3444         9.2250         2.3080        -5.9456            -5.2426          -2.4188           -3.2861        -2.1130           -2.8409         -4.6100          -3.0889          1.4200     2.4794      2.5380          -2.3134       -2.4334           -0.25882E+01           0.39296E+00               0.12482E+00           
Au110-Ru     7.3610       1.0460       -4.6195       -3.7016           -6.5823           -1.5150         -3.3326         9.2250         2.3080        -5.9456            -5.2426          -2.4188           -3.2861        -2.1130           -2.8409         -4.6100          -3.0889          1.4600     2.4656      2.5380          -2.9213       -2.4334           -0.27902E+01           0.67368E+00               0.30751E-01           
Au110-Sc     6.5620       0.1880       -3.8073       -3.2576           -4.1601            2.2982         -2.6087         9.2250         2.3080        -5.9456            -5.2426          -2.4188           -3.2861        -2.1130           -2.8409         -4.6100          -3.0889          1.7000     2.4921      2.5380          -3.0927       -2.4334           -0.24717E+01           0.53653E+00               0.12860E+01           
Au110-Ta     7.8870       0.3230       -4.1118       -2.3395           -7.9459            1.7577         -1.8754         9.2250         2.3080        -5.9456            -5.2426          -2.4188           -3.2861        -2.1130           -2.8409         -4.6100          -3.0889          1.7000     2.4822      2.5380          -3.2851       -2.4334           -0.28393E+01           0.79829E+00               0.53149E+00           
Au110-Tc     7.2760       0.5500       -4.8318       -3.0741           -6.4378           -0.4865         -2.7343         9.2250         2.3080        -5.9456            -5.2426          -2.4188           -3.2861        -2.1130           -2.8409         -4.6100          -3.0889          1.4700     2.4691      2.5380          -3.2802       -2.4334           -0.27532E+01           0.57474E+00               0.79037E-01           
Au110-Ti     6.8280       0.0750       -2.8715       -2.8395           -5.4049            1.5700         -2.8547         9.2250         2.3080        -5.9456            -5.2426          -2.4188           -3.2861        -2.1130           -2.8409         -4.6100          -3.0889          1.6000     2.4495      2.5380          -3.1367       -2.4334           -0.25873E+01           0.64825E+00               0.77991E+00           
Au110-Vr     6.7460       0.5270       -2.8683       -1.7318           -5.0589            1.1689         -2.5579         9.2250         2.3080        -5.9456            -5.2426          -2.4188           -3.2861        -2.1130           -2.8409         -4.6100          -3.0889          1.5300     2.4178      2.5380          -3.1528       -2.4334           -0.25292E+01           0.60454E+00               0.59243E+00           
Au110-Wr     7.9800       0.8160       -4.0064       -2.6786           -7.7397            0.0262         -2.9126         9.2250         2.3080        -5.9456            -5.2426          -2.4188           -3.2861        -2.1130           -2.8409         -4.6100          -3.0889          1.6200     2.4559      2.5380          -3.0721       -2.4334           -0.29339E+01           0.72345E+00               0.13945E+00           
Au110-Y      6.2190       0.3070       -3.6020       -2.4603           -4.2729            2.5942         -3.0563         9.2250         2.3080        -5.9456            -5.2426          -2.4188           -3.2861        -2.1130           -2.8409         -4.6100          -3.0889          1.9000     2.6275      2.5380          -3.6441       -2.4334           -0.25268E+01           0.33706E-01               0.14438E+01           
Au110-Zn     9.3940      -0.6000       -5.8522       -0.6498           -0.7170           -6.6672         -0.8999         9.2250         2.3080        -5.9456            -5.2426          -2.4188           -3.2861        -2.1130           -2.8409         -4.6100          -3.0889          1.2200     2.4669      2.5380          -0.9604       -2.4334           -0.21716E+01           0.18755E+00               0.16226E+01           
Au110-Zr     6.6340       0.4330       -2.8313       -2.7471           -6.2538            1.7376         -3.0956         9.2250         2.3080        -5.9456            -5.2426          -2.4188           -3.2861        -2.1130           -2.8409         -4.6100          -3.0889          1.7500     2.5419      2.5380          -3.3973       -2.4334           -0.27221E+01           0.70959E+00               0.17748E+01           
Au111-Ag     7.5760       1.3040       -4.5659       -3.8403           -2.0183           -3.7706         -2.3275         9.2250         2.3080        -5.9456            -5.2426          -2.4188           -3.2861        -2.4450           -2.9382         -4.7003          -3.0889          1.4500     2.5720      2.5380          -2.3436       -2.4334           -0.19826E+01          -0.35962E+00               0.14026E+01           
Au111-Au     9.2250       2.3080       -5.9456       -5.2426           -2.4188           -3.2861         -3.0889         9.2250         2.3080        -5.9456            -5.2426          -2.4188           -3.2861        -2.4450           -2.9382         -4.7003          -3.0889          1.3600     2.5380      2.5380          -2.4334       -2.4334           -0.19707E+01          -0.38531E+00               0.13564E+01           
Au111-Cd     8.9940      -0.7000       -5.4994       -0.7368           -0.3509           -7.6339         -0.7347         9.2250         2.3080        -5.9456            -5.2426          -2.4188           -3.2861        -2.4450           -2.9382         -4.7003          -3.0889          1.4400     2.6693      2.5380          -0.8821       -2.4334           -0.20396E+01          -0.45018E+00               0.16938E+01           
Au111-Co     7.8810       0.6620       -3.9463       -3.9152           -5.1966           -1.6744         -2.9714         9.2250         2.3080        -5.9456            -5.2426          -2.4188           -3.2861        -2.4450           -2.9382         -4.7003          -3.0889          1.2600     2.3592      2.5380          -2.9574       -2.4334           -0.24848E+01           0.55574E+00               0.10158E+00           
Au111-Cr     6.7670       0.6750       -3.5634       -1.6383           -3.5882           -0.0056         -2.3337         9.2250         2.3080        -5.9456            -5.2426          -2.4188           -3.2861        -2.4450           -2.9382         -4.7003          -3.0889          1.3900     2.3924      2.5380          -3.1019       -2.4334           -0.22855E+01           0.33735E+00               0.15106E+00           
Au111-Cu     7.7270       1.2350       -4.7251       -3.9515           -3.0383           -2.3336         -2.8128         9.2250         2.3080        -5.9456            -5.2426          -2.4188           -3.2861        -2.4450           -2.9382         -4.7003          -3.0889          1.3200     2.3708      2.5380          -2.6855       -2.4334           -0.21200E+01           0.56361E-01               0.62846E+00           
Au111-Fe     7.9030       0.1530       -4.3671       -4.2604           -4.8008           -1.1981         -2.3212         9.2250         2.3080        -5.9456            -5.2426          -2.4188           -3.2861        -2.4450           -2.9382         -4.7003          -3.0889          1.3200     2.3653      2.5380          -3.0124       -2.4334           -0.24175E+01           0.48281E+00              -0.52874E-02           
Au111-Hf     6.8250       0.1780       -4.3792       -2.9349           -6.4029            2.1396         -2.9066         9.2250         2.3080        -5.9456            -5.2426          -2.4188           -3.2861        -2.4450           -2.9382         -4.7003          -3.0889          1.8700     2.5339      2.5380          -3.6156       -2.4334           -0.26773E+01           0.65592E+00               0.72802E+00           
Au111-Hg     10.438      -0.5000       -6.6810       -0.7065            0.3374           -6.1561         -0.3636         9.2250         2.3080        -5.9456            -5.2426          -2.4188           -3.2861        -2.4450           -2.9382         -4.7003          -3.0889          1.3200     2.7477      2.5380          -0.4636       -2.4334           -0.19963E+01          -0.65933E+00               0.19600E+01           
Au111-Ir     9.1210       1.5640       -5.0181       -4.9944           -7.0859           -2.4149         -3.6893         9.2250         2.3080        -5.9456            -5.2426          -2.4188           -3.2861        -2.4450           -2.9382         -4.7003          -3.0889          1.4100     2.4610      2.5380          -3.0764       -2.4334           -0.28469E+01           0.51354E+00              -0.65598E-01           
Au111-Lu     5.4260       0.2380       -4.1173       -1.6757           -4.1079            3.1263         -3.2866         9.2250         2.3080        -5.9456            -5.2426          -2.4188           -3.2861        -2.4450           -2.9382         -4.7003          -3.0889          1.7500     2.6142      2.5380          -4.0200       -2.4334           -0.24663E+01           0.31617E+00               0.16653E+01           
Au111-Mn     7.4340      -0.5000       -4.3042       -3.4853           -3.1315           -0.5789         -1.8872         9.2250         2.3080        -5.9456            -5.2426          -2.4188           -3.2861        -2.4450           -2.9382         -4.7003          -3.0889          1.3900     2.3759      2.5380          -3.0626       -2.4334           -0.22474E+01           0.31981E+00               0.13212E+00           
Au111-Mo     7.0920       0.7470       -4.5378       -1.7437           -5.7050           -0.1961         -2.4744         9.2250         2.3080        -5.9456            -5.2426          -2.4188           -3.2861        -2.4450           -2.9382         -4.7003          -3.0889          1.5400     2.4804      2.5380          -3.3803       -2.4334           -0.25736E+01           0.50389E+00               0.16899E+00           
Au111-Nb     6.7590       0.9170       -3.6430       -1.9019           -6.5678            1.3534         -2.6743         9.2250         2.3080        -5.9456            -5.2426          -2.4188           -3.2861        -2.4450           -2.9382         -4.7003          -3.0889          1.6400     2.5010      2.5380          -3.3752       -2.4334           -0.27077E+01           0.81975E+00               0.48072E+00           
Au111-Ni     7.6400       1.1570       -3.8800       -3.7066           -4.4744           -1.5395         -2.9836         9.2250         2.3080        -5.9456            -5.2426          -2.4188           -3.2861        -2.4450           -2.9382         -4.7003          -3.0889          1.2400     2.3585      2.5380          -2.8509       -2.4334           -0.23386E+01           0.54226E+00               0.16730E+00           
Au111-Os     8.7060       1.0770       -5.2144       -4.6506           -7.8962           -1.7538         -3.0534         9.2250         2.3080        -5.9456            -5.2426          -2.4188           -3.2861        -2.4450           -2.9382         -4.7003          -3.0889          1.4400     2.4494      2.5380          -3.1213       -2.4334           -0.30197E+01           0.83991E+00              -0.94485E-01           
Au111-Pd     8.3370       0.5620       -3.9768       -3.2381           -3.0964           -1.4843         -2.4885         9.2250         2.3080        -5.9456            -5.2426          -2.4188           -3.2861        -2.4450           -2.9382         -4.7003          -3.0889          1.3900     2.5372      2.5380          -1.6082       -2.4334           -0.21617E+01          -0.21155E+00               0.31712E+00           
Au111-Pt     9.0170       2.1250       -5.5279       -4.9378           -4.9436           -2.3468         -3.6231         9.2250         2.3080        -5.9456            -5.2426          -2.4188           -3.2861        -2.4450           -2.9382         -4.7003          -3.0889          1.3600     2.4830      2.5380          -2.6931       -2.4334           -0.23850E+01           0.12808E+00               0.10792E+00           
Au111-Re     7.8770       0.0600       -4.6675       -3.2531           -7.1054           -0.4274         -2.3586         9.2250         2.3080        -5.9456            -5.2426          -2.4188           -3.2861        -2.4450           -2.9382         -4.7003          -3.0889          1.5100     2.4470      2.5380          -3.0155       -2.4334           -0.28585E+01           0.71170E+00               0.15441E-01           
Au111-Rh     7.4590       1.1420       -3.9932       -3.2357           -5.4804           -1.7582         -3.3444         9.2250         2.3080        -5.9456            -5.2426          -2.4188           -3.2861        -2.4450           -2.9382         -4.7003          -3.0889          1.4200     2.4794      2.5380          -2.3134       -2.4334           -0.25355E+01           0.47213E+00               0.20640E+00           
Au111-Ru     7.3610       1.0460       -4.6195       -3.7016           -6.5823           -1.5150         -3.3326         9.2250         2.3080        -5.9456            -5.2426          -2.4188           -3.2861        -2.4450           -2.9382         -4.7003          -3.0889          1.4600     2.4656      2.5380          -2.9213       -2.4334           -0.27622E+01           0.76000E+00               0.95146E-01           
Au111-Sc     6.5620       0.1880       -3.8073       -3.2576           -4.1601            2.2982         -2.6087         9.2250         2.3080        -5.9456            -5.2426          -2.4188           -3.2861        -2.4450           -2.9382         -4.7003          -3.0889          1.7000     2.4921      2.5380          -3.0927       -2.4334           -0.23925E+01           0.57736E+00               0.11472E+01           
Au111-Ta     7.8870       0.3230       -4.1118       -2.3395           -7.9459            1.7577         -1.8754         9.2250         2.3080        -5.9456            -5.2426          -2.4188           -3.2861        -2.4450           -2.9382         -4.7003          -3.0889          1.7000     2.4822      2.5380          -3.2851       -2.4334           -0.28234E+01           0.93087E+00               0.35977E+00           
Au111-Tc     7.2760       0.5500       -4.8318       -3.0741           -6.4378           -0.4865         -2.7343         9.2250         2.3080        -5.9456            -5.2426          -2.4188           -3.2861        -2.4450           -2.9382         -4.7003          -3.0889          1.4700     2.4691      2.5380          -3.2802       -2.4334           -0.27257E+01           0.65798E+00               0.78314E-01           
Au111-Ti     6.8280       0.0750       -2.8715       -2.8395           -5.4049            1.5700         -2.8547         9.2250         2.3080        -5.9456            -5.2426          -2.4188           -3.2861        -2.4450           -2.9382         -4.7003          -3.0889          1.6000     2.4495      2.5380          -3.1367       -2.4334           -0.25400E+01           0.73444E+00               0.63501E+00           
Au111-V:     6.7460       0.5270       -2.8683       -1.7318           -5.0589            1.1689         -2.5579         9.2250         2.3080        -5.9456            -5.2426          -2.4188           -3.2861        -2.4450           -2.9382         -4.7003          -3.0889          1.5300     2.4178      2.5380          -3.1528       -2.4334           -0.24778E+01           0.67847E+00               0.48857E+00           
Au111-W      7.9800       0.8160       -4.0064       -2.6786           -7.7397            0.0262         -2.9126         9.2250         2.3080        -5.9456            -5.2426          -2.4188           -3.2861        -2.4450           -2.9382         -4.7003          -3.0889          1.6200     2.4559      2.5380          -3.0721       -2.4334           -0.29244E+01           0.84717E+00               0.10872E+00           
Au111-Y      6.2190       0.3070       -3.6020       -2.4603           -4.2729            2.5942         -3.0563         9.2250         2.3080        -5.9456            -5.2426          -2.4188           -3.2861        -2.4450           -2.9382         -4.7003          -3.0889          1.9000     2.6275      2.5380          -3.6441       -2.4334           -0.24526E+01           0.91623E-01               0.12899E+01           
Au111-Zn     9.3940      -0.6000       -5.8522       -0.6498           -0.7170           -6.6672         -0.8999         9.2250         2.3080        -5.9456            -5.2426          -2.4188           -3.2861        -2.4450           -2.9382         -4.7003          -3.0889          1.2200     2.4669      2.5380          -0.9604       -2.4334           -0.20438E+01           0.11275E+00               0.14427E+01           
Au111-Zr     6.6340       0.4330       -2.8313       -2.7471           -6.2538            1.7376         -3.0956         9.2250         2.3080        -5.9456            -5.2426          -2.4188           -3.2861        -2.4450           -2.9382         -4.7003          -3.0889          1.7500     2.5419      2.5380          -3.3973       -2.4334           -0.26882E+01           0.80420E+00               0.13011E+01           
Cd001-Ag     7.5760       1.3040       -4.5659       -3.8403           -2.0183           -3.7706         -2.3275         8.9940        -0.7000        -5.4994            -0.7368          -0.3509           -7.6339        -7.7665           -7.8015         -3.4651          -0.7347          1.4500     2.8158      4.4818          -0.3928       -0.0125           -0.15717E+01          -0.10352E+00               0.14356E+01           
Cd001-Au     9.2250       2.3080       -5.9456       -5.2426           -2.4188           -3.2861         -3.0889         8.9940        -0.7000        -5.4994            -0.7368          -0.3509           -7.6339        -7.7665           -7.8015         -3.4651          -0.7347          1.3600     2.6693      4.4818          -0.8821       -0.0125           -0.14382E+01           0.31296E-01               0.13593E+01           
Cd001-Cd     8.9940      -0.7000       -5.4994       -0.7368           -0.3509           -7.6339         -0.7347         8.9940        -0.7000        -5.4994            -0.7368          -0.3509           -7.6339        -7.7665           -7.8015         -3.4651          -0.7347          1.4400     4.4818      4.4818          -0.0125       -0.0125           -0.15159E+01           0.31499E+00               0.19192E+01           
Cd001-Co     7.8810       0.6620       -3.9463       -3.9152           -5.1966           -1.6744         -2.9714         8.9940        -0.7000        -5.4994            -0.7368          -0.3509           -7.6339        -7.7665           -7.8015         -3.4651          -0.7347          1.2600     2.5201      4.4818          -0.7574       -0.0125           -0.25505E+01           0.64306E+00               0.30927E+00           
Cd001-Cr     6.7670       0.6750       -3.5634       -1.6383           -3.5882           -0.0056         -2.3337         8.9940        -0.7000        -5.4994            -0.7368          -0.3509           -7.6339        -7.7665           -7.8015         -3.4651          -0.7347          1.3900     2.7671      4.4818          -0.5687       -0.0125           -0.25582E+01           0.55528E+00              -0.77358E-02           
Cd001-Cu     7.7270       1.2350       -4.7251       -3.9515           -3.0383           -2.3336         -2.8128         8.9940        -0.7000        -5.4994            -0.7368          -0.3509           -7.6339        -7.7665           -7.8015         -3.4651          -0.7347          1.3200     2.5969      4.4818          -0.5923       -0.0125           -0.18946E+01           0.40106E+00               0.69710E+00           
Cd001-Fe     7.9030       0.1530       -4.3671       -4.2604           -4.8008           -1.1981         -2.3212         8.9940        -0.7000        -5.4994            -0.7368          -0.3509           -7.6339        -7.7665           -7.8015         -3.4651          -0.7347          1.3200     2.5706      4.4818          -0.7167       -0.0125           -0.26338E+01           0.58517E+00               0.15024E+00           
Cd001-Hf     6.8250       0.1780       -4.3792       -2.9349           -6.4029            2.1396         -2.9066         8.9940        -0.7000        -5.4994            -0.7368          -0.3509           -7.6339        -7.7665           -7.8015         -3.4651          -0.7347          1.8700     3.0384      4.4818          -0.4244       -0.0125           -0.23206E+01           0.43009E+00              -0.27264E+00           
Cd001-Hg     10.438      -0.5000       -6.6810       -0.7065            0.3374           -6.1561         -0.3636         8.9940        -0.7000        -5.4994            -0.7368          -0.3509           -7.6339        -7.7665           -7.8015         -3.4651          -0.7347          1.3200     4.7949      4.4818          -0.0105       -0.0125           -0.14877E+01           0.40513E-01               0.74464E+01           
Cd001-Ir     9.1210       1.5640       -5.0181       -4.9944           -7.0859           -2.4149         -3.6893         8.9940        -0.7000        -5.4994            -0.7368          -0.3509           -7.6339        -7.7665           -7.8015         -3.4651          -0.7347          1.4100     2.5160      4.4818          -1.5560       -0.0125           -0.28386E+01           0.27631E+00               0.35312E+00           
Cd001-Lu     5.4260       0.2380       -4.1173       -1.6757           -4.1079            3.1263         -3.2866         8.9940        -0.7000        -5.4994            -0.7368          -0.3509           -7.6339        -7.7665           -7.8015         -3.4651          -0.7347          1.7500     3.2327      4.4818          -0.3442       -0.0125           -0.21868E+01           0.74528E+00              -0.39203E+00           
Cd001-Mn     7.4340      -0.5000       -4.3042       -3.4853           -3.1315           -0.5789         -1.8872         8.9940        -0.7000        -5.4994            -0.7368          -0.3509           -7.6339        -7.7665           -7.8015         -3.4651          -0.7347          1.3900     2.6493      4.4818          -0.6946       -0.0125           -0.26636E+01           0.50644E+00               0.91674E-01           
Cd001-Mo     7.0920       0.7470       -4.5378       -1.7437           -5.7050           -0.1961         -2.4744         8.9940        -0.7000        -5.4994            -0.7368          -0.3509           -7.6339        -7.7665           -7.8015         -3.4651          -0.7347          1.5400     2.6763      4.4818          -0.9882       -0.0125           -0.28501E+01           0.54816E+00               0.41876E-01           
Cd001-Nb     6.7590       0.9170       -3.6430       -1.9019           -6.5678            1.3534         -2.6743         8.9940        -0.7000        -5.4994            -0.7368          -0.3509           -7.6339        -7.7665           -7.8015         -3.4651          -0.7347          1.6400     2.8601      4.4818          -0.6017       -0.0125           -0.25031E+01           0.55557E+00              -0.25745E+00           
Cd001-Ni     7.6400       1.1570       -3.8800       -3.7066           -4.4744           -1.5395         -2.9836         8.9940        -0.7000        -5.4994            -0.7368          -0.3509           -7.6339        -7.7665           -7.8015         -3.4651          -0.7347          1.2400     2.4803      4.4818          -0.8173       -0.0125           -0.22909E+01           0.70468E+00               0.30188E+00           
Cd001-Os     8.7060       1.0770       -5.2144       -4.6506           -7.8962           -1.7538         -3.0534         8.9940        -0.7000        -5.4994            -0.7368          -0.3509           -7.6339        -7.7665           -7.8015         -3.4651          -0.7347          1.4400     2.5656      4.4818          -1.3307       -0.0125           -0.31975E+01           0.37676E+00               0.23204E+00           
Cd001-Pd     8.3370       0.5620       -3.9768       -3.2381           -3.0964           -1.4843         -2.4885         8.9940        -0.7000        -5.4994            -0.7368          -0.3509           -7.6339        -7.7665           -7.8015         -3.4651          -0.7347          1.3900     2.5744      4.4818          -0.8996       -0.0125           -0.21387E+01           0.18896E+00               0.33766E+00           
Cd001-Pt     9.0170       2.1250       -5.5279       -4.9378           -4.9436           -2.3468         -3.6231         8.9940        -0.7000        -5.4994            -0.7368          -0.3509           -7.6339        -7.7665           -7.8015         -3.4651          -0.7347          1.3600     2.5083      4.4818          -1.6018       -0.0125           -0.22090E+01           0.32312E+00               0.35735E+00           
Cd001-Re     7.8770       0.0600       -4.6675       -3.2531           -7.1054           -0.4274         -2.3586         8.9940        -0.7000        -5.4994            -0.7368          -0.3509           -7.6339        -7.7665           -7.8015         -3.4651          -0.7347          1.5100     2.6673      4.4818          -0.9300       -0.0125           -0.32298E+01           0.43256E+00               0.36165E-01           
Cd001-Rh     7.4590       1.1420       -3.9932       -3.2357           -5.4804           -1.7582         -3.3444         8.9940        -0.7000        -5.4994            -0.7368          -0.3509           -7.6339        -7.7665           -7.8015         -3.4651          -0.7347          1.4200     2.5639      4.4818          -1.0694       -0.0125           -0.25319E+01           0.53632E+00               0.39216E+00           
Cd001-Ru     7.3610       1.0460       -4.6195       -3.7016           -6.5823           -1.5150         -3.3326         8.9940        -0.7000        -5.4994            -0.7368          -0.3509           -7.6339        -7.7665           -7.8015         -3.4651          -0.7347          1.4600     2.5660      4.4818          -1.1995       -0.0125           -0.28120E+01           0.56883E+00               0.28457E+00           
Cd001-Sc     6.5620       0.1880       -3.8073       -3.2576           -4.1601            2.2982         -2.6087         8.9940        -0.7000        -5.4994            -0.7368          -0.3509           -7.6339        -7.7665           -7.8015         -3.4651          -0.7347          1.7000     3.4488      4.4818          -0.1500       -0.0125           -0.21255E+01           0.80192E+00              -0.12399E+00           
Cd001-Ta     7.8870       0.3230       -4.1118       -2.3395           -7.9459            1.7577         -1.8754         8.9940        -0.7000        -5.4994            -0.7368          -0.3509           -7.6339        -7.7665           -7.8015         -3.4651          -0.7347          1.7000     2.9148      4.4818          -0.5022       -0.0125           -0.24596E+01           0.40875E+00              -0.34605E+00           
Cd001-Tc     7.2760       0.5500       -4.8318       -3.0741           -6.4378           -0.4865         -2.7343         8.9940        -0.7000        -5.4994            -0.7368          -0.3509           -7.6339        -7.7665           -7.8015         -3.4651          -0.7347          1.4700     2.5864      4.4818          -1.1760       -0.0125           -0.29658E+01           0.49934E+00               0.68084E-01           
Cd001-Ti     6.8280       0.0750       -2.8715       -2.8395           -5.4049            1.5700         -2.8547         8.9940        -0.7000        -5.4994            -0.7368          -0.3509           -7.6339        -7.7665           -7.8015         -3.4651          -0.7347          1.6000     3.1727      4.4818          -0.2398       -0.0125           -0.22768E+01           0.68749E+00              -0.22411E+00           
Cd001-V      6.7460       0.5270       -2.8683       -1.7318           -5.0589            1.1689         -2.5579         8.9940        -0.7000        -5.4994            -0.7368          -0.3509           -7.6339        -7.7665           -7.8015         -3.4651          -0.7347          1.5300     2.9369      4.4818          -0.3993       -0.0125           -0.23497E+01           0.62999E+00              -0.21424E+00           
Cd001-W      7.9800       0.8160       -4.0064       -2.6786           -7.7397            0.0262         -2.9126         8.9940        -0.7000        -5.4994            -0.7368          -0.3509           -7.6339        -7.7665           -7.8015         -3.4651          -0.7347          1.6200     2.7879      4.4818          -0.6595       -0.0125           -0.28211E+01           0.37312E+00              -0.28659E-01           
Cd001-Y      6.2190       0.3070       -3.6020       -2.4603           -4.2729            2.5942         -3.0563         8.9940        -0.7000        -5.4994            -0.7368          -0.3509           -7.6339        -7.7665           -7.8015         -3.4651          -0.7347          1.9000     3.3760      4.4818          -0.2522       -0.0125           -0.21742E+01           0.43775E+00              -0.25901E+00           
Cd001-Zn     9.3940      -0.6000       -5.8522       -0.6498           -0.7170           -6.6672         -0.8999         8.9940        -0.7000        -5.4994            -0.7368          -0.3509           -7.6339        -7.7665           -7.8015         -3.4651          -0.7347          1.2200     4.3874      4.4818          -0.0113       -0.0125           -0.16140E+01           0.65097E+00               0.13902E+01           
Cd001-Zr     6.6340       0.4330       -2.8313       -2.7471           -6.2538            1.7376         -3.0956         8.9940        -0.7000        -5.4994            -0.7368          -0.3509           -7.6339        -7.7665           -7.8015         -3.4651          -0.7347          1.7500     3.1203      4.4818          -0.3570       -0.0125           -0.23683E+01           0.62832E+00              -0.27960E+00           
Cd100-Ag     7.5760       1.3040       -4.5659       -3.8403           -2.0183           -3.7706         -2.3275         8.9940        -0.7000        -5.4994            -0.7368          -0.3509           -7.6339        -7.5710           -7.5965         -3.6309          -0.7347          1.4500     2.8158      4.4818          -0.3928       -0.0125           -0.16132E+01          -0.65887E-01               0.14616E+01           
Cd100-Au     9.2250       2.3080       -5.9456       -5.2426           -2.4188           -3.2861         -3.0889         8.9940        -0.7000        -5.4994            -0.7368          -0.3509           -7.6339        -7.5710           -7.5965         -3.6309          -0.7347          1.3600     2.6693      4.4818          -0.8821       -0.0125           -0.14804E+01           0.26624E-01               0.13853E+01           
Cd100-Cd     8.9940      -0.7000       -5.4994       -0.7368           -0.3509           -7.6339         -0.7347         8.9940        -0.7000        -5.4994            -0.7368          -0.3509           -7.6339        -7.5710           -7.5965         -3.6309          -0.7347          1.4400     4.4818      4.4818          -0.0125       -0.0125           -0.15677E+01           0.39257E+00               0.20451E+01           
Cd100-Co     7.8810       0.6620       -3.9463       -3.9152           -5.1966           -1.6744         -2.9714         8.9940        -0.7000        -5.4994            -0.7368          -0.3509           -7.6339        -7.5710           -7.5965         -3.6309          -0.7347          1.2600     2.5201      4.4818          -0.7574       -0.0125           -0.25429E+01           0.67053E+00               0.29808E+00           
Cd100-Cr     6.7670       0.6750       -3.5634       -1.6383           -3.5882           -0.0056         -2.3337         8.9940        -0.7000        -5.4994            -0.7368          -0.3509           -7.6339        -7.5710           -7.5965         -3.6309          -0.7347          1.3900     2.7671      4.4818          -0.5687       -0.0125           -0.25982E+01           0.57936E+00              -0.49915E-02           
Cd100-Cu     7.7270       1.2350       -4.7251       -3.9515           -3.0383           -2.3336         -2.8128         8.9940        -0.7000        -5.4994            -0.7368          -0.3509           -7.6339        -7.5710           -7.5965         -3.6309          -0.7347          1.3200     2.5969      4.4818          -0.5923       -0.0125           -0.19070E+01           0.39409E+00               0.70198E+00           
Cd100-Fe     7.9030       0.1530       -4.3671       -4.2604           -4.8008           -1.1981         -2.3212         8.9940        -0.7000        -5.4994            -0.7368          -0.3509           -7.6339        -7.5710           -7.5965         -3.6309          -0.7347          1.3200     2.5706      4.4818          -0.7167       -0.0125           -0.26387E+01           0.61550E+00               0.13900E+00           
Cd100-Hf     6.8250       0.1780       -4.3792       -2.9349           -6.4029            2.1396         -2.9066         8.9940        -0.7000        -5.4994            -0.7368          -0.3509           -7.6339        -7.5710           -7.5965         -3.6309          -0.7347          1.8700     3.0384      4.4818          -0.4244       -0.0125           -0.22904E+01           0.49050E+00              -0.24721E+00           
Cd100-Hg     10.438      -0.5000       -6.6810       -0.7065            0.3374           -6.1561         -0.3636         8.9940        -0.7000        -5.4994            -0.7368          -0.3509           -7.6339        -7.5710           -7.5965         -3.6309          -0.7347          1.3200     4.7949      4.4818          -0.0105       -0.0125           -0.15466E+01           0.11934E+00               0.80843E+01           
Cd100-Ir     9.1210       1.5640       -5.0181       -4.9944           -7.0859           -2.4149         -3.6893         8.9940        -0.7000        -5.4994            -0.7368          -0.3509           -7.6339        -7.5710           -7.5965         -3.6309          -0.7347          1.4100     2.5160      4.4818          -1.5560       -0.0125           -0.27637E+01           0.31140E+00               0.33191E+00           
Cd100-Lu     5.4260       0.2380       -4.1173       -1.6757           -4.1079            3.1263         -3.2866         8.9940        -0.7000        -5.4994            -0.7368          -0.3509           -7.6339        -7.5710           -7.5965         -3.6309          -0.7347          1.7500     3.2327      4.4818          -0.3442       -0.0125           -0.21616E+01           0.79897E+00              -0.36197E+00           
Cd100-Mn     7.4340      -0.5000       -4.3042       -3.4853           -3.1315           -0.5789         -1.8872         8.9940        -0.7000        -5.4994            -0.7368          -0.3509           -7.6339        -7.5710           -7.5965         -3.6309          -0.7347          1.3900     2.6493      4.4818          -0.6946       -0.0125           -0.26985E+01           0.50267E+00               0.90227E-01           
Cd100-Mo     7.0920       0.7470       -4.5378       -1.7437           -5.7050           -0.1961         -2.4744         8.9940        -0.7000        -5.4994            -0.7368          -0.3509           -7.6339        -7.5710           -7.5965         -3.6309          -0.7347          1.5400     2.6763      4.4818          -0.9882       -0.0125           -0.28604E+01           0.58968E+00               0.44056E-01           
Cd100-Nb     6.7590       0.9170       -3.6430       -1.9019           -6.5678            1.3534         -2.6743         8.9940        -0.7000        -5.4994            -0.7368          -0.3509           -7.6339        -7.5710           -7.5965         -3.6309          -0.7347          1.6400     2.8601      4.4818          -0.6017       -0.0125           -0.24770E+01           0.60261E+00              -0.24128E+00           
Cd100-Ni     7.6400       1.1570       -3.8800       -3.7066           -4.4744           -1.5395         -2.9836         8.9940        -0.7000        -5.4994            -0.7368          -0.3509           -7.6339        -7.5710           -7.5965         -3.6309          -0.7347          1.2400     2.4803      4.4818          -0.8173       -0.0125           -0.22865E+01           0.73115E+00               0.29404E+00           
Cd100-Os     8.7060       1.0770       -5.2144       -4.6506           -7.8962           -1.7538         -3.0534         8.9940        -0.7000        -5.4994            -0.7368          -0.3509           -7.6339        -7.5710           -7.5965         -3.6309          -0.7347          1.4400     2.5656      4.4818          -1.3307       -0.0125           -0.31326E+01           0.41322E+00               0.21417E+00           
Cd100-Pd     8.3370       0.5620       -3.9768       -3.2381           -3.0964           -1.4843         -2.4885         8.9940        -0.7000        -5.4994            -0.7368          -0.3509           -7.6339        -7.5710           -7.5965         -3.6309          -0.7347          1.3900     2.5744      4.4818          -0.8996       -0.0125           -0.21441E+01           0.18530E+00               0.33538E+00           
Cd100-Pt     9.0170       2.1250       -5.5279       -4.9378           -4.9436           -2.3468         -3.6231         8.9940        -0.7000        -5.4994            -0.7368          -0.3509           -7.6339        -7.5710           -7.5965         -3.6309          -0.7347          1.3600     2.5083      4.4818          -1.6018       -0.0125           -0.21823E+01           0.35567E+00               0.34198E+00           
Cd100-Re     7.8770       0.0600       -4.6675       -3.2531           -7.1054           -0.4274         -2.3586         8.9940        -0.7000        -5.4994            -0.7368          -0.3509           -7.6339        -7.5710           -7.5965         -3.6309          -0.7347          1.5100     2.6673      4.4818          -0.9300       -0.0125           -0.31943E+01           0.47250E+00               0.32994E-01           
Cd100-Rh     7.4590       1.1420       -3.9932       -3.2357           -5.4804           -1.7582         -3.3444         8.9940        -0.7000        -5.4994            -0.7368          -0.3509           -7.6339        -7.5710           -7.5965         -3.6309          -0.7347          1.4200     2.5639      4.4818          -1.0694       -0.0125           -0.25092E+01           0.57176E+00               0.38564E+00           
Cd100-Ru     7.3610       1.0460       -4.6195       -3.7016           -6.5823           -1.5150         -3.3326         8.9940        -0.7000        -5.4994            -0.7368          -0.3509           -7.6339        -7.5710           -7.5965         -3.6309          -0.7347          1.4600     2.5660      4.4818          -1.1995       -0.0125           -0.27721E+01           0.60628E+00               0.27594E+00           
Cd100-Sc     6.5620       0.1880       -3.8073       -3.2576           -4.1601            2.2982         -2.6087         8.9940        -0.7000        -5.4994            -0.7368          -0.3509           -7.6339        -7.5710           -7.5965         -3.6309          -0.7347          1.7000     3.4488      4.4818          -0.1500       -0.0125           -0.21065E+01           0.85251E+00              -0.92876E-01           
Cd100-Ta     7.8870       0.3230       -4.1118       -2.3395           -7.9459            1.7577         -1.8754         8.9940        -0.7000        -5.4994            -0.7368          -0.3509           -7.6339        -7.5710           -7.5965         -3.6309          -0.7347          1.7000     2.9148      4.4818          -0.5022       -0.0125           -0.24181E+01           0.45920E+00              -0.32361E+00           
Cd100-Tc     7.2760       0.5500       -4.8318       -3.0741           -6.4378           -0.4865         -2.7343         8.9940        -0.7000        -5.4994            -0.7368          -0.3509           -7.6339        -7.5710           -7.5965         -3.6309          -0.7347          1.4700     2.5864      4.4818          -1.1760       -0.0125           -0.29433E+01           0.53720E+00               0.66222E-01           
Cd100-Ti     6.8280       0.0750       -2.8715       -2.8395           -5.4049            1.5700         -2.8547         8.9940        -0.7000        -5.4994            -0.7368          -0.3509           -7.6339        -7.5710           -7.5965         -3.6309          -0.7347          1.6000     3.1727      4.4818          -0.2398       -0.0125           -0.22764E+01           0.73238E+00              -0.20329E+00           
Cd100-V      6.7460       0.5270       -2.8683       -1.7318           -5.0589            1.1689         -2.5579         8.9940        -0.7000        -5.4994            -0.7368          -0.3509           -7.6339        -7.5710           -7.5965         -3.6309          -0.7347          1.5300     2.9369      4.4818          -0.3993       -0.0125           -0.23599E+01           0.67106E+00              -0.19906E+00           
Cd100-W      7.9800       0.8160       -4.0064       -2.6786           -7.7397            0.0262         -2.9126         8.9940        -0.7000        -5.4994            -0.7368          -0.3509           -7.6339        -7.5710           -7.5965         -3.6309          -0.7347          1.6200     2.7879      4.4818          -0.6595       -0.0125           -0.27867E+01           0.41895E+00              -0.26357E-01           
Cd100-Y      6.2190       0.3070       -3.6020       -2.4603           -4.2729            2.5942         -3.0563         8.9940        -0.7000        -5.4994            -0.7368          -0.3509           -7.6339        -7.5710           -7.5965         -3.6309          -0.7347          1.9000     3.3760      4.4818          -0.2522       -0.0125           -0.21504E+01           0.50009E+00              -0.22864E+00           
Cd100-Zn     9.3940      -0.6000       -5.8522       -0.6498           -0.7170           -6.6672         -0.8999         8.9940        -0.7000        -5.4994            -0.7368          -0.3509           -7.6339        -7.5710           -7.5965         -3.6309          -0.7347          1.2200     4.3874      4.4818          -0.0113       -0.0125           -0.16613E+01           0.72531E+00               0.14674E+01           
Cd100-Zr     6.6340       0.4330       -2.8313       -2.7471           -6.2538            1.7376         -3.0956         8.9940        -0.7000        -5.4994            -0.7368          -0.3509           -7.6339        -7.5710           -7.5965         -3.6309          -0.7347          1.7500     3.1203      4.4818          -0.3570       -0.0125           -0.23414E+01           0.68161E+00              -0.25753E+00           
Cd110-Ag     7.5760       1.3040       -4.5659       -3.8403           -2.0183           -3.7706         -2.3275         8.9940        -0.7000        -5.4994            -0.7368          -0.3509           -7.6339        -7.3697           -7.5954         -3.5656          -0.7347          1.4500     2.8158      4.4818          -0.3928       -0.0125           -0.16541E+01          -0.43411E-01               0.14770E+01           
Cd110-Au     9.2250       2.3080       -5.9456       -5.2426           -2.4188           -3.2861         -3.0889         8.9940        -0.7000        -5.4994            -0.7368          -0.3509           -7.6339        -7.3697           -7.5954         -3.5656          -0.7347          1.3600     2.6693      4.4818          -0.8821       -0.0125           -0.15241E+01           0.62159E-01               0.13940E+01           
Cd110-Cd     8.9940      -0.7000       -5.4994       -0.7368           -0.3509           -7.6339         -0.7347         8.9940        -0.7000        -5.4994            -0.7368          -0.3509           -7.6339        -7.3697           -7.5954         -3.5656          -0.7347          1.4400     4.4818      4.4818          -0.0125       -0.0125           -0.16066E+01           0.41486E+00               0.21813E+01           
Cd110-Co     7.8810       0.6620       -3.9463       -3.9152           -5.1966           -1.6744         -2.9714         8.9940        -0.7000        -5.4994            -0.7368          -0.3509           -7.6339        -7.3697           -7.5954         -3.5656          -0.7347          1.2600     2.5201      4.4818          -0.7574       -0.0125           -0.25674E+01           0.68944E+00               0.29914E+00           
Cd110-Cr     6.7670       0.6750       -3.5634       -1.6383           -3.5882           -0.0056         -2.3337         8.9940        -0.7000        -5.4994            -0.7368          -0.3509           -7.6339        -7.3697           -7.5954         -3.5656          -0.7347          1.3900     2.7671      4.4818          -0.5687       -0.0125           -0.26001E+01           0.61034E+00              -0.21290E-02           
Cd110-Cu     7.7270       1.2350       -4.7251       -3.9515           -3.0383           -2.3336         -2.8128         8.9940        -0.7000        -5.4994            -0.7368          -0.3509           -7.6339        -7.3697           -7.5954         -3.5656          -0.7347          1.3200     2.5969      4.4818          -0.5923       -0.0125           -0.19354E+01           0.42887E+00               0.70739E+00           
Cd110-Fe     7.9030       0.1530       -4.3671       -4.2604           -4.8008           -1.1981         -2.3212         8.9940        -0.7000        -5.4994            -0.7368          -0.3509           -7.6339        -7.3697           -7.5954         -3.5656          -0.7347          1.3200     2.5706      4.4818          -0.7167       -0.0125           -0.26590E+01           0.63551E+00               0.14350E+00           
Cd110-Hf     6.8250       0.1780       -4.3792       -2.9349           -6.4029            2.1396         -2.9066         8.9940        -0.7000        -5.4994            -0.7368          -0.3509           -7.6339        -7.3697           -7.5954         -3.5656          -0.7347          1.8700     3.0384      4.4818          -0.4244       -0.0125           -0.23129E+01           0.52177E+00              -0.22485E+00           
Cd110-Hg     10.438      -0.5000       -6.6810       -0.7065            0.3374           -6.1561         -0.3636         8.9940        -0.7000        -5.4994            -0.7368          -0.3509           -7.6339        -7.3697           -7.5954         -3.5656          -0.7347          1.3200     4.7949      4.4818          -0.0105       -0.0125           -0.15839E+01           0.13960E+00               0.87429E+01           
Cd110-Ir     9.1210       1.5640       -5.0181       -4.9944           -7.0859           -2.4149         -3.6893         8.9940        -0.7000        -5.4994            -0.7368          -0.3509           -7.6339        -7.3697           -7.5954         -3.5656          -0.7347          1.4100     2.5160      4.4818          -1.5560       -0.0125           -0.27806E+01           0.33312E+00               0.33007E+00           
Cd110-Lu     5.4260       0.2380       -4.1173       -1.6757           -4.1079            3.1263         -3.2866         8.9940        -0.7000        -5.4994            -0.7368          -0.3509           -7.6339        -7.3697           -7.5954         -3.5656          -0.7347          1.7500     3.2327      4.4818          -0.3442       -0.0125           -0.21868E+01           0.82759E+00              -0.32545E+00           
Cd110-Mn     7.4340      -0.5000       -4.3042       -3.4853           -3.1315           -0.5789         -1.8872         8.9940        -0.7000        -5.4994            -0.7368          -0.3509           -7.6339        -7.3697           -7.5954         -3.5656          -0.7347          1.3900     2.6493      4.4818          -0.6946       -0.0125           -0.27019E+01           0.53878E+00               0.95366E-01           
Cd110-Mo     7.0920       0.7470       -4.5378       -1.7437           -5.7050           -0.1961         -2.4744         8.9940        -0.7000        -5.4994            -0.7368          -0.3509           -7.6339        -7.3697           -7.5954         -3.5656          -0.7347          1.5400     2.6763      4.4818          -0.9882       -0.0125           -0.28753E+01           0.61394E+00               0.46267E-01           
Cd110-Nb     6.7590       0.9170       -3.6430       -1.9019           -6.5678            1.3534         -2.6743         8.9940        -0.7000        -5.4994            -0.7368          -0.3509           -7.6339        -7.3697           -7.5954         -3.5656          -0.7347          1.6400     2.8601      4.4818          -0.6017       -0.0125           -0.24940E+01           0.62891E+00              -0.22484E+00           
Cd110-Ni     7.6400       1.1570       -3.8800       -3.7066           -4.4744           -1.5395         -2.9836         8.9940        -0.7000        -5.4994            -0.7368          -0.3509           -7.6339        -7.3697           -7.5954         -3.5656          -0.7347          1.2400     2.4803      4.4818          -0.8173       -0.0125           -0.23144E+01           0.74970E+00               0.29629E+00           
Cd110-Os     8.7060       1.0770       -5.2144       -4.6506           -7.8962           -1.7538         -3.0534         8.9940        -0.7000        -5.4994            -0.7368          -0.3509           -7.6339        -7.3697           -7.5954         -3.5656          -0.7347          1.4400     2.5656      4.4818          -1.3307       -0.0125           -0.31336E+01           0.43552E+00               0.21384E+00           
Cd110-Pd     8.3370       0.5620       -3.9768       -3.2381           -3.0964           -1.4843         -2.4885         8.9940        -0.7000        -5.4994            -0.7368          -0.3509           -7.6339        -7.3697           -7.5954         -3.5656          -0.7347          1.3900     2.5744      4.4818          -0.8996       -0.0125           -0.21641E+01           0.22140E+00               0.34131E+00           
Cd110-Pt     9.0170       2.1250       -5.5279       -4.9378           -4.9436           -2.3468         -3.6231         8.9940        -0.7000        -5.4994            -0.7368          -0.3509           -7.6339        -7.3697           -7.5954         -3.5656          -0.7347          1.3600     2.5083      4.4818          -1.6018       -0.0125           -0.22169E+01           0.37643E+00               0.34578E+00           
Cd110-Re     7.8770       0.0600       -4.6675       -3.2531           -7.1054           -0.4274         -2.3586         8.9940        -0.7000        -5.4994            -0.7368          -0.3509           -7.6339        -7.3697           -7.5954         -3.5656          -0.7347          1.5100     2.6673      4.4818          -0.9300       -0.0125           -0.31919E+01           0.49616E+00               0.35589E-01           
Cd110-Rh     7.4590       1.1420       -3.9932       -3.2357           -5.4804           -1.7582         -3.3444         8.9940        -0.7000        -5.4994            -0.7368          -0.3509           -7.6339        -7.3697           -7.5954         -3.5656          -0.7347          1.4200     2.5639      4.4818          -1.0694       -0.0125           -0.25213E+01           0.59366E+00               0.38378E+00           
Cd110-Ru     7.3610       1.0460       -4.6195       -3.7016           -6.5823           -1.5150         -3.3326         8.9940        -0.7000        -5.4994            -0.7368          -0.3509           -7.6339        -7.3697           -7.5954         -3.5656          -0.7347          1.4600     2.5660      4.4818          -1.1995       -0.0125           -0.27784E+01           0.62896E+00               0.27479E+00           
Cd110-Sc     6.5620       0.1880       -3.8073       -3.2576           -4.1601            2.2982         -2.6087         8.9940        -0.7000        -5.4994            -0.7368          -0.3509           -7.6339        -7.3697           -7.5954         -3.5656          -0.7347          1.7000     3.4488      4.4818          -0.1500       -0.0125           -0.21323E+01           0.88006E+00              -0.68173E-01           
Cd110-Ta     7.8870       0.3230       -4.1118       -2.3395           -7.9459            1.7577         -1.8754         8.9940        -0.7000        -5.4994            -0.7368          -0.3509           -7.6339        -7.3697           -7.5954         -3.5656          -0.7347          1.7000     2.9148      4.4818          -0.5022       -0.0125           -0.24431E+01           0.48677E+00              -0.30469E+00           
Cd110-Tc     7.2760       0.5500       -4.8318       -3.0741           -6.4378           -0.4865         -2.7343         8.9940        -0.7000        -5.4994            -0.7368          -0.3509           -7.6339        -7.3697           -7.5954         -3.5656          -0.7347          1.4700     2.5864      4.4818          -1.1760       -0.0125           -0.29436E+01           0.56007E+00               0.68364E-01           
Cd110-Ti     6.8280       0.0750       -2.8715       -2.8395           -5.4049            1.5700         -2.8547         8.9940        -0.7000        -5.4994            -0.7368          -0.3509           -7.6339        -7.3697           -7.5954         -3.5656          -0.7347          1.6000     3.1727      4.4818          -0.2398       -0.0125           -0.23089E+01           0.75785E+00              -0.18407E+00           
Cd110-V      6.7460       0.5270       -2.8683       -1.7318           -5.0589            1.1689         -2.5579         8.9940        -0.7000        -5.4994            -0.7368          -0.3509           -7.6339        -7.3697           -7.5954         -3.5656          -0.7347          1.5300     2.9369      4.4818          -0.3993       -0.0125           -0.23884E+01           0.69512E+00              -0.18357E+00           
Cd110-W      7.9800       0.8160       -4.0064       -2.6786           -7.7397            0.0262         -2.9126         8.9940        -0.7000        -5.4994            -0.7368          -0.3509           -7.6339        -7.3697           -7.5954         -3.5656          -0.7347          1.6200     2.7879      4.4818          -0.6595       -0.0125           -0.27931E+01           0.44484E+00              -0.22954E-01           
Cd110-Y      6.2190       0.3070       -3.6020       -2.4603           -4.2729            2.5942         -3.0563         8.9940        -0.7000        -5.4994            -0.7368          -0.3509           -7.6339        -7.3697           -7.5954         -3.5656          -0.7347          1.9000     3.3760      4.4818          -0.2522       -0.0125           -0.21834E+01           0.53204E+00              -0.19888E+00           
Cd110-Zn     9.3940      -0.6000       -5.8522       -0.6498           -0.7170           -6.6672         -0.8999         8.9940        -0.7000        -5.4994            -0.7368          -0.3509           -7.6339        -7.3697           -7.5954         -3.5656          -0.7347          1.2200     4.3874      4.4818          -0.0113       -0.0125           -0.16989E+01           0.74374E+00               0.15611E+01           
Cd110-Zr     6.6340       0.4330       -2.8313       -2.7471           -6.2538            1.7376         -3.0956         8.9940        -0.7000        -5.4994            -0.7368          -0.3509           -7.6339        -7.3697           -7.5954         -3.5656          -0.7347          1.7500     3.1203      4.4818          -0.3570       -0.0125           -0.23604E+01           0.71024E+00              -0.23640E+00           
Co001-Ag     7.5760       1.3040       -4.5659       -3.8403           -2.0183           -3.7706         -2.3275         7.8810         0.6620        -3.9463            -3.9152          -5.1966           -1.6744        -1.2994           -1.3729         -6.0219          -2.9714          1.4500     2.4444      1.9861          -2.2726       -4.3744           -0.25033E+01          -0.10046E+01               0.84380E+00           
Co001-Au     9.2250       2.3080       -5.9456       -5.2426           -2.4188           -3.2861         -3.0889         7.8810         0.6620        -3.9463            -3.9152          -5.1966           -1.6744        -1.2994           -1.3729         -6.0219          -2.9714          1.3600     2.3592      1.9861          -2.9574       -4.3744           -0.24614E+01          -0.82749E+00               0.38113E+01           
Co001-Cd     8.9940      -0.7000       -5.4994       -0.7368           -0.3509           -7.6339         -0.7347         7.8810         0.6620        -3.9463            -3.9152          -5.1966           -1.6744        -1.2994           -1.3729         -6.0219          -2.9714          1.4400     2.5201      1.9861          -0.7574       -4.3744           -0.25150E+01          -0.13597E+01               0.12026E+01           
Co001-Co     7.8810       0.6620       -3.9463       -3.9152           -5.1966           -1.6744         -2.9714         7.8810         0.6620        -3.9463            -3.9152          -5.1966           -1.6744        -1.2994           -1.3729         -6.0219          -2.9714          1.2600     1.9861      1.9861          -4.3744       -4.3744           -0.25805E+01           0.13300E+00               0.27027E-01           
Co001-Cr     6.7670       0.6750       -3.5634       -1.6383           -3.5882           -0.0056         -2.3337         7.8810         0.6620        -3.9463            -3.9152          -5.1966           -1.6744        -1.2994           -1.3729         -6.0219          -2.9714          1.3900     1.8184      1.9861          -6.1699       -4.3744           -0.26261E+01           0.44676E+00               0.79211E-02           
Co001-Cu     7.7270       1.2350       -4.7251       -3.9515           -3.0383           -2.3336         -2.8128         7.8810         0.6620        -3.9463            -3.9152          -5.1966           -1.6744        -1.2994           -1.3729         -6.0219          -2.9714          1.3200     2.2268      1.9861          -2.7236       -4.3744           -0.25449E+01          -0.24625E+00               0.35829E+00           
Co001-Fe     7.9030       0.1530       -4.3671       -4.2604           -4.8008           -1.1981         -2.3212         7.8810         0.6620        -3.9463            -3.9152          -5.1966           -1.6744        -1.2994           -1.3729         -6.0219          -2.9714          1.3200     1.9201      1.9861          -5.0045       -4.3744           -0.25939E+01           0.75932E-01              -0.55650E-01           
Co001-Hf     6.8250       0.1780       -4.3792       -2.9349           -6.4029            2.1396         -2.9066         7.8810         0.6620        -3.9463            -3.9152          -5.1966           -1.6744        -1.2994           -1.3729         -6.0219          -2.9714          1.8700     2.0014      1.9861          -6.5641       -4.3744           -0.26529E+01          -0.14313E+00               0.46341E+00           
Co001-Hg     10.438      -0.5000       -6.6810       -0.7065            0.3374           -6.1561         -0.3636         7.8810         0.6620        -3.9463            -3.9152          -5.1966           -1.6744        -1.2994           -1.3729         -6.0219          -2.9714          1.3200     2.5391      1.9861          -0.5397       -4.3744           -0.25081E+01          -0.16932E+01               0.12646E+01           
Co001-Ir     9.1210       1.5640       -5.0181       -4.9944           -7.0859           -2.4149         -3.6893         7.8810         0.6620        -3.9463            -3.9152          -5.1966           -1.6744        -1.2994           -1.3729         -6.0219          -2.9714          1.4100     2.0909      1.9861          -5.4350       -4.3744           -0.26003E+01          -0.39651E-02               0.84029E-01           
Co001-Lu     5.4260       0.2380       -4.1173       -1.6757           -4.1079            3.1263         -3.2866         7.8810         0.6620        -3.9463            -3.9152          -5.1966           -1.6744        -1.2994           -1.3729         -6.0219          -2.9714          1.7500     2.0166      1.9861          -5.1468       -4.3744           -0.26508E+01          -0.13828E+01               0.88644E+00           
Co001-Mn     7.4340      -0.5000       -4.3042       -3.4853           -3.1315           -0.5789         -1.8872         7.8810         0.6620        -3.9463            -3.9152          -5.1966           -1.6744        -1.2994           -1.3729         -6.0219          -2.9714          1.3900     1.8631      1.9861          -5.6236       -4.3744           -0.26380E+01           0.32257E+00               0.35163E-02           
Co001-Mo     7.0920       0.7470       -4.5378       -1.7437           -5.7050           -0.1961         -2.4744         7.8810         0.6620        -3.9463            -3.9152          -5.1966           -1.6744        -1.2994           -1.3729         -6.0219          -2.9714          1.5400     1.9346      1.9861          -7.0036       -4.3744           -0.26055E+01           0.34335E+00               0.90201E-02           
Co001-Nb     6.7590       0.9170       -3.6430       -1.9019           -6.5678            1.3534         -2.6743         7.8810         0.6620        -3.9463            -3.9152          -5.1966           -1.6744        -1.2994           -1.3729         -6.0219          -2.9714          1.6400     1.9386      1.9861          -7.1279       -4.3744           -0.26515E+01           0.30793E+00               0.26828E+00           
Co001-Ni     7.6400       1.1570       -3.8800       -3.7066           -4.4744           -1.5395         -2.9836         7.8810         0.6620        -3.9463            -3.9152          -5.1966           -1.6744        -1.2994           -1.3729         -6.0219          -2.9714          1.2400     2.0729      1.9861          -3.6902       -4.3744           -0.25841E+01           0.19441E+00               0.35292E-01           
Co001-Os     8.7060       1.0770       -5.2144       -4.6506           -7.8962           -1.7538         -3.0534         7.8810         0.6620        -3.9463            -3.9152          -5.1966           -1.6744        -1.2994           -1.3729         -6.0219          -2.9714          1.4400     2.0397      1.9861          -6.0242       -4.3744           -0.26217E+01           0.51226E+00              -0.47578E-01           
Co001-Pd     8.3370       0.5620       -3.9768       -3.2381           -3.0964           -1.4843         -2.4885         7.8810         0.6620        -3.9463            -3.9152          -5.1966           -1.6744        -1.2994           -1.3729         -6.0219          -2.9714          1.3900     2.2177      1.9861          -2.3709       -4.3744           -0.25934E+01          -0.19956E+00               0.89194E-01           
Co001-Pt     9.0170       2.1250       -5.5279       -4.9378           -4.9436           -2.3468         -3.6231         7.8810         0.6620        -3.9463            -3.9152          -5.1966           -1.6744        -1.2994           -1.3729         -6.0219          -2.9714          1.3600     2.1833      1.9861          -4.2934       -4.3744           -0.25574E+01          -0.28190E+00               0.16714E+00           
Co001-Re     7.8770       0.0600       -4.6675       -3.2531           -7.1054           -0.4274         -2.3586         7.8810         0.6620        -3.9463            -3.9152          -5.1966           -1.6744        -1.2994           -1.3729         -6.0219          -2.9714          1.5100     2.0125      1.9861          -6.2834       -4.3744           -0.26188E+01           0.44882E+00              -0.53303E-01           
Co001-Rh     7.4590       1.1420       -3.9932       -3.2357           -5.4804           -1.7582         -3.3444         7.8810         0.6620        -3.9463            -3.9152          -5.1966           -1.6744        -1.2994           -1.3729         -6.0219          -2.9714          1.4200     2.0795      1.9861          -3.9275       -4.3744           -0.25799E+01           0.11334E-01               0.64124E-01           
Co001-Ru     7.3610       1.0460       -4.6195       -3.7016           -6.5823           -1.5150         -3.3326         7.8810         0.6620        -3.9463            -3.9152          -5.1966           -1.6744        -1.2994           -1.3729         -6.0219          -2.9714          1.4600     1.9972      1.9861          -5.3157       -4.3744           -0.26028E+01           0.30180E+00              -0.17077E-01           
Co001-Sc     6.5620       0.1880       -3.8073       -3.2576           -4.1601            2.2982         -2.6087         7.8810         0.6620        -3.9463            -3.9152          -5.1966           -1.6744        -1.2994           -1.3729         -6.0219          -2.9714          1.7000     1.8046      1.9861          -6.2498       -4.3744           -0.26393E+01          -0.25075E+00               0.68299E+00           
Co001-Ta     7.8870       0.3230       -4.1118       -2.3395           -7.9459            1.7577         -1.8754         7.8810         0.6620        -3.9463            -3.9152          -5.1966           -1.6744        -1.2994           -1.3729         -6.0219          -2.9714          1.7000     2.0009      1.9861          -6.6820       -4.3744           -0.26061E+01           0.43354E+00               0.30013E+00           
Co001-Tc     7.2760       0.5500       -4.8318       -3.0741           -6.4378           -0.4865         -2.7343         7.8810         0.6620        -3.9463            -3.9152          -5.1966           -1.6744        -1.2994           -1.3729         -6.0219          -2.9714          1.4700     1.9526      1.9861          -6.3809       -4.3744           -0.26113E+01           0.40845E+00              -0.31809E-01           
Co001-Ti     6.8280       0.0750       -2.8715       -2.8395           -5.4049            1.5700         -2.8547         7.8810         0.6620        -3.9463            -3.9152          -5.1966           -1.6744        -1.2994           -1.3729         -6.0219          -2.9714          1.6000     1.7861      1.9861          -6.7370       -4.3744           -0.26572E+01           0.22389E+00               0.36995E+00           
Co001-V      6.7460       0.5270       -2.8683       -1.7318           -5.0589            1.1689         -2.5579         7.8810         0.6620        -3.9463            -3.9152          -5.1966           -1.6744        -1.2994           -1.3729         -6.0219          -2.9714          1.5300     1.7864      1.9861          -6.6262       -4.3744           -0.26533E+01           0.22162E+00               0.26183E+00           
Co001-W      7.9800       0.8160       -4.0064       -2.6786           -7.7397            0.0262         -2.9126         7.8810         0.6620        -3.9463            -3.9152          -5.1966           -1.6744        -1.2994           -1.3729         -6.0219          -2.9714          1.6200     1.9992      1.9861          -6.5344       -4.3744           -0.26413E+01           0.47242E+00              -0.85795E-04           
Co001-Y      6.2190       0.3070       -3.6020       -2.4603           -4.2729            2.5942         -3.0563         7.8810         0.6620        -3.9463            -3.9152          -5.1966           -1.6744        -1.2994           -1.3729         -6.0219          -2.9714          1.9000     1.9860      1.9861          -5.8877       -4.3744           -0.26554E+01          -0.10473E+01               0.69728E+00           
Co001-Zn     9.3940      -0.6000       -5.8522       -0.6498           -0.7170           -6.6672         -0.8999         7.8810         0.6620        -3.9463            -3.9152          -5.1966           -1.6744        -1.2994           -1.3729         -6.0219          -2.9714          1.2200     2.2940      1.9861          -0.9066       -4.3744           -0.25285E+01          -0.70116E+00               0.10121E+01           
Co001-Zr     6.6340       0.4330       -2.8313       -2.7471           -6.2538            1.7376         -3.0956         7.8810         0.6620        -3.9463            -3.9152          -5.1966           -1.6744        -1.2994           -1.3729         -6.0219          -2.9714          1.7500     1.9579      1.9861          -6.8340       -4.3744           -0.26627E+01           0.95207E-01               0.39171E+00           
Co100-Ag     7.5760       1.3040       -4.5659       -3.8403           -2.0183           -3.7706         -2.3275         7.8810         0.6620        -3.9463            -3.9152          -5.1966           -1.6744        -1.0034           -1.1269         -4.9757          -2.9714          1.4500     2.4444      1.9861          -2.2726       -4.3744           -0.26113E+01          -0.10875E+01               0.58523E+00           
Co100-Au     9.2250       2.3080       -5.9456       -5.2426           -2.4188           -3.2861         -3.0889         7.8810         0.6620        -3.9463            -3.9152          -5.1966           -1.6744        -1.0034           -1.1269         -4.9757          -2.9714          1.3600     2.3592      1.9861          -2.9574       -4.3744           -0.25732E+01          -0.92970E+00               0.55080E+00           
Co100-Cd     8.9940      -0.7000       -5.4994       -0.7368           -0.3509           -7.6339         -0.7347         7.8810         0.6620        -3.9463            -3.9152          -5.1966           -1.6744        -1.0034           -1.1269         -4.9757          -2.9714          1.4400     2.5201      1.9861          -0.7574       -4.3744           -0.26222E+01          -0.11205E+01               0.75185E+00           
Co100-Co     7.8810       0.6620       -3.9463       -3.9152           -5.1966           -1.6744         -2.9714         7.8810         0.6620        -3.9463            -3.9152          -5.1966           -1.6744        -1.0034           -1.1269         -4.9757          -2.9714          1.2600     1.9861      1.9861          -4.3744       -4.3744           -0.27006E+01           0.55898E-01               0.13017E+00           
Co100-Cr     6.7670       0.6750       -3.5634       -1.6383           -3.5882           -0.0056         -2.3337         7.8810         0.6620        -3.9463            -3.9152          -5.1966           -1.6744        -1.0034           -1.1269         -4.9757          -2.9714          1.3900     1.8184      1.9861          -6.1699       -4.3744           -0.27364E+01           0.40671E+00              -0.47350E-01           
Co100-Cu     7.7270       1.2350       -4.7251       -3.9515           -3.0383           -2.3336         -2.8128         7.8810         0.6620        -3.9463            -3.9152          -5.1966           -1.6744        -1.0034           -1.1269         -4.9757          -2.9714          1.3200     2.2268      1.9861          -2.7236       -4.3744           -0.26471E+01          -0.35827E+00               0.30480E+00           
Co100-Fe     7.9030       0.1530       -4.3671       -4.2604           -4.8008           -1.1981         -2.3212         7.8810         0.6620        -3.9463            -3.9152          -5.1966           -1.6744        -1.0034           -1.1269         -4.9757          -2.9714          1.3200     1.9201      1.9861          -5.0045       -4.3744           -0.27094E+01           0.40371E-03               0.11584E+00           
Co100-Hf     6.8250       0.1780       -4.3792       -2.9349           -6.4029            2.1396         -2.9066         7.8810         0.6620        -3.9463            -3.9152          -5.1966           -1.6744        -1.0034           -1.1269         -4.9757          -2.9714          1.8700     2.0014      1.9861          -6.5641       -4.3744           -0.27530E+01           0.17146E+00               0.25353E+00           
Co100-Hg     10.438      -0.5000       -6.6810       -0.7065            0.3374           -6.1561         -0.3636         7.8810         0.6620        -3.9463            -3.9152          -5.1966           -1.6744        -1.0034           -1.1269         -4.9757          -2.9714          1.3200     2.5391      1.9861          -0.5397       -4.3744           -0.26128E+01          -0.15446E+01               0.87318E+00           
Co100-Ir     9.1210       1.5640       -5.0181       -4.9944           -7.0859           -2.4149         -3.6893         7.8810         0.6620        -3.9463            -3.9152          -5.1966           -1.6744        -1.0034           -1.1269         -4.9757          -2.9714          1.4100     2.0909      1.9861          -5.4350       -4.3744           -0.27141E+01           0.12802E+00               0.16266E+00           
Co100-Lu     5.4260       0.2380       -4.1173       -1.6757           -4.1079            3.1263         -3.2866         7.8810         0.6620        -3.9463            -3.9152          -5.1966           -1.6744        -1.0034           -1.1269         -4.9757          -2.9714          1.7500     2.0166      1.9861          -5.1468       -4.3744           -0.27395E+01          -0.13220E+01               0.60460E+00           
Co100-Mn     7.4340      -0.5000       -4.3042       -3.4853           -3.1315           -0.5789         -1.8872         7.8810         0.6620        -3.9463            -3.9152          -5.1966           -1.6744        -1.0034           -1.1269         -4.9757          -2.9714          1.3900     1.8631      1.9861          -5.6236       -4.3744           -0.27457E+01           0.28134E+00               0.62343E-01           
Co100-Mo     7.0920       0.7470       -4.5378       -1.7437           -5.7050           -0.1961         -2.4744         7.8810         0.6620        -3.9463            -3.9152          -5.1966           -1.6744        -1.0034           -1.1269         -4.9757          -2.9714          1.5400     1.9346      1.9861          -7.0036       -4.3744           -0.27159E+01           0.49240E+00              -0.36027E-01           
Co100-Nb     6.7590       0.9170       -3.6430       -1.9019           -6.5678            1.3534         -2.6743         7.8810         0.6620        -3.9463            -3.9152          -5.1966           -1.6744        -1.0034           -1.1269         -4.9757          -2.9714          1.6400     1.9386      1.9861          -7.1279       -4.3744           -0.27498E+01           0.55743E+00               0.11069E+00           
Co100-Ni     7.6400       1.1570       -3.8800       -3.7066           -4.4744           -1.5395         -2.9836         7.8810         0.6620        -3.9463            -3.9152          -5.1966           -1.6744        -1.0034           -1.1269         -4.9757          -2.9714          1.2400     2.0729      1.9861          -3.6902       -4.3744           -0.27051E+01           0.65768E-01               0.13419E+00           
Co100-Os     8.7060       1.0770       -5.2144       -4.6506           -7.8962           -1.7538         -3.0534         7.8810         0.6620        -3.9463            -3.9152          -5.1966           -1.6744        -1.0034           -1.1269         -4.9757          -2.9714          1.4400     2.0397      1.9861          -6.0242       -4.3744           -0.27241E+01           0.64827E+00               0.96108E-01           
Co100-Pd     8.3370       0.5620       -3.9768       -3.2381           -3.0964           -1.4843         -2.4885         7.8810         0.6620        -3.9463            -3.9152          -5.1966           -1.6744        -1.0034           -1.1269         -4.9757          -2.9714          1.3900     2.2177      1.9861          -2.3709       -4.3744           -0.26877E+01          -0.29852E+00               0.18387E+00           
Co100-Pt     9.0170       2.1250       -5.5279       -4.9378           -4.9436           -2.3468         -3.6231         7.8810         0.6620        -3.9463            -3.9152          -5.1966           -1.6744        -1.0034           -1.1269         -4.9757          -2.9714          1.3600     2.1833      1.9861          -4.2934       -4.3744           -0.26872E+01          -0.39112E+00               0.24962E+00           
Co100-Re     7.8770       0.0600       -4.6675       -3.2531           -7.1054           -0.4274         -2.3586         7.8810         0.6620        -3.9463            -3.9152          -5.1966           -1.6744        -1.0034           -1.1269         -4.9757          -2.9714          1.5100     2.0125      1.9861          -6.2834       -4.3744           -0.27209E+01           0.65927E+00              -0.72368E-02           
Co100-Rh     7.4590       1.1420       -3.9932       -3.2357           -5.4804           -1.7582         -3.3444         7.8810         0.6620        -3.9463            -3.9152          -5.1966           -1.6744        -1.0034           -1.1269         -4.9757          -2.9714          1.4200     2.0795      1.9861          -3.9275       -4.3744           -0.27010E+01           0.26474E-01               0.93739E-01           
Co100-Ru     7.3610       1.0460       -4.6195       -3.7016           -6.5823           -1.5150         -3.3326         7.8810         0.6620        -3.9463            -3.9152          -5.1966           -1.6744        -1.0034           -1.1269         -4.9757          -2.9714          1.4600     1.9972      1.9861          -5.3157       -4.3744           -0.27152E+01           0.44500E+00               0.65314E-01           
Co100-Sc     6.5620       0.1880       -3.8073       -3.2576           -4.1601            2.2982         -2.6087         7.8810         0.6620        -3.9463            -3.9152          -5.1966           -1.6744        -1.0034           -1.1269         -4.9757          -2.9714          1.7000     1.8046      1.9861          -6.2498       -4.3744           -0.27484E+01          -0.21067E+00               0.47161E+00           
Co100-Ta     7.8870       0.3230       -4.1118       -2.3395           -7.9459            1.7577         -1.8754         7.8810         0.6620        -3.9463            -3.9152          -5.1966           -1.6744        -1.0034           -1.1269         -4.9757          -2.9714          1.7000     2.0009      1.9861          -6.6820       -4.3744           -0.27057E+01           0.69706E+00               0.13566E+00           
Co100-Tc     7.2760       0.5500       -4.8318       -3.0741           -6.4378           -0.4865         -2.7343         7.8810         0.6620        -3.9463            -3.9152          -5.1966           -1.6744        -1.0034           -1.1269         -4.9757          -2.9714          1.4700     1.9526      1.9861          -6.3809       -4.3744           -0.27191E+01           0.61214E+00              -0.70118E-02           
Co100-Ti     6.8280       0.0750       -2.8715       -2.8395           -5.4049            1.5700         -2.8547         7.8810         0.6620        -3.9463            -3.9152          -5.1966           -1.6744        -1.0034           -1.1269         -4.9757          -2.9714          1.6000     1.7861      1.9861          -6.7370       -4.3744           -0.27582E+01           0.32903E+00               0.20650E+00           
Co100-V      6.7460       0.5270       -2.8683       -1.7318           -5.0589            1.1689         -2.5579         7.8810         0.6620        -3.9463            -3.9152          -5.1966           -1.6744        -1.0034           -1.1269         -4.9757          -2.9714          1.5300     1.7864      1.9861          -6.6262       -4.3744           -0.27552E+01           0.23129E+00               0.11338E+00           
Co100-W      7.9800       0.8160       -4.0064       -2.6786           -7.7397            0.0262         -2.9126         7.8810         0.6620        -3.9463            -3.9152          -5.1966           -1.6744        -1.0034           -1.1269         -4.9757          -2.9714          1.6200     1.9992      1.9861          -6.5344       -4.3744           -0.27385E+01           0.70688E+00              -0.39555E-01           
Co100-Y      6.2190       0.3070       -3.6020       -2.4603           -4.2729            2.5942         -3.0563         7.8810         0.6620        -3.9463            -3.9152          -5.1966           -1.6744        -1.0034           -1.1269         -4.9757          -2.9714          1.9000     1.9860      1.9861          -5.8877       -4.3744           -0.27623E+01          -0.95180E+00               0.49107E+00           
Co100-Zn     9.3940      -0.6000       -5.8522       -0.6498           -0.7170           -6.6672         -0.8999         7.8810         0.6620        -3.9463            -3.9152          -5.1966           -1.6744        -1.0034           -1.1269         -4.9757          -2.9714          1.2200     2.2940      1.9861          -0.9066       -4.3744           -0.26349E+01          -0.51191E+00               0.65601E+00           
Co100-Zr     6.6340       0.4330       -2.8313       -2.7471           -6.2538            1.7376         -3.0956         7.8810         0.6620        -3.9463            -3.9152          -5.1966           -1.6744        -1.0034           -1.1269         -4.9757          -2.9714          1.7500     1.9579      1.9861          -6.8340       -4.3744           -0.27613E+01           0.37477E+00               0.21359E+00           
Co110-Ag     7.5760       1.3040       -4.5659       -3.8403           -2.0183           -3.7706         -2.3275         7.8810         0.6620        -3.9463            -3.9152          -5.1966           -1.6744        -1.2868           -1.3340         -4.4975          -2.9714          1.4500     2.4444      1.9861          -2.2726       -4.3744           -0.25642E+01          -0.80566E+00               0.39837E+00           
Co110-Au     9.2250       2.3080       -5.9456       -5.2426           -2.4188           -3.2861         -3.0889         7.8810         0.6620        -3.9463            -3.9152          -5.1966           -1.6744        -1.2868           -1.3340         -4.4975          -2.9714          1.3600     2.3592      1.9861          -2.9574       -4.3744           -0.25233E+01          -0.79089E+00               0.47366E+00           
Co110-Cd     8.9940      -0.7000       -5.4994       -0.7368           -0.3509           -7.6339         -0.7347         7.8810         0.6620        -3.9463            -3.9152          -5.1966           -1.6744        -1.2868           -1.3340         -4.4975          -2.9714          1.4400     2.5201      1.9861          -0.7574       -4.3744           -0.25827E+01          -0.87240E+00               0.77771E+00           
Co110-Co     7.8810       0.6620       -3.9463       -3.9152           -5.1966           -1.6744         -2.9714         7.8810         0.6620        -3.9463            -3.9152          -5.1966           -1.6744        -1.2868           -1.3340         -4.4975          -2.9714          1.2600     1.9861      1.9861          -4.3744       -4.3744           -0.26681E+01           0.20910E+00               0.16516E+00           
Co110-Cr     6.7670       0.6750       -3.5634       -1.6383           -3.5882           -0.0056         -2.3337         7.8810         0.6620        -3.9463            -3.9152          -5.1966           -1.6744        -1.2868           -1.3340         -4.4975          -2.9714          1.3900     1.8184      1.9861          -6.1699       -4.3744           -0.26876E+01           0.46885E+00              -0.57653E-01           
Co110-Cu     7.7270       1.2350       -4.7251       -3.9515           -3.0383           -2.3336         -2.8128         7.8810         0.6620        -3.9463            -3.9152          -5.1966           -1.6744        -1.2868           -1.3340         -4.4975          -2.9714          1.3200     2.2268      1.9861          -2.7236       -4.3744           -0.26073E+01          -0.24287E+00               0.29212E+00           
Co110-Fe     7.9030       0.1530       -4.3671       -4.2604           -4.8008           -1.1981         -2.3212         7.8810         0.6620        -3.9463            -3.9152          -5.1966           -1.6744        -1.2868           -1.3340         -4.4975          -2.9714          1.3200     1.9201      1.9861          -5.0045       -4.3744           -0.26755E+01           0.10412E+00               0.17577E+00           
Co110-Hf     6.8250       0.1780       -4.3792       -2.9349           -6.4029            2.1396         -2.9066         7.8810         0.6620        -3.9463            -3.9152          -5.1966           -1.6744        -1.2868           -1.3340         -4.4975          -2.9714          1.8700     2.0014      1.9861          -6.5641       -4.3744           -0.27531E+01           0.36365E+00               0.25236E+00           
Co110-Hg     10.438      -0.5000       -6.6810       -0.7065            0.3374           -6.1561         -0.3636         7.8810         0.6620        -3.9463            -3.9152          -5.1966           -1.6744        -1.2868           -1.3340         -4.4975          -2.9714          1.3200     2.5391      1.9861          -0.5397       -4.3744           -0.25628E+01          -0.12412E+01               0.89026E+00           
Co110-Ir     9.1210       1.5640       -5.0181       -4.9944           -7.0859           -2.4149         -3.6893         7.8810         0.6620        -3.9463            -3.9152          -5.1966           -1.6744        -1.2868           -1.3340         -4.4975          -2.9714          1.4100     2.0909      1.9861          -5.4350       -4.3744           -0.27111E+01           0.25639E+00               0.21319E+00           
Co110-Lu     5.4260       0.2380       -4.1173       -1.6757           -4.1079            3.1263         -3.2866         7.8810         0.6620        -3.9463            -3.9152          -5.1966           -1.6744        -1.2868           -1.3340         -4.4975          -2.9714          1.7500     2.0166      1.9861          -5.1468       -4.3744           -0.27310E+01          -0.12152E+01               0.62139E+00           
Co110-Mn     7.4340      -0.5000       -4.3042       -3.4853           -3.1315           -0.5789         -1.8872         7.8810         0.6620        -3.9463            -3.9152          -5.1966           -1.6744        -1.2868           -1.3340         -4.4975          -2.9714          1.3900     1.8631      1.9861          -5.6236       -4.3744           -0.26913E+01           0.35799E+00               0.92472E-01           
Co110-Mo     7.0920       0.7470       -4.5378       -1.7437           -5.7050           -0.1961         -2.4744         7.8810         0.6620        -3.9463            -3.9152          -5.1966           -1.6744        -1.2868           -1.3340         -4.4975          -2.9714          1.5400     1.9346      1.9861          -7.0036       -4.3744           -0.26960E+01           0.63507E+00              -0.45422E-01           
Co110-Nb     6.7590       0.9170       -3.6430       -1.9019           -6.5678            1.3534         -2.6743         7.8810         0.6620        -3.9463            -3.9152          -5.1966           -1.6744        -1.2868           -1.3340         -4.4975          -2.9714          1.6400     1.9386      1.9861          -7.1279       -4.3744           -0.27517E+01           0.69111E+00               0.10191E+00           
Co110-Ni     7.6400       1.1570       -3.8800       -3.7066           -4.4744           -1.5395         -2.9836         7.8810         0.6620        -3.9463            -3.9152          -5.1966           -1.6744        -1.2868           -1.3340         -4.4975          -2.9714          1.2400     2.0729      1.9861          -3.6902       -4.3744           -0.26629E+01           0.12717E+00               0.16233E+00           
Co110-Os     8.7060       1.0770       -5.2144       -4.6506           -7.8962           -1.7538         -3.0534         7.8810         0.6620        -3.9463            -3.9152          -5.1966           -1.6744        -1.2868           -1.3340         -4.4975          -2.9714          1.4400     2.0397      1.9861          -6.0242       -4.3744           -0.27347E+01           0.75995E+00               0.14991E+00           
Co110-Pd     8.3370       0.5620       -3.9768       -3.2381           -3.0964           -1.4843         -2.4885         7.8810         0.6620        -3.9463            -3.9152          -5.1966           -1.6744        -1.2868           -1.3340         -4.4975          -2.9714          1.3900     2.2177      1.9861          -2.3709       -4.3744           -0.26501E+01          -0.17223E+00               0.19884E+00           
Co110-Pt     9.0170       2.1250       -5.5279       -4.9378           -4.9436           -2.3468         -3.6231         7.8810         0.6620        -3.9463            -3.9152          -5.1966           -1.6744        -1.2868           -1.3340         -4.4975          -2.9714          1.3600     2.1833      1.9861          -4.2934       -4.3744           -0.26472E+01          -0.22016E+00               0.30000E+00           
Co110-Re     7.8770       0.0600       -4.6675       -3.2531           -7.1054           -0.4274         -2.3586         7.8810         0.6620        -3.9463            -3.9152          -5.1966           -1.6744        -1.2868           -1.3340         -4.4975          -2.9714          1.5100     2.0125      1.9861          -6.2834       -4.3744           -0.27234E+01           0.75762E+00               0.19337E-01           
Co110-Rh     7.4590       1.1420       -3.9932       -3.2357           -5.4804           -1.7582         -3.3444         7.8810         0.6620        -3.9463            -3.9152          -5.1966           -1.6744        -1.2868           -1.3340         -4.4975          -2.9714          1.4200     2.0795      1.9861          -3.9275       -4.3744           -0.26709E+01           0.20107E+00               0.97875E-01           
Co110-Ru     7.3610       1.0460       -4.6195       -3.7016           -6.5823           -1.5150         -3.3326         7.8810         0.6620        -3.9463            -3.9152          -5.1966           -1.6744        -1.2868           -1.3340         -4.4975          -2.9714          1.4600     1.9972      1.9861          -5.3157       -4.3744           -0.27040E+01           0.59677E+00               0.82426E-01           
Co110-Sc     6.5620       0.1880       -3.8073       -3.2576           -4.1601            2.2982         -2.6087         7.8810         0.6620        -3.9463            -3.9152          -5.1966           -1.6744        -1.2868           -1.3340         -4.4975          -2.9714          1.7000     1.8046      1.9861          -6.2498       -4.3744           -0.27169E+01          -0.11085E+00               0.48269E+00           
Co110-Ta     7.8870       0.3230       -4.1118       -2.3395           -7.9459            1.7577         -1.8754         7.8810         0.6620        -3.9463            -3.9152          -5.1966           -1.6744        -1.2868           -1.3340         -4.4975          -2.9714          1.7000     2.0009      1.9861          -6.6820       -4.3744           -0.27194E+01           0.80432E+00               0.13532E+00           
Co110-Tc     7.2760       0.5500       -4.8318       -3.0741           -6.4378           -0.4865         -2.7343         7.8810         0.6620        -3.9463            -3.9152          -5.1966           -1.6744        -1.2868           -1.3340         -4.4975          -2.9714          1.4700     1.9526      1.9861          -6.3809       -4.3744           -0.27096E+01           0.72094E+00               0.83528E-02           
Co110-Ti     6.8280       0.0750       -2.8715       -2.8395           -5.4049            1.5700         -2.8547         7.8810         0.6620        -3.9463            -3.9152          -5.1966           -1.6744        -1.2868           -1.3340         -4.4975          -2.9714          1.6000     1.7861      1.9861          -6.7370       -4.3744           -0.27461E+01           0.48439E+00               0.20599E+00           
Co110-V      6.7460       0.5270       -2.8683       -1.7318           -5.0589            1.1689         -2.5579         7.8810         0.6620        -3.9463            -3.9152          -5.1966           -1.6744        -1.2868           -1.3340         -4.4975          -2.9714          1.5300     1.7864      1.9861          -6.6262       -4.3744           -0.27373E+01           0.38341E+00               0.10511E+00           
Co110-W      7.9800       0.8160       -4.0064       -2.6786           -7.7397            0.0262         -2.9126         7.8810         0.6620        -3.9463            -3.9152          -5.1966           -1.6744        -1.2868           -1.3340         -4.4975          -2.9714          1.6200     1.9992      1.9861          -6.5344       -4.3744           -0.27514E+01           0.81012E+00              -0.40765E-01           
Co110-Y      6.2190       0.3070       -3.6020       -2.4603           -4.2729            2.5942         -3.0563         7.8810         0.6620        -3.9463            -3.9152          -5.1966           -1.6744        -1.2868           -1.3340         -4.4975          -2.9714          1.9000     1.9860      1.9861          -5.8877       -4.3744           -0.27356E+01          -0.80379E+00               0.49733E+00           
Co110-Zn     9.3940      -0.6000       -5.8522       -0.6498           -0.7170           -6.6672         -0.8999         7.8810         0.6620        -3.9463            -3.9152          -5.1966           -1.6744        -1.2868           -1.3340         -4.4975          -2.9714          1.2200     2.2940      1.9861          -0.9066       -4.3744           -0.25955E+01          -0.30549E+00               0.68826E+00           
Co110-Zr     6.6340       0.4330       -2.8313       -2.7471           -6.2538            1.7376         -3.0956         7.8810         0.6620        -3.9463            -3.9152          -5.1966           -1.6744        -1.2868           -1.3340         -4.4975          -2.9714          1.7500     1.9579      1.9861          -6.8340       -4.3744           -0.27605E+01           0.54148E+00               0.20759E+00           
Cr100-Ag     7.5760       1.3040       -4.5659       -3.8403           -2.0183           -3.7706         -2.3275         6.7670         0.6750        -3.5634            -1.6383          -3.5882           -0.0056         0.3805            0.0340         -4.9470          -2.3337          1.4500     2.5379      1.6015          -2.1033       -11.1545          -0.30193E+01          -0.24226E+01               0.77064E+00           
Cr100-Au     9.2250       2.3080       -5.9456       -5.2426           -2.4188           -3.2861         -3.0889         6.7670         0.6750        -3.5634            -1.6383          -3.5882           -0.0056         0.3805            0.0340         -4.9470          -2.3337          1.3600     2.3924      1.6015          -3.1019       -11.1545          -0.29980E+01          -0.21947E+01               0.77829E+00           
Cr100-Cd     8.9940      -0.7000       -5.4994       -0.7368           -0.3509           -7.6339         -0.7347         6.7670         0.6750        -3.5634            -1.6383          -3.5882           -0.0056         0.3805            0.0340         -4.9470          -2.3337          1.4400     2.7671      1.6015          -0.5687       -11.1545          -0.29759E+01          -0.30717E+01               0.90629E+00           
Cr100-Co     7.8810       0.6620       -3.9463       -3.9152           -5.1966           -1.6744         -2.9714         6.7670         0.6750        -3.5634            -1.6383          -3.5882           -0.0056         0.3805            0.0340         -4.9470          -2.3337          1.2600     1.8184      1.6015          -6.1699       -11.1545          -0.30019E+01          -0.76014E+00              -0.40990E-01           
Cr100-Cr     6.7670       0.6750       -3.5634       -1.6383           -3.5882           -0.0056         -2.3337         6.7670         0.6750        -3.5634            -1.6383          -3.5882           -0.0056         0.3805            0.0340         -4.9470          -2.3337          1.3900     1.6015      1.6015          -11.1545      -11.1545          -0.30972E+01          -0.25267E-01              -0.23099E-01           
Cr100-Cu     7.7270       1.2350       -4.7251       -3.9515           -3.0383           -2.3336         -2.8128         6.7670         0.6750        -3.5634            -1.6383          -3.5882           -0.0056         0.3805            0.0340         -4.9470          -2.3337          1.3200     2.3018      1.6015          -2.5844       -11.1545          -0.30375E+01          -0.14860E+01               0.31408E+00           
Cr100-Fe     7.9030       0.1530       -4.3671       -4.2604           -4.8008           -1.1981         -2.3212         6.7670         0.6750        -3.5634            -1.6383          -3.5882           -0.0056         0.3805            0.0340         -4.9470          -2.3337          1.3200     1.6848      1.6015          -8.1811       -11.1545          -0.30269E+01          -0.94060E+00              -0.86614E-01           
Cr100-Hf     6.8250       0.1780       -4.3792       -2.9349           -6.4029            2.1396         -2.9066         6.7670         0.6750        -3.5634            -1.6383          -3.5882           -0.0056         0.3805            0.0340         -4.9470          -2.3337          1.8700     2.0007      1.6015          -6.5972       -11.1545          -0.29251E+01          -0.12976E+01               0.25826E+00           
Cr100-Hg     10.438      -0.5000       -6.6810       -0.7065            0.3374           -6.1561         -0.3636         6.7670         0.6750        -3.5634            -1.6383          -3.5882           -0.0056         0.3805            0.0340         -4.9470          -2.3337          1.3200     2.7541      1.6015          -0.4384       -11.1545          -0.30035E+01          -0.29721E+01               0.15503E+01           
Cr100-Ir     9.1210       1.5640       -5.0181       -4.9944           -7.0859           -2.4149         -3.6893         6.7670         0.6750        -3.5634            -1.6383          -3.5882           -0.0056         0.3805            0.0340         -4.9470          -2.3337          1.4100     1.9684      1.6015          -7.9935       -11.1545          -0.29061E+01          -0.88514E+00              -0.15185E+00           
Cr100-Lu     5.4260       0.2380       -4.1173       -1.6757           -4.1079            3.1263         -3.2866         6.7670         0.6750        -3.5634            -1.6383          -3.5882           -0.0056         0.3805            0.0340         -4.9470          -2.3337          1.7500     2.1376      1.6015          -3.9349       -11.1545          -0.29766E+01          -0.32852E+01               0.34535E+00           
Cr100-Mn     7.4340      -0.5000       -4.3042       -3.4853           -3.1315           -0.5789         -1.8872         6.7670         0.6750        -3.5634            -1.6383          -3.5882           -0.0056         0.3805            0.0340         -4.9470          -2.3337          1.3900     1.6322      1.6015          -9.8981       -11.1545          -0.31382E+01          -0.35536E-02              -0.16319E-01           
Cr100-Mo     7.0920       0.7470       -4.5378       -1.7437           -5.7050           -0.1961         -2.4744         6.7670         0.6750        -3.5634            -1.6383          -3.5882           -0.0056         0.3805            0.0340         -4.9470          -2.3337          1.5400     1.7761      1.6015          -11.7234      -11.1545          -0.29756E+01          -0.31829E+00              -0.16106E-01           
Cr100-Nb     6.7590       0.9170       -3.6430       -1.9019           -6.5678            1.3534         -2.6743         6.7670         0.6750        -3.5634            -1.6383          -3.5882           -0.0056         0.3805            0.0340         -4.9470          -2.3337          1.6400     1.8552      1.6015          -10.0008      -11.1545          -0.29155E+01          -0.34623E+00               0.19940E+00           
Cr100-Ni     7.6400       1.1570       -3.8800       -3.7066           -4.4744           -1.5395         -2.9836         6.7670         0.6750        -3.5634            -1.6383          -3.5882           -0.0056         0.3805            0.0340         -4.9470          -2.3337          1.2400     2.0186      1.6015          -4.4213       -11.1545          -0.30399E+01          -0.79378E+00               0.13840E-01           
Cr100-Os     8.7060       1.0770       -5.2144       -4.6506           -7.8962           -1.7538         -3.0534         6.7670         0.6750        -3.5634            -1.6383          -3.5882           -0.0056         0.3805            0.0340         -4.9470          -2.3337          1.4400     1.8941      1.6015          -9.5922       -11.1545          -0.28505E+01          -0.26292E+00              -0.18112E+00           
Cr100-Pd     8.3370       0.5620       -3.9768       -3.2381           -3.0964           -1.4843         -2.4885         6.7670         0.6750        -3.5634            -1.6383          -3.5882           -0.0056         0.3805            0.0340         -4.9470          -2.3337          1.3900     2.1834      1.6015          -3.2363       -11.1545          -0.30775E+01          -0.14788E+01               0.95734E-01           
Cr100-Pt     9.0170       2.1250       -5.5279       -4.9378           -4.9436           -2.3468         -3.6231         6.7670         0.6750        -3.5634            -1.6383          -3.5882           -0.0056         0.3805            0.0340         -4.9470          -2.3337          1.3600     2.1330      1.6015          -5.5979       -11.1545          -0.30091E+01          -0.11579E+01               0.32138E-01           
Cr100-Re     7.8770       0.0600       -4.6675       -3.2531           -7.1054           -0.4274         -2.3586         6.7670         0.6750        -3.5634            -1.6383          -3.5882           -0.0056         0.3805            0.0340         -4.9470          -2.3337          1.5100     1.8554      1.6015          -10.3740      -11.1545          -0.28864E+01          -0.20933E+00              -0.95952E-01           
Cr100-Rh     7.4590       1.1420       -3.9932       -3.2357           -5.4804           -1.7582         -3.3444         6.7670         0.6750        -3.5634            -1.6383          -3.5882           -0.0056         0.3805            0.0340         -4.9470          -2.3337          1.4200     1.9523      1.6015          -6.0739       -11.1545          -0.30174E+01          -0.96799E+00              -0.14523E-01           
Cr100-Ru     7.3610       1.0460       -4.6195       -3.7016           -6.5823           -1.5150         -3.3326         6.7670         0.6750        -3.5634            -1.6383          -3.5882           -0.0056         0.3805            0.0340         -4.9470          -2.3337          1.4600     1.8407      1.6015          -8.8219       -11.1545          -0.29303E+01          -0.49568E+00              -0.74057E-01           
Cr100-Sc     6.5620       0.1880       -3.8073       -3.2576           -4.1601            2.2982         -2.6087         6.7670         0.6750        -3.5634            -1.6383          -3.5882           -0.0056         0.3805            0.0340         -4.9470          -2.3337          1.7000     1.9247      1.6015          -4.9551       -11.1545          -0.30348E+01          -0.21459E+01               0.32845E+00           
Cr100-Ta     7.8870       0.3230       -4.1118       -2.3395           -7.9459            1.7577         -1.8754         6.7670         0.6750        -3.5634            -1.6383          -3.5882           -0.0056         0.3805            0.0340         -4.9470          -2.3337          1.7000     1.9036      1.6015          -8.7816       -11.1545          -0.28347E+01          -0.40879E+00               0.23855E+00           
Cr100-Tc     7.2760       0.5500       -4.8318       -3.0741           -6.4378           -0.4865         -2.7343         6.7670         0.6750        -3.5634            -1.6383          -3.5882           -0.0056         0.3805            0.0340         -4.9470          -2.3337          1.4700     1.7993      1.6015          -10.6519      -11.1545          -0.29330E+01          -0.19072E+00              -0.61159E-01           
Cr100-Ti     6.8280       0.0750       -2.8715       -2.8395           -5.4049            1.5700         -2.8547         6.7670         0.6750        -3.5634            -1.6383          -3.5882           -0.0056         0.3805            0.0340         -4.9470          -2.3337          1.6000     1.7833      1.6015          -7.6919       -11.1545          -0.29861E+01          -0.78135E+00               0.35092E+00           
Cr100-V      6.7460       0.5270       -2.8683       -1.7318           -5.0589            1.1689         -2.5579         6.7670         0.6750        -3.5634            -1.6383          -3.5882           -0.0056         0.3805            0.0340         -4.9470          -2.3337          1.5300     1.6776      1.6015          -9.7165       -11.1545          -0.30068E+01          -0.47731E+00               0.18531E+00           
Cr100-W      7.9800       0.8160       -4.0064       -2.6786           -7.7397            0.0262         -2.9126         6.7670         0.6750        -3.5634            -1.6383          -3.5882           -0.0056         0.3805            0.0340         -4.9470          -2.3337          1.6200     1.8320      1.6015          -10.6357      -11.1545          -0.28601E+01          -0.21563E+00              -0.36698E-01           
Cr100-Y      6.2190       0.3070       -3.6020       -2.4603           -4.2729            2.5942         -3.0563         6.7670         0.6750        -3.5634            -1.6383          -3.5882           -0.0056         0.3805            0.0340         -4.9470          -2.3337          1.9000     2.1129      1.6015          -4.7132       -11.1545          -0.30094E+01          -0.36471E+01               0.34270E+00           
Cr100-Zn     9.3940      -0.6000       -5.8522       -0.6498           -0.7170           -6.6672         -0.8999         6.7670         0.6750        -3.5634            -1.6383          -3.5882           -0.0056         0.3805            0.0340         -4.9470          -2.3337          1.2200     2.5308      1.6015          -0.6410       -11.1545          -0.29915E+01          -0.15276E+01               0.68868E+00           
Cr100-Zr     6.6340       0.4330       -2.8313       -2.7471           -6.2538            1.7376         -3.0956         6.7670         0.6750        -3.5634            -1.6383          -3.5882           -0.0056         0.3805            0.0340         -4.9470          -2.3337          1.7500     1.9628      1.6015          -7.5972       -11.1545          -0.29417E+01          -0.10377E+01               0.88063E+00           
Cr110-Ag     7.5760       1.3040       -4.5659       -3.8403           -2.0183           -3.7706         -2.3275         6.7670         0.6750        -3.5634            -1.6383          -3.5882           -0.0056         0.2539           -0.1005         -6.0730          -2.3337          1.4500     2.5379      1.6015          -2.1033       -11.1545          -0.30260E+01          -0.28545E+01               0.94336E+00           
Cr110-Au     9.2250       2.3080       -5.9456       -5.2426           -2.4188           -3.2861         -3.0889         6.7670         0.6750        -3.5634            -1.6383          -3.5882           -0.0056         0.2539           -0.1005         -6.0730          -2.3337          1.3600     2.3924      1.6015          -3.1019       -11.1545          -0.30068E+01          -0.24607E+01               0.10022E+01           
Cr110-Cd     8.9940      -0.7000       -5.4994       -0.7368           -0.3509           -7.6339         -0.7347         6.7670         0.6750        -3.5634            -1.6383          -3.5882           -0.0056         0.2539           -0.1005         -6.0730          -2.3337          1.4400     2.7671      1.6015          -0.5687       -11.1545          -0.29653E+01          -0.34118E+01               0.97538E+00           
Cr110-Co     7.8810       0.6620       -3.9463       -3.9152           -5.1966           -1.6744         -2.9714         6.7670         0.6750        -3.5634            -1.6383          -3.5882           -0.0056         0.2539           -0.1005         -6.0730          -2.3337          1.2600     1.8184      1.6015          -6.1699       -11.1545          -0.30196E+01          -0.83447E+00              -0.10825E+00           
Cr110-Cr     6.7670       0.6750       -3.5634       -1.6383           -3.5882           -0.0056         -2.3337         6.7670         0.6750        -3.5634            -1.6383          -3.5882           -0.0056         0.2539           -0.1005         -6.0730          -2.3337          1.3900     1.6015      1.6015          -11.1545      -11.1545          -0.31328E+01          -0.90049E-01               0.68381E-02           
Cr110-Cu     7.7270       1.2350       -4.7251       -3.9515           -3.0383           -2.3336         -2.8128         6.7670         0.6750        -3.5634            -1.6383          -3.5882           -0.0056         0.2539           -0.1005         -6.0730          -2.3337          1.3200     2.3018      1.6015          -2.5844       -11.1545          -0.30568E+01          -0.14937E+01               0.38763E+00           
Cr110-Fe     7.9030       0.1530       -4.3671       -4.2604           -4.8008           -1.1981         -2.3212         6.7670         0.6750        -3.5634            -1.6383          -3.5882           -0.0056         0.2539           -0.1005         -6.0730          -2.3337          1.3200     1.6848      1.6015          -8.1811       -11.1545          -0.30456E+01          -0.95131E+00              -0.16855E+00           
Cr110-Hf     6.8250       0.1780       -4.3792       -2.9349           -6.4029            2.1396         -2.9066         6.7670         0.6750        -3.5634            -1.6383          -3.5882           -0.0056         0.2539           -0.1005         -6.0730          -2.3337          1.8700     2.0007      1.6015          -6.5972       -11.1545          -0.29444E+01          -0.19170E+01               0.32485E+00           
Cr110-Hg     10.438      -0.5000       -6.6810       -0.7065            0.3374           -6.1561         -0.3636         6.7670         0.6750        -3.5634            -1.6383          -3.5882           -0.0056         0.2539           -0.1005         -6.0730          -2.3337          1.3200     2.7541      1.6015          -0.4384       -11.1545          -0.29958E+01          -0.32617E+01               0.16795E+01           
Cr110-Ir     9.1210       1.5640       -5.0181       -4.9944           -7.0859           -2.4149         -3.6893         6.7670         0.6750        -3.5634            -1.6383          -3.5882           -0.0056         0.2539           -0.1005         -6.0730          -2.3337          1.4100     1.9684      1.6015          -7.9935       -11.1545          -0.29245E+01          -0.11830E+01              -0.21168E+00           
Cr110-Lu     5.4260       0.2380       -4.1173       -1.6757           -4.1079            3.1263         -3.2866         6.7670         0.6750        -3.5634            -1.6383          -3.5882           -0.0056         0.2539           -0.1005         -6.0730          -2.3337          1.7500     2.1376      1.6015          -3.9349       -11.1545          -0.30004E+01          -0.35668E+01               0.35036E+00           
Cr110-Mn     7.4340      -0.5000       -4.3042       -3.4853           -3.1315           -0.5789         -1.8872         6.7670         0.6750        -3.5634            -1.6383          -3.5882           -0.0056         0.2539           -0.1005         -6.0730          -2.3337          1.3900     1.6322      1.6015          -9.8981       -11.1545          -0.31760E+01          -0.44589E-01              -0.44018E-01           
Cr110-Mo     7.0920       0.7470       -4.5378       -1.7437           -5.7050           -0.1961         -2.4744         6.7670         0.6750        -3.5634            -1.6383          -3.5882           -0.0056         0.2539           -0.1005         -6.0730          -2.3337          1.5400     1.7761      1.6015          -11.7234      -11.1545          -0.29970E+01          -0.60034E+00               0.19932E-01           
Cr110-Nb     6.7590       0.9170       -3.6430       -1.9019           -6.5678            1.3534         -2.6743         6.7670         0.6750        -3.5634            -1.6383          -3.5882           -0.0056         0.2539           -0.1005         -6.0730          -2.3337          1.6400     1.8552      1.6015          -10.0008      -11.1545          -0.29386E+01          -0.80292E+00               0.21760E+00           
Cr110-Ni     7.6400       1.1570       -3.8800       -3.7066           -4.4744           -1.5395         -2.9836         6.7670         0.6750        -3.5634            -1.6383          -3.5882           -0.0056         0.2539           -0.1005         -6.0730          -2.3337          1.2400     2.0186      1.6015          -4.4213       -11.1545          -0.30664E+01          -0.77429E+00              -0.36022E-01           
Cr110-Os     8.7060       1.0770       -5.2144       -4.6506           -7.8962           -1.7538         -3.0534         6.7670         0.6750        -3.5634            -1.6383          -3.5882           -0.0056         0.2539           -0.1005         -6.0730          -2.3337          1.4400     1.8941      1.6015          -9.5922       -11.1545          -0.28750E+01          -0.57539E+00              -0.25396E+00           
Cr110-Pd     8.3370       0.5620       -3.9768       -3.2381           -3.0964           -1.4843         -2.4885         6.7670         0.6750        -3.5634            -1.6383          -3.5882           -0.0056         0.2539           -0.1005         -6.0730          -2.3337          1.3900     2.1834      1.6015          -3.2363       -11.1545          -0.31068E+01          -0.15167E+01               0.87622E-01           
Cr110-Pt     9.0170       2.1250       -5.5279       -4.9378           -4.9436           -2.3468         -3.6231         6.7670         0.6750        -3.5634            -1.6383          -3.5882           -0.0056         0.2539           -0.1005         -6.0730          -2.3337          1.3600     2.1330      1.6015          -5.5979       -11.1545          -0.30273E+01          -0.15718E+01              -0.14688E-01           
Cr110-Re     7.8770       0.0600       -4.6675       -3.2531           -7.1054           -0.4274         -2.3586         6.7670         0.6750        -3.5634            -1.6383          -3.5882           -0.0056         0.2539           -0.1005         -6.0730          -2.3337          1.5100     1.8554      1.6015          -10.3740      -11.1545          -0.29112E+01          -0.55877E+00              -0.12217E+00           
Cr110-Rh     7.4590       1.1420       -3.9932       -3.2357           -5.4804           -1.7582         -3.3444         6.7670         0.6750        -3.5634            -1.6383          -3.5882           -0.0056         0.2539           -0.1005         -6.0730          -2.3337          1.4200     1.9523      1.6015          -6.0739       -11.1545          -0.29951E+01          -0.11425E+01               0.46162E-01           
Cr110-Ru     7.3610       1.0460       -4.6195       -3.7016           -6.5823           -1.5150         -3.3326         6.7670         0.6750        -3.5634            -1.6383          -3.5882           -0.0056         0.2539           -0.1005         -6.0730          -2.3337          1.4600     1.8407      1.6015          -8.8219       -11.1545          -0.29503E+01          -0.81801E+00              -0.71605E-01           
Cr110-Sc     6.5620       0.1880       -3.8073       -3.2576           -4.1601            2.2982         -2.6087         6.7670         0.6750        -3.5634            -1.6383          -3.5882           -0.0056         0.2539           -0.1005         -6.0730          -2.3337          1.7000     1.9247      1.6015          -4.9551       -11.1545          -0.30578E+01          -0.23896E+01               0.34451E+00           
Cr110-Ta     7.8870       0.3230       -4.1118       -2.3395           -7.9459            1.7577         -1.8754         6.7670         0.6750        -3.5634            -1.6383          -3.5882           -0.0056         0.2539           -0.1005         -6.0730          -2.3337          1.7000     1.9036      1.6015          -8.7816       -11.1545          -0.28567E+01          -0.90352E+00               0.23848E+00           
Cr110-Tc     7.2760       0.5500       -4.8318       -3.0741           -6.4378           -0.4865         -2.7343         6.7670         0.6750        -3.5634            -1.6383          -3.5882           -0.0056         0.2539           -0.1005         -6.0730          -2.3337          1.4700     1.7993      1.6015          -10.6519      -11.1545          -0.29554E+01          -0.52126E+00              -0.64307E-01           
Cr110-Ti     6.8280       0.0750       -2.8715       -2.8395           -5.4049            1.5700         -2.8547         6.7670         0.6750        -3.5634            -1.6383          -3.5882           -0.0056         0.2539           -0.1005         -6.0730          -2.3337          1.6000     1.7833      1.6015          -7.6919       -11.1545          -0.30064E+01          -0.10658E+01               0.31171E+00           
Cr110-V      6.7460       0.5270       -2.8683       -1.7318           -5.0589            1.1689         -2.5579         6.7670         0.6750        -3.5634            -1.6383          -3.5882           -0.0056         0.2539           -0.1005         -6.0730          -2.3337          1.5300     1.6776      1.6015          -9.7165       -11.1545          -0.30291E+01          -0.64508E+00               0.18637E+00           
Cr110-W      7.9800       0.8160       -4.0064       -2.6786           -7.7397            0.0262         -2.9126         6.7670         0.6750        -3.5634            -1.6383          -3.5882           -0.0056         0.2539           -0.1005         -6.0730          -2.3337          1.6200     1.8320      1.6015          -10.6357      -11.1545          -0.28867E+01          -0.65260E+00              -0.23003E-01           
Cr110-Y      6.2190       0.3070       -3.6020       -2.4603           -4.2729            2.5942         -3.0563         6.7670         0.6750        -3.5634            -1.6383          -3.5882           -0.0056         0.2539           -0.1005         -6.0730          -2.3337          1.9000     2.1129      1.6015          -4.7132       -11.1545          -0.30550E+01          -0.40401E+01               0.36087E+00           
Cr110-Zn     9.3940      -0.6000       -5.8522       -0.6498           -0.7170           -6.6672         -0.8999         6.7670         0.6750        -3.5634            -1.6383          -3.5882           -0.0056         0.2539           -0.1005         -6.0730          -2.3337          1.2200     2.5308      1.6015          -0.6410       -11.1545          -0.29841E+01          -0.17813E+01               0.73329E+00           
Cr110-Zr     6.6340       0.4330       -2.8313       -2.7471           -6.2538            1.7376         -3.0956         6.7670         0.6750        -3.5634            -1.6383          -3.5882           -0.0056         0.2539           -0.1005         -6.0730          -2.3337          1.7500     1.9628      1.6015          -7.5972       -11.1545          -0.29634E+01          -0.15652E+01               0.89258E+00           
Cr111-Ag     7.5760       1.3040       -4.5659       -3.8403           -2.0183           -3.7706         -2.3275         6.7670         0.6750        -3.5634            -1.6383          -3.5882           -0.0056         0.3853            0.1628         -4.4846          -2.3337          1.4500     2.5379      1.6015          -2.1033       -11.1545          -0.30019E+01          -0.21584E+01               0.69420E+00           
Cr111-Au     9.2250       2.3080       -5.9456       -5.2426           -2.4188           -3.2861         -3.0889         6.7670         0.6750        -3.5634            -1.6383          -3.5882           -0.0056         0.3853            0.1628         -4.4846          -2.3337          1.3600     2.3924      1.6015          -3.1019       -11.1545          -0.29793E+01          -0.19472E+01               0.62257E+00           
Cr111-Cd     8.9940      -0.7000       -5.4994       -0.7368           -0.3509           -7.6339         -0.7347         6.7670         0.6750        -3.5634            -1.6383          -3.5882           -0.0056         0.3853            0.1628         -4.4846          -2.3337          1.4400     2.7671      1.6015          -0.5687       -11.1545          -0.29668E+01          -0.29138E+01               0.87139E+00           
Cr111-Co     7.8810       0.6620       -3.9463       -3.9152           -5.1966           -1.6744         -2.9714         6.7670         0.6750        -3.5634            -1.6383          -3.5882           -0.0056         0.3853            0.1628         -4.4846          -2.3337          1.2600     1.8184      1.6015          -6.1699       -11.1545          -0.29769E+01          -0.63103E+00              -0.37473E-01           
Cr111-Cr     6.7670       0.6750       -3.5634       -1.6383           -3.5882           -0.0056         -2.3337         6.7670         0.6750        -3.5634            -1.6383          -3.5882           -0.0056         0.3853            0.1628         -4.4846          -2.3337          1.3900     1.6015      1.6015          -11.1545      -11.1545          -0.30707E+01          -0.11855E-02              -0.37810E-01           
Cr111-Cu     7.7270       1.2350       -4.7251       -3.9515           -3.0383           -2.3336         -2.8128         6.7670         0.6750        -3.5634            -1.6383          -3.5882           -0.0056         0.3853            0.1628         -4.4846          -2.3337          1.3200     2.3018      1.6015          -2.5844       -11.1545          -0.30157E+01          -0.12901E+01               0.27715E+00           
Cr111-Fe     7.9030       0.1530       -4.3671       -4.2604           -4.8008           -1.1981         -2.3212         6.7670         0.6750        -3.5634            -1.6383          -3.5882           -0.0056         0.3853            0.1628         -4.4846          -2.3337          1.3200     1.6848      1.6015          -8.1811       -11.1545          -0.30054E+01          -0.86214E+00              -0.25952E-01           
Cr111-Hf     6.8250       0.1780       -4.3792       -2.9349           -6.4029            2.1396         -2.9066         6.7670         0.6750        -3.5634            -1.6383          -3.5882           -0.0056         0.3853            0.1628         -4.4846          -2.3337          1.8700     2.0007      1.6015          -6.5972       -11.1545          -0.29060E+01          -0.10010E+01               0.24353E+00           
Cr111-Hg     10.438      -0.5000       -6.6810       -0.7065            0.3374           -6.1561         -0.3636         6.7670         0.6750        -3.5634            -1.6383          -3.5882           -0.0056         0.3853            0.1628         -4.4846          -2.3337          1.3200     2.7541      1.6015          -0.4384       -11.1545          -0.29925E+01          -0.28381E+01               0.15017E+01           
Cr111-Ir     9.1210       1.5640       -5.0181       -4.9944           -7.0859           -2.4149         -3.6893         6.7670         0.6750        -3.5634            -1.6383          -3.5882           -0.0056         0.3853            0.1628         -4.4846          -2.3337          1.4100     1.9684      1.6015          -7.9935       -11.1545          -0.28867E+01          -0.76053E+00              -0.13196E+00           
Cr111-Lu     5.4260       0.2380       -4.1173       -1.6757           -4.1079            3.1263         -3.2866         6.7670         0.6750        -3.5634            -1.6383          -3.5882           -0.0056         0.3853            0.1628         -4.4846          -2.3337          1.7500     2.1376      1.6015          -3.9349       -11.1545          -0.30304E+01          -0.31282E+01               0.33272E+00           
Cr111-Mn     7.4340      -0.5000       -4.3042       -3.4853           -3.1315           -0.5789         -1.8872         6.7670         0.6750        -3.5634            -1.6383          -3.5882           -0.0056         0.3853            0.1628         -4.4846          -2.3337          1.3900     1.6322      1.6015          -9.8981       -11.1545          -0.31103E+01           0.18310E-01              -0.79681E-02           
Cr111-Mo     7.0920       0.7470       -4.5378       -1.7437           -5.7050           -0.1961         -2.4744         6.7670         0.6750        -3.5634            -1.6383          -3.5882           -0.0056         0.3853            0.1628         -4.4846          -2.3337          1.5400     1.7761      1.6015          -11.7234      -11.1545          -0.29544E+01          -0.15915E+00              -0.33244E-01           
Cr111-Nb     6.7590       0.9170       -3.6430       -1.9019           -6.5678            1.3534         -2.6743         6.7670         0.6750        -3.5634            -1.6383          -3.5882           -0.0056         0.3853            0.1628         -4.4846          -2.3337          1.6400     1.8552      1.6015          -10.0008      -11.1545          -0.28925E+01          -0.12634E+00               0.18669E+00           
Cr111-Ni     7.6400       1.1570       -3.8800       -3.7066           -4.4744           -1.5395         -2.9836         6.7670         0.6750        -3.5634            -1.6383          -3.5882           -0.0056         0.3853            0.1628         -4.4846          -2.3337          1.2400     2.0186      1.6015          -4.4213       -11.1545          -0.30048E+01          -0.64353E+00               0.75043E-02           
Cr111-Os     8.7060       1.0770       -5.2144       -4.6506           -7.8962           -1.7538         -3.0534         6.7670         0.6750        -3.5634            -1.6383          -3.5882           -0.0056         0.3853            0.1628         -4.4846          -2.3337          1.4400     1.8941      1.6015          -9.5922       -11.1545          -0.28312E+01          -0.13070E+00              -0.15533E+00           
Cr111-Pd     8.3370       0.5620       -3.9768       -3.2381           -3.0964           -1.4843         -2.4885         6.7670         0.6750        -3.5634            -1.6383          -3.5882           -0.0056         0.3853            0.1628         -4.4846          -2.3337          1.3900     2.1834      1.6015          -3.2363       -11.1545          -0.30522E+01          -0.14600E+01               0.95069E-01           
Cr111-Pt     9.0170       2.1250       -5.5279       -4.9378           -4.9436           -2.3468         -3.6231         6.7670         0.6750        -3.5634            -1.6383          -3.5882           -0.0056         0.3853            0.1628         -4.4846          -2.3337          1.3600     2.1330      1.6015          -5.5979       -11.1545          -0.29898E+01          -0.10126E+01               0.50699E-01           
Cr111-Re     7.8770       0.0600       -4.6675       -3.2531           -7.1054           -0.4274         -2.3586         6.7670         0.6750        -3.5634            -1.6383          -3.5882           -0.0056         0.3853            0.1628         -4.4846          -2.3337          1.5100     1.8554      1.6015          -10.3740      -11.1545          -0.28662E+01          -0.57909E-01              -0.87968E-01           
Cr111-Rh     7.4590       1.1420       -3.9932       -3.2357           -5.4804           -1.7582         -3.3444         6.7670         0.6750        -3.5634            -1.6383          -3.5882           -0.0056         0.3853            0.1628         -4.4846          -2.3337          1.4200     1.9523      1.6015          -6.0739       -11.1545          -0.29837E+01          -0.81049E+00              -0.32906E-01           
Cr111-Ru     7.3610       1.0460       -4.6195       -3.7016           -6.5823           -1.5150         -3.3326         6.7670         0.6750        -3.5634            -1.6383          -3.5882           -0.0056         0.3853            0.1628         -4.4846          -2.3337          1.4600     1.8407      1.6015          -8.8219       -11.1545          -0.29100E+01          -0.35861E+00              -0.78425E-01           
Cr111-Sc     6.5620       0.1880       -3.8073       -3.2576           -4.1601            2.2982         -2.6087         6.7670         0.6750        -3.5634            -1.6383          -3.5882           -0.0056         0.3853            0.1628         -4.4846          -2.3337          1.7000     1.9247      1.6015          -4.9551       -11.1545          -0.30139E+01          -0.20089E+01               0.31416E+00           
Cr111-Ta     7.8870       0.3230       -4.1118       -2.3395           -7.9459            1.7577         -1.8754         6.7670         0.6750        -3.5634            -1.6383          -3.5882           -0.0056         0.3853            0.1628         -4.4846          -2.3337          1.7000     1.9036      1.6015          -8.7816       -11.1545          -0.28155E+01          -0.17033E+00               0.23025E+00           
Cr111-Tc     7.2760       0.5500       -4.8318       -3.0741           -6.4378           -0.4865         -2.7343         6.7670         0.6750        -3.5634            -1.6383          -3.5882           -0.0056         0.3853            0.1628         -4.4846          -2.3337          1.4700     1.7993      1.6015          -10.6519      -11.1545          -0.29125E+01          -0.48082E-01              -0.62691E-01           
Cr111-Ti     6.8280       0.0750       -2.8715       -2.8395           -5.4049            1.5700         -2.8547         6.7670         0.6750        -3.5634            -1.6383          -3.5882           -0.0056         0.3853            0.1628         -4.4846          -2.3337          1.6000     1.7833      1.6015          -7.6919       -11.1545          -0.29657E+01          -0.57052E+00               0.31622E+00           
Cr111-V      6.7460       0.5270       -2.8683       -1.7318           -5.0589            1.1689         -2.5579         6.7670         0.6750        -3.5634            -1.6383          -3.5882           -0.0056         0.3853            0.1628         -4.4846          -2.3337          1.5300     1.6776      1.6015          -9.7165       -11.1545          -0.29853E+01          -0.28513E+00               0.16506E+00           
Cr111-W      7.9800       0.8160       -4.0064       -2.6786           -7.7397            0.0262         -2.9126         6.7670         0.6750        -3.5634            -1.6383          -3.5882           -0.0056         0.3853            0.1628         -4.4846          -2.3337          1.6200     1.8320      1.6015          -10.6357      -11.1545          -0.28382E+01          -0.36304E-01              -0.44787E-01           
Cr111-Y      6.2190       0.3070       -3.6020       -2.4603           -4.2729            2.5942         -3.0563         6.7670         0.6750        -3.5634            -1.6383          -3.5882           -0.0056         0.3853            0.1628         -4.4846          -2.3337          1.9000     2.1129      1.6015          -4.7132       -11.1545          -0.29880E+01          -0.34407E+01               0.31805E+00           
Cr111-Zn     9.3940      -0.6000       -5.8522       -0.6498           -0.7170           -6.6672         -0.8999         6.7670         0.6750        -3.5634            -1.6383          -3.5882           -0.0056         0.3853            0.1628         -4.4846          -2.3337          1.2200     2.5308      1.6015          -0.6410       -11.1545          -0.29811E+01          -0.14098E+01               0.66373E+00           
Cr111-Zr     6.6340       0.4330       -2.8313       -2.7471           -6.2538            1.7376         -3.0956         6.7670         0.6750        -3.5634            -1.6383          -3.5882           -0.0056         0.3853            0.1628         -4.4846          -2.3337          1.7500     1.9628      1.6015          -7.5972       -11.1545          -0.29217E+01          -0.78433E+00               0.86887E+00           
Cu100-Ag     7.5760       1.3040       -4.5659       -3.8403           -2.0183           -3.7706         -2.3275         7.7270         1.2350        -4.7251            -3.9515          -3.0383           -2.3336        -2.0407           -2.3414         -4.5178          -2.8128          1.4500     2.4232      2.2479          -2.2101       -2.5158           -0.22428E+01          -0.71322E+00               0.13971E+01           
Cu100-Au     9.2250       2.3080       -5.9456       -5.2426           -2.4188           -3.2861         -3.0889         7.7270         1.2350        -4.7251            -3.9515          -3.0383           -2.3336        -2.0407           -2.3414         -4.5178          -2.8128          1.3600     2.3708      2.2479          -2.6855       -2.5158           -0.22158E+01          -0.56480E+00               0.13385E+01           
Cu100-Cd     8.9940      -0.7000       -5.4994       -0.7368           -0.3509           -7.6339         -0.7347         7.7270         1.2350        -4.7251            -3.9515          -3.0383           -2.3336        -2.0407           -2.3414         -4.5178          -2.8128          1.4400     2.5969      2.2479          -0.5923       -2.5158           -0.22647E+01          -0.92032E+00               0.17072E+01           
Cu100-Co     7.8810       0.6620       -3.9463       -3.9152           -5.1966           -1.6744         -2.9714         7.7270         1.2350        -4.7251            -3.9515          -3.0383           -2.3336        -2.0407           -2.3414         -4.5178          -2.8128          1.2600     2.2268      2.2479          -2.7236       -2.5158           -0.24905E+01           0.35094E+00               0.11687E+00           
Cu100-Cr     6.7670       0.6750       -3.5634       -1.6383           -3.5882           -0.0056         -2.3337         7.7270         1.2350        -4.7251            -3.9515          -3.0383           -2.3336        -2.0407           -2.3414         -4.5178          -2.8128          1.3900     2.3018      2.2479          -2.5844       -2.5158           -0.24335E+01           0.36559E+00               0.83324E-01           
Cu100-Cu     7.7270       1.2350       -4.7251       -3.9515           -3.0383           -2.3336         -2.8128         7.7270         1.2350        -4.7251            -3.9515          -3.0383           -2.3336        -2.0407           -2.3414         -4.5178          -2.8128          1.3200     2.2479      2.2479          -2.5158       -2.5158           -0.22899E+01          -0.20360E-01               0.66294E+00           
Cu100-Fe     7.9030       0.1530       -4.3671       -4.2604           -4.8008           -1.1981         -2.3212         7.7270         1.2350        -4.7251            -3.9515          -3.0383           -2.3336        -2.0407           -2.3414         -4.5178          -2.8128          1.3200     2.2379      2.2479          -2.7286       -2.5158           -0.24858E+01           0.15408E+00               0.32912E-01           
Cu100-Hf     6.8250       0.1780       -4.3792       -2.9349           -6.4029            2.1396         -2.9066         7.7270         1.2350        -4.7251            -3.9515          -3.0383           -2.3336        -2.0407           -2.3414         -4.5178          -2.8128          1.8700     2.5075      2.2479          -2.6906       -2.5158           -0.26503E+01           0.51245E+00               0.39804E+00           
Cu100-Hg     10.438      -0.5000       -6.6810       -0.7065            0.3374           -6.1561         -0.3636         7.7270         1.2350        -4.7251            -3.9515          -3.0383           -2.3336        -2.0407           -2.3414         -4.5178          -2.8128          1.3200     2.6331      2.2479          -0.3663       -2.5158           -0.22425E+01          -0.10876E+01               0.19948E+01           
Cu100-Ir     9.1210       1.5640       -5.0181       -4.9944           -7.0859           -2.4149         -3.6893         7.7270         1.2350        -4.7251            -3.9515          -3.0383           -2.3336        -2.0407           -2.3414         -4.5178          -2.8128          1.4100     2.2985      2.2479          -3.2648       -2.5158           -0.27375E+01           0.63134E+00               0.51651E-01           
Cu100-Lu     5.4260       0.2380       -4.1173       -1.6757           -4.1079            3.1263         -3.2866         7.7270         1.2350        -4.7251            -3.9515          -3.0383           -2.3336        -2.0407           -2.3414         -4.5178          -2.8128          1.7500     2.6206      2.2479          -2.9601       -2.5158           -0.25311E+01          -0.82935E+00               0.10454E+01           
Cu100-Mn     7.4340      -0.5000       -4.3042       -3.4853           -3.1315           -0.5789         -1.8872         7.7270         1.2350        -4.7251            -3.9515          -3.0383           -2.3336        -2.0407           -2.3414         -4.5178          -2.8128          1.3900     2.2604      2.2479          -2.6754       -2.5158           -0.24055E+01           0.14477E+00               0.14815E+00           
Cu100-Mo     7.0920       0.7470       -4.5378       -1.7437           -5.7050           -0.1961         -2.4744         7.7270         1.2350        -4.7251            -3.9515          -3.0383           -2.3336        -2.0407           -2.3414         -4.5178          -2.8128          1.5400     2.3460      2.2479          -3.0285       -2.5158           -0.25614E+01           0.70104E+00               0.49429E-01           
Cu100-Nb     6.7590       0.9170       -3.6430       -1.9019           -6.5678            1.3534         -2.6743         7.7270         1.2350        -4.7251            -3.9515          -3.0383           -2.3336        -2.0407           -2.3414         -4.5178          -2.8128          1.6400     2.4218      2.2479          -2.7847       -2.5158           -0.26788E+01           0.84828E+00               0.22681E+00           
Cu100-Ni     7.6400       1.1570       -3.8800       -3.7066           -4.4744           -1.5395         -2.9836         7.7270         1.2350        -4.7251            -3.9515          -3.0383           -2.3336        -2.0407           -2.3414         -4.5178          -2.8128          1.2400     2.2258      2.2479          -2.6611       -2.5158           -0.24211E+01           0.19589E+00               0.17350E+00           
Cu100-Os     8.7060       1.0770       -5.2144       -4.6506           -7.8962           -1.7538         -3.0534         7.7270         1.2350        -4.7251            -3.9515          -3.0383           -2.3336        -2.0407           -2.3414         -4.5178          -2.8128          1.4400     2.3098      2.2479          -3.1362       -2.5158           -0.28711E+01           0.10371E+01              -0.29876E-01           
Cu100-Pd     8.3370       0.5620       -3.9768       -3.2381           -3.0964           -1.4843         -2.4885         7.7270         1.2350        -4.7251            -3.9515          -3.0383           -2.3336        -2.0407           -2.3414         -4.5178          -2.8128          1.3900     2.3490      2.2479          -1.6431       -2.5158           -0.23401E+01          -0.18567E+00               0.36028E+00           
Cu100-Pt     9.0170       2.1250       -5.5279       -4.9378           -4.9436           -2.3468         -3.6231         7.7270         1.2350        -4.7251            -3.9515          -3.0383           -2.3336        -2.0407           -2.3414         -4.5178          -2.8128          1.3600     2.3079      2.2479          -2.9776       -2.5158           -0.24264E+01           0.80225E-01               0.20141E+00           
Cu100-Re     7.8770       0.0600       -4.6675       -3.2531           -7.1054           -0.4274         -2.3586         7.7270         1.2350        -4.7251            -3.9515          -3.0383           -2.3336        -2.0407           -2.3414         -4.5178          -2.8128          1.5100     2.3379      2.2479          -2.8101       -2.5158           -0.27686E+01           0.91367E+00              -0.36275E-01           
Cu100-Rh     7.4590       1.1420       -3.9932       -3.2357           -5.4804           -1.7582         -3.3444         7.7270         1.2350        -4.7251            -3.9515          -3.0383           -2.3336        -2.0407           -2.3414         -4.5178          -2.8128          1.4200     2.3046      2.2479          -2.3172       -2.5158           -0.24965E+01           0.37421E+00               0.17465E+00           
Cu100-Ru     7.3610       1.0460       -4.6195       -3.7016           -6.5823           -1.5150         -3.3326         7.7270         1.2350        -4.7251            -3.9515          -3.0383           -2.3336        -2.0407           -2.3414         -4.5178          -2.8128          1.4600     2.2956      2.2479          -2.8328       -2.5158           -0.26677E+01           0.77481E+00               0.79135E-01           
Cu100-Sc     6.5620       0.1880       -3.8073       -3.2576           -4.1601            2.2982         -2.6087         7.7270         1.2350        -4.7251            -3.9515          -3.0383           -2.3336        -2.0407           -2.3414         -4.5178          -2.8128          1.7000     2.4962      2.2479          -2.2323       -2.5158           -0.25032E+01          -0.19012E+00               0.74897E+00           
Cu100-Ta     7.8870       0.3230       -4.1118       -2.3395           -7.9459            1.7577         -1.8754         7.7270         1.2350        -4.7251            -3.9515          -3.0383           -2.3336        -2.0407           -2.3414         -4.5178          -2.8128          1.7000     2.4286      2.2479          -2.5826       -2.5158           -0.27772E+01           0.10812E+01               0.19294E+00           
Cu100-Tc     7.2760       0.5500       -4.8318       -3.0741           -6.4378           -0.4865         -2.7343         7.7270         1.2350        -4.7251            -3.9515          -3.0383           -2.3336        -2.0407           -2.3414         -4.5178          -2.8128          1.4700     2.3077      2.2479          -3.0937       -2.5158           -0.26644E+01           0.84772E+00               0.87927E-02           
Cu100-Ti     6.8280       0.0750       -2.8715       -2.8395           -5.4049            1.5700         -2.8547         7.7270         1.2350        -4.7251            -3.9515          -3.0383           -2.3336        -2.0407           -2.3414         -4.5178          -2.8128          1.6000     2.4332      2.2479          -2.3937       -2.5158           -0.25495E+01           0.46462E+00               0.34565E+00           
Cu100-V      6.7460       0.5270       -2.8683       -1.7318           -5.0589            1.1689         -2.5579         7.7270         1.2350        -4.7251            -3.9515          -3.0383           -2.3336        -2.0407           -2.3414         -4.5178          -2.8128          1.5300     2.3658      2.2479          -2.5217       -2.5158           -0.25383E+01           0.37601E+00               0.25332E+00           
Cu100-W      7.9800       0.8160       -4.0064       -2.6786           -7.7397            0.0262         -2.9126         7.7270         1.2350        -4.7251            -3.9515          -3.0383           -2.3336        -2.0407           -2.3414         -4.5178          -2.8128          1.6200     2.3745      2.2479          -2.6245       -2.5158           -0.28268E+01           0.10104E+01              -0.39662E-02           
Cu100-Y      6.2190       0.3070       -3.6020       -2.4603           -4.2729            2.5942         -3.0563         7.7270         1.2350        -4.7251            -3.9515          -3.0383           -2.3336        -2.0407           -2.3414         -4.5178          -2.8128          1.9000     2.6353      2.2479          -2.6637       -2.5158           -0.25262E+01          -0.75850E+00               0.81927E+00           
Cu100-Zn     9.3940      -0.6000       -5.8522       -0.6498           -0.7170           -6.6672         -0.8999         7.7270         1.2350        -4.7251            -3.9515          -3.0383           -2.3336        -2.0407           -2.3414         -4.5178          -2.8128          1.2200     2.4107      2.2479          -0.6459       -2.5158           -0.22693E+01          -0.27998E+00               0.14640E+01           
Cu100-Zr     6.6340       0.4330       -2.8313       -2.7471           -6.2538            1.7376         -3.0956         7.7270         1.2350        -4.7251            -3.9515          -3.0383           -2.3336        -2.0407           -2.3414         -4.5178          -2.8128          1.7500     2.5154      2.2479          -2.5910       -2.5158           -0.26482E+01           0.64530E+00               0.37714E+00           
Cu110-Ag     7.5760       1.3040       -4.5659       -3.8403           -2.0183           -3.7706         -2.3275         7.7270         1.2350        -4.7251            -3.9515          -3.0383           -2.3336        -2.0032           -2.2776         -4.3297          -2.8128          1.4500     2.4232      2.2479          -2.2101       -2.5158           -0.22736E+01          -0.72872E+00               0.28735E+01           
Cu110-Au     9.2250       2.3080       -5.9456       -5.2426           -2.4188           -3.2861         -3.0889         7.7270         1.2350        -4.7251            -3.9515          -3.0383           -2.3336        -2.0032           -2.2776         -4.3297          -2.8128          1.3600     2.3708      2.2479          -2.6855       -2.5158           -0.22473E+01          -0.58338E+00               0.26486E+01           
Cu110-Cd     8.9940      -0.7000       -5.4994       -0.7368           -0.3509           -7.6339         -0.7347         7.7270         1.2350        -4.7251            -3.9515          -3.0383           -2.3336        -2.0032           -2.2776         -4.3297          -2.8128          1.4400     2.5969      2.2479          -0.5923       -2.5158           -0.22941E+01          -0.89280E+00               0.42258E+01           
Cu110-Co     7.8810       0.6620       -3.9463       -3.9152           -5.1966           -1.6744         -2.9714         7.7270         1.2350        -4.7251            -3.9515          -3.0383           -2.3336        -2.0032           -2.2776         -4.3297          -2.8128          1.2600     2.2268      2.2479          -2.7236       -2.5158           -0.25220E+01           0.39226E+00               0.20747E+00           
Cu110-Cr     6.7670       0.6750       -3.5634       -1.6383           -3.5882           -0.0056         -2.3337         7.7270         1.2350        -4.7251            -3.9515          -3.0383           -2.3336        -2.0032           -2.2776         -4.3297          -2.8128          1.3900     2.3018      2.2479          -2.5844       -2.5158           -0.24598E+01           0.36540E+00               0.39111E+00           
Cu110-Cu     7.7270       1.2350       -4.7251       -3.9515           -3.0383           -2.3336         -2.8128         7.7270         1.2350        -4.7251            -3.9515          -3.0383           -2.3336        -2.0032           -2.2776         -4.3297          -2.8128          1.3200     2.2479      2.2479          -2.5158       -2.5158           -0.23199E+01          -0.37580E-01               0.13140E+01           
Cu110-Fe     7.9030       0.1530       -4.3671       -4.2604           -4.8008           -1.1981         -2.3212         7.7270         1.2350        -4.7251            -3.9515          -3.0383           -2.3336        -2.0032           -2.2776         -4.3297          -2.8128          1.3200     2.2379      2.2479          -2.7286       -2.5158           -0.25159E+01           0.19662E+00               0.14445E+00           
Cu110-Hf     6.8250       0.1780       -4.3792       -2.9349           -6.4029            2.1396         -2.9066         7.7270         1.2350        -4.7251            -3.9515          -3.0383           -2.3336        -2.0032           -2.2776         -4.3297          -2.8128          1.8700     2.5075      2.2479          -2.6906       -2.5158           -0.26937E+01           0.58919E+00               0.41138E+00           
Cu110-Hg     10.438      -0.5000       -6.6810       -0.7065            0.3374           -6.1561         -0.3636         7.7270         1.2350        -4.7251            -3.9515          -3.0383           -2.3336        -2.0032           -2.2776         -4.3297          -2.8128          1.3200     2.6331      2.2479          -0.3663       -2.5158           -0.22703E+01          -0.10695E+01               0.44698E+01           
Cu110-Ir     9.1210       1.5640       -5.0181       -4.9944           -7.0859           -2.4149         -3.6893         7.7270         1.2350        -4.7251            -3.9515          -3.0383           -2.3336        -2.0032           -2.2776         -4.3297          -2.8128          1.4100     2.2985      2.2479          -3.2648       -2.5158           -0.27893E+01           0.66940E+00               0.83801E-01           
Cu110-Lu     5.4260       0.2380       -4.1173       -1.6757           -4.1079            3.1263         -3.2866         7.7270         1.2350        -4.7251            -3.9515          -3.0383           -2.3336        -2.0032           -2.2776         -4.3297          -2.8128          1.7500     2.6206      2.2479          -2.9601       -2.5158           -0.25652E+01          -0.80761E+00               0.12933E+01           
Cu110-Mn     7.4340      -0.5000       -4.3042       -3.4853           -3.1315           -0.5789         -1.8872         7.7270         1.2350        -4.7251            -3.9515          -3.0383           -2.3336        -2.0032           -2.2776         -4.3297          -2.8128          1.3900     2.2604      2.2479          -2.6754       -2.5158           -0.24309E+01           0.14319E+00               0.55426E+00           
Cu110-Mo     7.0920       0.7470       -4.5378       -1.7437           -5.7050           -0.1961         -2.4744         7.7270         1.2350        -4.7251            -3.9515          -3.0383           -2.3336        -2.0032           -2.2776         -4.3297          -2.8128          1.5400     2.3460      2.2479          -3.0285       -2.5158           -0.26028E+01           0.75568E+00               0.81255E-01           
Cu110-Nb     6.7590       0.9170       -3.6430       -1.9019           -6.5678            1.3534         -2.6743         7.7270         1.2350        -4.7251            -3.9515          -3.0383           -2.3336        -2.0032           -2.2776         -4.3297          -2.8128          1.6400     2.4218      2.2479          -2.7847       -2.5158           -0.27217E+01           0.91111E+00               0.23529E+00           
Cu110-Ni     7.6400       1.1570       -3.8800       -3.7066           -4.4744           -1.5395         -2.9836         7.7270         1.2350        -4.7251            -3.9515          -3.0383           -2.3336        -2.0032           -2.2776         -4.3297          -2.8128          1.2400     2.2258      2.2479          -2.6611       -2.5158           -0.24517E+01           0.22472E+00               0.34721E+00           
Cu110-Os     8.7060       1.0770       -5.2144       -4.6506           -7.8962           -1.7538         -3.0534         7.7270         1.2350        -4.7251            -3.9515          -3.0383           -2.3336        -2.0032           -2.2776         -4.3297          -2.8128          1.4400     2.3098      2.2479          -3.1362       -2.5158           -0.29155E+01           0.10929E+01              -0.63788E-02           
Cu110-Pd     8.3370       0.5620       -3.9768       -3.2381           -3.0964           -1.4843         -2.4885         7.7270         1.2350        -4.7251            -3.9515          -3.0383           -2.3336        -2.0032           -2.2776         -4.3297          -2.8128          1.3900     2.3490      2.2479          -1.6431       -2.5158           -0.23678E+01          -0.18740E+00               0.91497E+00           
Cu110-Pt     9.0170       2.1250       -5.5279       -4.9378           -4.9436           -2.3468         -3.6231         7.7270         1.2350        -4.7251            -3.9515          -3.0383           -2.3336        -2.0032           -2.2776         -4.3297          -2.8128          1.3600     2.3079      2.2479          -2.9776       -2.5158           -0.24688E+01           0.11048E+00               0.34544E+00           
Cu110-Re     7.8770       0.0600       -4.6675       -3.2531           -7.1054           -0.4274         -2.3586         7.7270         1.2350        -4.7251            -3.9515          -3.0383           -2.3336        -2.0032           -2.2776         -4.3297          -2.8128          1.5100     2.3379      2.2479          -2.8101       -2.5158           -0.28115E+01           0.97055E+00              -0.22282E-01           
Cu110-Rh     7.4590       1.1420       -3.9932       -3.2357           -5.4804           -1.7582         -3.3444         7.7270         1.2350        -4.7251            -3.9515          -3.0383           -2.3336        -2.0032           -2.2776         -4.3297          -2.8128          1.4200     2.3046      2.2479          -2.3172       -2.5158           -0.25447E+01           0.42269E+00               0.24142E+00           
Cu110-Ru     7.3610       1.0460       -4.6195       -3.7016           -6.5823           -1.5150         -3.3326         7.7270         1.2350        -4.7251            -3.9515          -3.0383           -2.3336        -2.0032           -2.2776         -4.3297          -2.8128          1.4600     2.2956      2.2479          -2.8328       -2.5158           -0.27176E+01           0.82794E+00               0.10509E+00           
Cu110-Sc     6.5620       0.1880       -3.8073       -3.2576           -4.1601            2.2982         -2.6087         7.7270         1.2350        -4.7251            -3.9515          -3.0383           -2.3336        -2.0032           -2.2776         -4.3297          -2.8128          1.7000     2.4962      2.2479          -2.2323       -2.5158           -0.25324E+01          -0.17213E+00               0.93603E+00           
Cu110-Ta     7.8870       0.3230       -4.1118       -2.3395           -7.9459            1.7577         -1.8754         7.7270         1.2350        -4.7251            -3.9515          -3.0383           -2.3336        -2.0032           -2.2776         -4.3297          -2.8128          1.7000     2.4286      2.2479          -2.5826       -2.5158           -0.28231E+01           0.11513E+01               0.18964E+00           
Cu110-Tc     7.2760       0.5500       -4.8318       -3.0741           -6.4378           -0.4865         -2.7343         7.7270         1.2350        -4.7251            -3.9515          -3.0383           -2.3336        -2.0032           -2.2776         -4.3297          -2.8128          1.4700     2.3077      2.2479          -3.0937       -2.5158           -0.27068E+01           0.90100E+00               0.30490E-01           
Cu110-Ti     6.8280       0.0750       -2.8715       -2.8395           -5.4049            1.5700         -2.8547         7.7270         1.2350        -4.7251            -3.9515          -3.0383           -2.3336        -2.0032           -2.2776         -4.3297          -2.8128          1.6000     2.4332      2.2479          -2.3937       -2.5158           -0.25831E+01           0.52248E+00               0.40052E+00           
Cu110-V      6.7460       0.5270       -2.8683       -1.7318           -5.0589            1.1689         -2.5579         7.7270         1.2350        -4.7251            -3.9515          -3.0383           -2.3336        -2.0032           -2.2776         -4.3297          -2.8128          1.5300     2.3658      2.2479          -2.5217       -2.5158           -0.25681E+01           0.42920E+00               0.32262E+00           
Cu110-W      7.9800       0.8160       -4.0064       -2.6786           -7.7397            0.0262         -2.9126         7.7270         1.2350        -4.7251            -3.9515          -3.0383           -2.3336        -2.0032           -2.2776         -4.3297          -2.8128          1.6200     2.3745      2.2479          -2.6245       -2.5158           -0.28710E+01           0.10745E+01              -0.29033E-02           
Cu110-Y      6.2190       0.3070       -3.6020       -2.4603           -4.2729            2.5942         -3.0563         7.7270         1.2350        -4.7251            -3.9515          -3.0383           -2.3336        -2.0032           -2.2776         -4.3297          -2.8128          1.9000     2.6353      2.2479          -2.6637       -2.5158           -0.25557E+01          -0.72746E+00               0.10134E+01           
Cu110-Zn     9.3940      -0.6000       -5.8522       -0.6498           -0.7170           -6.6672         -0.8999         7.7270         1.2350        -4.7251            -3.9515          -3.0383           -2.3336        -2.0032           -2.2776         -4.3297          -2.8128          1.2200     2.4107      2.2479          -0.6459       -2.5158           -0.22990E+01          -0.26197E+00               0.36063E+01           
Cu110-Zr     6.6340       0.4330       -2.8313       -2.7471           -6.2538            1.7376         -3.0956         7.7270         1.2350        -4.7251            -3.9515          -3.0383           -2.3336        -2.0032           -2.2776         -4.3297          -2.8128          1.7500     2.5154      2.2479          -2.5910       -2.5158           -0.26909E+01           0.71373E+00               0.39827E+00           
Cu111-Ag     7.5760       1.3040       -4.5659       -3.8403           -2.0183           -3.7706         -2.3275         7.7270         1.2350        -4.7251            -3.9515          -3.0383           -2.3336        -2.1201           -2.3331         -4.7168          -2.8128          1.4500     2.4232      2.2479          -2.2101       -2.5158           -0.21964E+01          -0.69730E+00               0.14806E+01           
Cu111-Au     9.2250       2.3080       -5.9456       -5.2426           -2.4188           -3.2861         -3.0889         7.7270         1.2350        -4.7251            -3.9515          -3.0383           -2.3336        -2.1201           -2.3331         -4.7168          -2.8128          1.3600     2.3708      2.2479          -2.6855       -2.5158           -0.21681E+01          -0.54643E+00               0.14132E+01           
Cu111-Cd     8.9940      -0.7000       -5.4994       -0.7368           -0.3509           -7.6339         -0.7347         7.7270         1.2350        -4.7251            -3.9515          -3.0383           -2.3336        -2.1201           -2.3331         -4.7168          -2.8128          1.4400     2.5969      2.2479          -0.5923       -2.5158           -0.22201E+01          -0.94621E+00               0.17977E+01           
Cu111-Co     7.8810       0.6620       -3.9463       -3.9152           -5.1966           -1.6744         -2.9714         7.7270         1.2350        -4.7251            -3.9515          -3.0383           -2.3336        -2.1201           -2.3331         -4.7168          -2.8128          1.2600     2.2268      2.2479          -2.7236       -2.5158           -0.24501E+01           0.32549E+00               0.11029E+00           
Cu111-Cr     6.7670       0.6750       -3.5634       -1.6383           -3.5882           -0.0056         -2.3337         7.7270         1.2350        -4.7251            -3.9515          -3.0383           -2.3336        -2.1201           -2.3331         -4.7168          -2.8128          1.3900     2.3018      2.2479          -2.5844       -2.5158           -0.23960E+01           0.38326E+00               0.10259E+00           
Cu111-Cu     7.7270       1.2350       -4.7251       -3.9515           -3.0383           -2.3336         -2.8128         7.7270         1.2350        -4.7251            -3.9515          -3.0383           -2.3336        -2.1201           -2.3331         -4.7168          -2.8128          1.3200     2.2479      2.2479          -2.5158       -2.5158           -0.22456E+01           0.16281E-03               0.68884E+00           
Cu111-Fe     7.9030       0.1530       -4.3671       -4.2604           -4.8008           -1.1981         -2.3212         7.7270         1.2350        -4.7251            -3.9515          -3.0383           -2.3336        -2.1201           -2.3331         -4.7168          -2.8128          1.3200     2.2379      2.2479          -2.7286       -2.5158           -0.24466E+01           0.12733E+00               0.18293E-01           
Cu111-Hf     6.8250       0.1780       -4.3792       -2.9349           -6.4029            2.1396         -2.9066         7.7270         1.2350        -4.7251            -3.9515          -3.0383           -2.3336        -2.1201           -2.3331         -4.7168          -2.8128          1.8700     2.5075      2.2479          -2.6906       -2.5158           -0.26028E+01           0.46148E+00               0.41540E+00           
Cu111-Hg     10.438      -0.5000       -6.6810       -0.7065            0.3374           -6.1561         -0.3636         7.7270         1.2350        -4.7251            -3.9515          -3.0383           -2.3336        -2.1201           -2.3331         -4.7168          -2.8128          1.3200     2.6331      2.2479          -0.3663       -2.5158           -0.21988E+01          -0.11090E+01               0.20892E+01           
Cu111-Ir     9.1210       1.5640       -5.0181       -4.9944           -7.0859           -2.4149         -3.6893         7.7270         1.2350        -4.7251            -3.9515          -3.0383           -2.3336        -2.1201           -2.3331         -4.7168          -2.8128          1.4100     2.2985      2.2479          -3.2648       -2.5158           -0.26819E+01           0.59682E+00               0.34176E-01           
Cu111-Lu     5.4260       0.2380       -4.1173       -1.6757           -4.1079            3.1263         -3.2866         7.7270         1.2350        -4.7251            -3.9515          -3.0383           -2.3336        -2.1201           -2.3331         -4.7168          -2.8128          1.7500     2.6206      2.2479          -2.9601       -2.5158           -0.24925E+01          -0.82614E+00               0.10805E+01           
Cu111-Mn     7.4340      -0.5000       -4.3042       -3.4853           -3.1315           -0.5789         -1.8872         7.7270         1.2350        -4.7251            -3.9515          -3.0383           -2.3336        -2.1201           -2.3331         -4.7168          -2.8128          1.3900     2.2604      2.2479          -2.6754       -2.5158           -0.23680E+01           0.16302E+00               0.17382E+00           
Cu111-Mo     7.0920       0.7470       -4.5378       -1.7437           -5.7050           -0.1961         -2.4744         7.7270         1.2350        -4.7251            -3.9515          -3.0383           -2.3336        -2.1201           -2.3331         -4.7168          -2.8128          1.5400     2.3460      2.2479          -3.0285       -2.5158           -0.25148E+01           0.66557E+00               0.62073E-01           
Cu111-Nb     6.7590       0.9170       -3.6430       -1.9019           -6.5678            1.3534         -2.6743         7.7270         1.2350        -4.7251            -3.9515          -3.0383           -2.3336        -2.1201           -2.3331         -4.7168          -2.8128          1.6400     2.4218      2.2479          -2.7847       -2.5158           -0.26322E+01           0.80781E+00               0.24193E+00           
Cu111-Ni     7.6400       1.1570       -3.8800       -3.7066           -4.4744           -1.5395         -2.9836         7.7270         1.2350        -4.7251            -3.9515          -3.0383           -2.3336        -2.1201           -2.3331         -4.7168          -2.8128          1.2400     2.2258      2.2479          -2.6611       -2.5158           -0.23796E+01           0.21702E+00               0.17212E+00           
Cu111-Os     8.7060       1.0770       -5.2144       -4.6506           -7.8962           -1.7538         -3.0534         7.7270         1.2350        -4.7251            -3.9515          -3.0383           -2.3336        -2.1201           -2.3331         -4.7168          -2.8128          1.4400     2.3098      2.2479          -3.1362       -2.5158           -0.28259E+01           0.10023E+01              -0.46728E-01           
Cu111-Pd     8.3370       0.5620       -3.9768       -3.2381           -3.0964           -1.4843         -2.4885         7.7270         1.2350        -4.7251            -3.9515          -3.0383           -2.3336        -2.1201           -2.3331         -4.7168          -2.8128          1.3900     2.3490      2.2479          -1.6431       -2.5158           -0.22992E+01          -0.16738E+00               0.37237E+00           
Cu111-Pt     9.0170       2.1250       -5.5279       -4.9378           -4.9436           -2.3468         -3.6231         7.7270         1.2350        -4.7251            -3.9515          -3.0383           -2.3336        -2.1201           -2.3331         -4.7168          -2.8128          1.3600     2.3079      2.2479          -2.9776       -2.5158           -0.23727E+01           0.50164E-01               0.18559E+00           
Cu111-Re     7.8770       0.0600       -4.6675       -3.2531           -7.1054           -0.4274         -2.3586         7.7270         1.2350        -4.7251            -3.9515          -3.0383           -2.3336        -2.1201           -2.3331         -4.7168          -2.8128          1.5100     2.3379      2.2479          -2.8101       -2.5158           -0.27236E+01           0.87746E+00              -0.38247E-01           
Cu111-Rh     7.4590       1.1420       -3.9932       -3.2357           -5.4804           -1.7582         -3.3444         7.7270         1.2350        -4.7251            -3.9515          -3.0383           -2.3336        -2.1201           -2.3331         -4.7168          -2.8128          1.4200     2.3046      2.2479          -2.3172       -2.5158           -0.24555E+01           0.34332E+00               0.17997E+00           
Cu111-Ru     7.3610       1.0460       -4.6195       -3.7016           -6.5823           -1.5150         -3.3326         7.7270         1.2350        -4.7251            -3.9515          -3.0383           -2.3336        -2.1201           -2.3331         -4.7168          -2.8128          1.4600     2.2956      2.2479          -2.8328       -2.5158           -0.26203E+01           0.74108E+00               0.78232E-01           
Cu111-Sc     6.5620       0.1880       -3.8073       -3.2576           -4.1601            2.2982         -2.6087         7.7270         1.2350        -4.7251            -3.9515          -3.0383           -2.3336        -2.1201           -2.3331         -4.7168          -2.8128          1.7000     2.4962      2.2479          -2.2323       -2.5158           -0.24648E+01          -0.18485E+00               0.77496E+00           
Cu111-Ta     7.8870       0.3230       -4.1118       -2.3395           -7.9459            1.7577         -1.8754         7.7270         1.2350        -4.7251            -3.9515          -3.0383           -2.3336        -2.1201           -2.3331         -4.7168          -2.8128          1.7000     2.4286      2.2479          -2.5826       -2.5158           -0.27288E+01           0.10364E+01               0.20405E+00           
Cu111-Tc     7.2760       0.5500       -4.8318       -3.0741           -6.4378           -0.4865         -2.7343         7.7270         1.2350        -4.7251            -3.9515          -3.0383           -2.3336        -2.1201           -2.3331         -4.7168          -2.8128          1.4700     2.3077      2.2479          -3.0937       -2.5158           -0.26182E+01           0.81384E+00               0.11532E-01           
Cu111-Ti     6.8280       0.0750       -2.8715       -2.8395           -5.4049            1.5700         -2.8547         7.7270         1.2350        -4.7251            -3.9515          -3.0383           -2.3336        -2.1201           -2.3331         -4.7168          -2.8128          1.6000     2.4332      2.2479          -2.3937       -2.5158           -0.25110E+01           0.42734E+00               0.36015E+00           
Cu111-V      6.7460       0.5270       -2.8683       -1.7318           -5.0589            1.1689         -2.5579         7.7270         1.2350        -4.7251            -3.9515          -3.0383           -2.3336        -2.1201           -2.3331         -4.7168          -2.8128          1.5300     2.3658      2.2479          -2.5217       -2.5158           -0.25005E+01           0.34186E+00               0.27044E+00           
Cu111-W      7.9800       0.8160       -4.0064       -2.6786           -7.7397            0.0262         -2.9126         7.7270         1.2350        -4.7251            -3.9515          -3.0383           -2.3336        -2.1201           -2.3331         -4.7168          -2.8128          1.6200     2.3745      2.2479          -2.6245       -2.5158           -0.27810E+01           0.96915E+00               0.43583E-02           
Cu111-Y      6.2190       0.3070       -3.6020       -2.4603           -4.2729            2.5942         -3.0563         7.7270         1.2350        -4.7251            -3.9515          -3.0383           -2.3336        -2.1201           -2.3331         -4.7168          -2.8128          1.9000     2.6353      2.2479          -2.6637       -2.5158           -0.24880E+01          -0.76318E+00               0.84845E+00           
Cu111-Zn     9.3940      -0.6000       -5.8522       -0.6498           -0.7170           -6.6672         -0.8999         7.7270         1.2350        -4.7251            -3.9515          -3.0383           -2.3336        -2.1201           -2.3331         -4.7168          -2.8128          1.2200     2.4107      2.2479          -0.6459       -2.5158           -0.22246E+01          -0.29965E+00               0.15372E+01           
Cu111-Zr     6.6340       0.4330       -2.8313       -2.7471           -6.2538            1.7376         -3.0956         7.7270         1.2350        -4.7251            -3.9515          -3.0383           -2.3336        -2.1201           -2.3331         -4.7168          -2.8128          1.7500     2.5154      2.2479          -2.5910       -2.5158           -0.26015E+01           0.60043E+00               0.38975E+00           
Fe100-Ag     7.5760       1.3040       -4.5659       -3.8403           -2.0183           -3.7706         -2.3275         7.9030         0.1530        -4.3671            -4.2604          -4.8008           -1.1981        -0.3051           -0.7855         -5.2857          -2.3212          1.4500     2.4655      1.8192          -2.2458       -6.0205           -0.27620E+01          -0.16785E+01               0.62698E+00           
Fe100-Au     9.2250       2.3080       -5.9456       -5.2426           -2.4188           -3.2861         -3.0889         7.9030         0.1530        -4.3671            -4.2604          -4.8008           -1.1981        -0.3051           -0.7855         -5.2857          -2.3212          1.3600     2.3653      1.8192          -3.0124       -6.0205           -0.27286E+01          -0.14464E+01               0.61546E+00           
Fe100-Cd     8.9940      -0.7000       -5.4994       -0.7368           -0.3509           -7.6339         -0.7347         7.9030         0.1530        -4.3671            -4.2604          -4.8008           -1.1981        -0.3051           -0.7855         -5.2857          -2.3212          1.4400     2.5706      1.8192          -0.7167       -6.0205           -0.27724E+01          -0.21295E+01               0.67328E+00           
Fe100-Co     7.8810       0.6620       -3.9463       -3.9152           -5.1966           -1.6744         -2.9714         7.9030         0.1530        -4.3671            -4.2604          -4.8008           -1.1981        -0.3051           -0.7855         -5.2857          -2.3212          1.2600     1.9201      1.8192          -5.0045       -6.0205           -0.28527E+01          -0.24923E+00               0.94271E-01           
Fe100-Cr     6.7670       0.6750       -3.5634       -1.6383           -3.5882           -0.0056         -2.3337         7.9030         0.1530        -4.3671            -4.2604          -4.8008           -1.1981        -0.3051           -0.7855         -5.2857          -2.3212          1.3900     1.6848      1.8192          -8.1811       -6.0205           -0.28412E+01           0.23331E+00              -0.42558E-01           
Fe100-Cu     7.7270       1.2350       -4.7251       -3.9515           -3.0383           -2.3336         -2.8128         7.9030         0.1530        -4.3671            -4.2604          -4.8008           -1.1981        -0.3051           -0.7855         -5.2857          -2.3212          1.3200     2.2379      1.8192          -2.7286       -6.0205           -0.27768E+01          -0.74019E+00               0.32427E+00           
Fe100-Fe     7.9030       0.1530       -4.3671       -4.2604           -4.8008           -1.1981         -2.3212         7.9030         0.1530        -4.3671            -4.2604          -4.8008           -1.1981        -0.3051           -0.7855         -5.2857          -2.3212          1.3200     1.8192      1.8192          -6.0205       -6.0205           -0.28583E+01          -0.29738E+00               0.12403E-01           
Fe100-Hf     6.8250       0.1780       -4.3792       -2.9349           -6.4029            2.1396         -2.9066         7.9030         0.1530        -4.3671            -4.2604          -4.8008           -1.1981        -0.3051           -0.7855         -5.2857          -2.3212          1.8700     1.9047      1.8192          -7.6236       -6.0205           -0.28346E+01          -0.43151E+00               0.24576E+00           
Fe100-Hg     10.438      -0.5000       -6.6810       -0.7065            0.3374           -6.1561         -0.3636         7.9030         0.1530        -4.3671            -4.2604          -4.8008           -1.1981        -0.3051           -0.7855         -5.2857          -2.3212          1.3200     2.5761      1.8192          -0.5318       -6.0205           -0.27763E+01          -0.24671E+01               0.79373E+00           
Fe100-Ir     9.1210       1.5640       -5.0181       -4.9944           -7.0859           -2.4149         -3.6893         7.9030         0.1530        -4.3671            -4.2604          -4.8008           -1.1981        -0.3051           -0.7855         -5.2857          -2.3212          1.4100     2.0401      1.8192          -6.2986       -6.0205           -0.28259E+01          -0.27417E+00               0.10235E+00           
Fe100-Lu     5.4260       0.2380       -4.1173       -1.6757           -4.1079            3.1263         -3.2866         7.9030         0.1530        -4.3671            -4.2604          -4.8008           -1.1981        -0.3051           -0.7855         -5.2857          -2.3212          1.7500     2.0494      1.8192          -5.0236       -6.0205           -0.28140E+01          -0.20232E+01               0.59262E+00           
Fe100-Mn     7.4340      -0.5000       -4.3042       -3.4853           -3.1315           -0.5789         -1.8872         7.9030         0.1530        -4.3671            -4.2604          -4.8008           -1.1981        -0.3051           -0.7855         -5.2857          -2.3212          1.3900     1.7290      1.8192          -7.1512       -6.0205           -0.28567E+01           0.14492E+00               0.27744E-01           
Fe100-Mo     7.0920       0.7470       -4.5378       -1.7437           -5.7050           -0.1961         -2.4744         7.9030         0.1530        -4.3671            -4.2604          -4.8008           -1.1981        -0.3051           -0.7855         -5.2857          -2.3212          1.5400     1.8416      1.8192          -8.9685       -6.0205           -0.28387E+01           0.14247E+00              -0.31596E-01           
Fe100-Nb     6.7590       0.9170       -3.6430       -1.9019           -6.5678            1.3534         -2.6743         7.9030         0.1530        -4.3671            -4.2604          -4.8008           -1.1981        -0.3051           -0.7855         -5.2857          -2.3212          1.6400     1.8445      1.8192          -9.1065       -6.0205           -0.28265E+01           0.19842E+00               0.10773E+00           
Fe100-Ni     7.6400       1.1570       -3.8800       -3.7066           -4.4744           -1.5395         -2.9836         7.9030         0.1530        -4.3671            -4.2604          -4.8008           -1.1981        -0.3051           -0.7855         -5.2857          -2.3212          1.2400     2.0440      1.8192          -3.9999       -6.0205           -0.28237E+01          -0.18400E+00               0.10797E+00           
Fe100-Os     8.7060       1.0770       -5.2144       -4.6506           -7.8962           -1.7538         -3.0534         7.9030         0.1530        -4.3671            -4.2604          -4.8008           -1.1981        -0.3051           -0.7855         -5.2857          -2.3212          1.4400     1.9583      1.8192          -7.3299       -6.0205           -0.27897E+01           0.28427E+00               0.34436E-01           
Fe100-Pd     8.3370       0.5620       -3.9768       -3.2381           -3.0964           -1.4843         -2.4885         7.9030         0.1530        -4.3671            -4.2604          -4.8008           -1.1981        -0.3051           -0.7855         -5.2857          -2.3212          1.3900     2.1967      1.8192          -2.7107       -6.0205           -0.28067E+01          -0.70958E+00               0.15935E+00           
Fe100-Pt     9.0170       2.1250       -5.5279       -4.9378           -4.9436           -2.3468         -3.6231         7.9030         0.1530        -4.3671            -4.2604          -4.8008           -1.1981        -0.3051           -0.7855         -5.2857          -2.3212          1.3600     2.1615      1.8192          -4.7498       -6.0205           -0.28108E+01          -0.77841E+00               0.18604E+00           
Fe100-Re     7.8770       0.0600       -4.6675       -3.2531           -7.1054           -0.4274         -2.3586         7.9030         0.1530        -4.3671            -4.2604          -4.8008           -1.1981        -0.3051           -0.7855         -5.2857          -2.3212          1.5100     1.9169      1.8192          -7.8905       -6.0205           -0.28003E+01           0.33576E+00              -0.43425E-01           
Fe100-Rh     7.4590       1.1420       -3.9932       -3.2357           -5.4804           -1.7582         -3.3444         7.9030         0.1530        -4.3671            -4.2604          -4.8008           -1.1981        -0.3051           -0.7855         -5.2857          -2.3212          1.4200     2.0244      1.8192          -4.6517       -6.0205           -0.28468E+01          -0.37768E+00               0.98693E-01           
Fe100-Ru     7.3610       1.0460       -4.6195       -3.7016           -6.5823           -1.5150         -3.3326         7.9030         0.1530        -4.3671            -4.2604          -4.8008           -1.1981        -0.3051           -0.7855         -5.2857          -2.3212          1.4600     1.9127      1.8192          -6.5236       -6.0205           -0.28252E+01           0.60676E-01               0.53765E-01           
Fe100-Sc     6.5620       0.1880       -3.8073       -3.2576           -4.1601            2.2982         -2.6087         7.9030         0.1530        -4.3671            -4.2604          -4.8008           -1.1981        -0.3051           -0.7855         -5.2857          -2.3212          1.7000     1.8455      1.8192          -6.1259       -6.0205           -0.28500E+01          -0.70805E+00               0.46223E+00           
Fe100-Ta     7.8870       0.3230       -4.1118       -2.3395           -7.9459            1.7577         -1.8754         7.9030         0.1530        -4.3671            -4.2604          -4.8008           -1.1981        -0.3051           -0.7855         -5.2857          -2.3212          1.7000     1.9015      1.8192          -8.3863       -6.0205           -0.27625E+01           0.28756E+00               0.12516E+00           
Fe100-Tc     7.2760       0.5500       -4.8318       -3.0741           -6.4378           -0.4865         -2.7343         7.9030         0.1530        -4.3671            -4.2604          -4.8008           -1.1981        -0.3051           -0.7855         -5.2857          -2.3212          1.4700     1.8504      1.8192          -8.0928       -6.0205           -0.28227E+01           0.31176E+00              -0.26548E-01           
Fe100-Ti     6.8280       0.0750       -2.8715       -2.8395           -5.4049            1.5700         -2.8547         7.9030         0.1530        -4.3671            -4.2604          -4.8008           -1.1981        -0.3051           -0.7855         -5.2857          -2.3212          1.6000     1.6768      1.8192          -8.8865       -6.0205           -0.28628E+01          -0.15023E-01               0.19759E+00           
Fe100-V      6.7460       0.5270       -2.8683       -1.7318           -5.0589            1.1689         -2.5579         7.9030         0.1530        -4.3671            -4.2604          -4.8008           -1.1981        -0.3051           -0.7855         -5.2857          -2.3212          1.5300     1.6760      1.8192          -8.7812       -6.0205           -0.28694E+01          -0.10324E-01               0.11292E+00           
Fe100-W      7.9800       0.8160       -4.0064       -2.6786           -7.7397            0.0262         -2.9126         7.9030         0.1530        -4.3671            -4.2604          -4.8008           -1.1981        -0.3051           -0.7855         -5.2857          -2.3212          1.6200     1.9044      1.8192          -8.2194       -6.0205           -0.27952E+01           0.32856E+00              -0.46641E-01           
Fe100-Y      6.2190       0.3070       -3.6020       -2.4603           -4.2729            2.5942         -3.0563         7.9030         0.1530        -4.3671            -4.2604          -4.8008           -1.1981        -0.3051           -0.7855         -5.2857          -2.3212          1.9000     2.0261      1.8192          -5.7905       -6.0205           -0.28328E+01          -0.17871E+01               0.47628E+00           
Fe100-Zn     9.3940      -0.6000       -5.8522       -0.6498           -0.7170           -6.6672         -0.8999         7.9030         0.1530        -4.3671            -4.2604          -4.8008           -1.1981        -0.3051           -0.7855         -5.2857          -2.3212          1.2200     2.3449      1.8192          -0.8386       -6.0205           -0.27822E+01          -0.13140E+01               0.58010E+00           
Fe100-Zr     6.6340       0.4330       -2.8313       -2.7471           -6.2538            1.7376         -3.0956         7.9030         0.1530        -4.3671            -4.2604          -4.8008           -1.1981        -0.3051           -0.7855         -5.2857          -2.3212          1.7500     1.8549      1.8192          -8.6391       -6.0205           -0.28438E+01          -0.89501E-01               0.20148E+00           
Fe110-Ag     7.5760       1.3040       -4.5659       -3.8403           -2.0183           -3.7706         -2.3275         7.9030         0.1530        -4.3671            -4.2604          -4.8008           -1.1981        -0.3116           -0.7255         -6.1103          -2.3212          1.4500     2.4655      1.8192          -2.2458       -6.0205           -0.27700E+01          -0.16419E+01               0.83009E+00           
Fe110-Au     9.2250       2.3080       -5.9456       -5.2426           -2.4188           -3.2861         -3.0889         7.9030         0.1530        -4.3671            -4.2604          -4.8008           -1.1981        -0.3116           -0.7255         -6.1103          -2.3212          1.3600     2.3653      1.8192          -3.0124       -6.0205           -0.27374E+01          -0.13945E+01               0.84353E+00           
Fe110-Cd     8.9940      -0.7000       -5.4994       -0.7368           -0.3509           -7.6339         -0.7347         7.9030         0.1530        -4.3671            -4.2604          -4.8008           -1.1981        -0.3116           -0.7255         -6.1103          -2.3212          1.4400     2.5706      1.8192          -0.7167       -6.0205           -0.27713E+01          -0.22249E+01               0.94314E+00           
Fe110-Co     7.8810       0.6620       -3.9463       -3.9152           -5.1966           -1.6744         -2.9714         7.9030         0.1530        -4.3671            -4.2604          -4.8008           -1.1981        -0.3116           -0.7255         -6.1103          -2.3212          1.2600     1.9201      1.8192          -5.0045       -6.0205           -0.28562E+01          -0.22919E+00               0.15333E+00           
Fe110-Cr     6.7670       0.6750       -3.5634       -1.6383           -3.5882           -0.0056         -2.3337         7.9030         0.1530        -4.3671            -4.2604          -4.8008           -1.1981        -0.3116           -0.7255         -6.1103          -2.3212          1.3900     1.6848      1.8192          -8.1811       -6.0205           -0.28553E+01           0.26974E+00              -0.57615E-01           
Fe110-Cu     7.7270       1.2350       -4.7251       -3.9515           -3.0383           -2.3336         -2.8128         7.9030         0.1530        -4.3671            -4.2604          -4.8008           -1.1981        -0.3116           -0.7255         -6.1103          -2.3212          1.3200     2.2379      1.8192          -2.7286       -6.0205           -0.27876E+01          -0.69095E+00               0.40139E+00           
Fe110-Fe     7.9030       0.1530       -4.3671       -4.2604           -4.8008           -1.1981         -2.3212         7.9030         0.1530        -4.3671            -4.2604          -4.8008           -1.1981        -0.3116           -0.7255         -6.1103          -2.3212          1.3200     1.8192      1.8192          -6.0205       -6.0205           -0.28640E+01          -0.28293E+00              -0.34597E-01           
Fe110-Hf     6.8250       0.1780       -4.3792       -2.9349           -6.4029            2.1396         -2.9066         7.9030         0.1530        -4.3671            -4.2604          -4.8008           -1.1981        -0.3116           -0.7255         -6.1103          -2.3212          1.8700     1.9047      1.8192          -7.6236       -6.0205           -0.28345E+01          -0.79884E+00               0.31738E+00           
Fe110-Hg     10.438      -0.5000       -6.6810       -0.7065            0.3374           -6.1561         -0.3636         7.9030         0.1530        -4.3671            -4.2604          -4.8008           -1.1981        -0.3116           -0.7255         -6.1103          -2.3212          1.3200     2.5761      1.8192          -0.5318       -6.0205           -0.27801E+01          -0.25344E+01               0.10335E+01           
Fe110-Ir     9.1210       1.5640       -5.0181       -4.9944           -7.0859           -2.4149         -3.6893         7.9030         0.1530        -4.3671            -4.2604          -4.8008           -1.1981        -0.3116           -0.7255         -6.1103          -2.3212          1.4100     2.0401      1.8192          -6.2986       -6.0205           -0.28150E+01          -0.51546E+00               0.85055E-01           
Fe110-Lu     5.4260       0.2380       -4.1173       -1.6757           -4.1079            3.1263         -3.2866         7.9030         0.1530        -4.3671            -4.2604          -4.8008           -1.1981        -0.3116           -0.7255         -6.1103          -2.3212          1.7500     2.0494      1.8192          -5.0236       -6.0205           -0.28180E+01          -0.21044E+01               0.68359E+00           
Fe110-Mn     7.4340      -0.5000       -4.3042       -3.4853           -3.1315           -0.5789         -1.8872         7.9030         0.1530        -4.3671            -4.2604          -4.8008           -1.1981        -0.3116           -0.7255         -6.1103          -2.3212          1.3900     1.7290      1.8192          -7.1512       -6.0205           -0.28740E+01           0.18982E+00              -0.34861E-01           
Fe110-Mo     7.0920       0.7470       -4.5378       -1.7437           -5.7050           -0.1961         -2.4744         7.9030         0.1530        -4.3671            -4.2604          -4.8008           -1.1981        -0.3116           -0.7255         -6.1103          -2.3212          1.5400     1.8416      1.8192          -8.9685       -6.0205           -0.28422E+01          -0.56305E-03              -0.52631E-01           
Fe110-Nb     6.7590       0.9170       -3.6430       -1.9019           -6.5678            1.3534         -2.6743         7.9030         0.1530        -4.3671            -4.2604          -4.8008           -1.1981        -0.3116           -0.7255         -6.1103          -2.3212          1.6400     1.8445      1.8192          -9.1065       -6.0205           -0.28270E+01          -0.83170E-01               0.14507E+00           
Fe110-Ni     7.6400       1.1570       -3.8800       -3.7066           -4.4744           -1.5395         -2.9836         7.9030         0.1530        -4.3671            -4.2604          -4.8008           -1.1981        -0.3116           -0.7255         -6.1103          -2.3212          1.2400     2.0440      1.8192          -3.9999       -6.0205           -0.28304E+01          -0.14491E+00               0.56712E-01           
Fe110-Os     8.7060       1.0770       -5.2144       -4.6506           -7.8962           -1.7538         -3.0534         7.9030         0.1530        -4.3671            -4.2604          -4.8008           -1.1981        -0.3116           -0.7255         -6.1103          -2.3212          1.4400     1.9583      1.8192          -7.3299       -6.0205           -0.27871E+01           0.18989E-01              -0.17281E-01           
Fe110-Pd     8.3370       0.5620       -3.9768       -3.2381           -3.0964           -1.4843         -2.4885         7.9030         0.1530        -4.3671            -4.2604          -4.8008           -1.1981        -0.3116           -0.7255         -6.1103          -2.3212          1.3900     2.1967      1.8192          -2.7107       -6.0205           -0.28212E+01          -0.67839E+00               0.14519E+00           
Fe110-Pt     9.0170       2.1250       -5.5279       -4.9378           -4.9436           -2.3468         -3.6231         7.9030         0.1530        -4.3671            -4.2604          -4.8008           -1.1981        -0.3116           -0.7255         -6.1103          -2.3212          1.3600     2.1615      1.8192          -4.7498       -6.0205           -0.28042E+01          -0.77722E+00               0.16982E+00           
Fe110-Re     7.8770       0.0600       -4.6675       -3.2531           -7.1054           -0.4274         -2.3586         7.9030         0.1530        -4.3671            -4.2604          -4.8008           -1.1981        -0.3116           -0.7255         -6.1103          -2.3212          1.5100     1.9169      1.8192          -7.8905       -6.0205           -0.28001E+01           0.81462E-01              -0.11124E+00           
Fe110-Rh     7.4590       1.1420       -3.9932       -3.2357           -5.4804           -1.7582         -3.3444         7.9030         0.1530        -4.3671            -4.2604          -4.8008           -1.1981        -0.3116           -0.7255         -6.1103          -2.3212          1.4200     2.0244      1.8192          -4.6517       -6.0205           -0.28496E+01          -0.44647E+00               0.12719E+00           
Fe110-Ru     7.3610       1.0460       -4.6195       -3.7016           -6.5823           -1.5150         -3.3326         7.9030         0.1530        -4.3671            -4.2604          -4.8008           -1.1981        -0.3116           -0.7255         -6.1103          -2.3212          1.4600     1.9127      1.8192          -6.5236       -6.0205           -0.28252E+01          -0.18351E+00               0.47236E-01           
Fe110-Sc     6.5620       0.1880       -3.8073       -3.2576           -4.1601            2.2982         -2.6087         7.9030         0.1530        -4.3671            -4.2604          -4.8008           -1.1981        -0.3116           -0.7255         -6.1103          -2.3212          1.7000     1.8455      1.8192          -6.1259       -6.0205           -0.28563E+01          -0.77364E+00               0.53100E+00           
Fe110-Ta     7.8870       0.3230       -4.1118       -2.3395           -7.9459            1.7577         -1.8754         7.9030         0.1530        -4.3671            -4.2604          -4.8008           -1.1981        -0.3116           -0.7255         -6.1103          -2.3212          1.7000     1.9015      1.8192          -8.3863       -6.0205           -0.27598E+01          -0.42036E-01               0.16962E+00           
Fe110-Tc     7.2760       0.5500       -4.8318       -3.0741           -6.4378           -0.4865         -2.7343         7.9030         0.1530        -4.3671            -4.2604          -4.8008           -1.1981        -0.3116           -0.7255         -6.1103          -2.3212          1.4700     1.8504      1.8192          -8.0928       -6.0205           -0.28240E+01           0.82237E-01              -0.75284E-01           
Fe110-Ti     6.8280       0.0750       -2.8715       -2.8395           -5.4049            1.5700         -2.8547         7.9030         0.1530        -4.3671            -4.2604          -4.8008           -1.1981        -0.3116           -0.7255         -6.1103          -2.3212          1.6000     1.6768      1.8192          -8.8865       -6.0205           -0.28661E+01          -0.99853E-01               0.21709E+00           
Fe110-V      6.7460       0.5270       -2.8683       -1.7318           -5.0589            1.1689         -2.5579         7.9030         0.1530        -4.3671            -4.2604          -4.8008           -1.1981        -0.3116           -0.7255         -6.1103          -2.3212          1.5300     1.6760      1.8192          -8.7812       -6.0205           -0.28745E+01          -0.40255E-01               0.12915E+00           
Fe110-W      7.9800       0.8160       -4.0064       -2.6786           -7.7397            0.0262         -2.9126         7.9030         0.1530        -4.3671            -4.2604          -4.8008           -1.1981        -0.3116           -0.7255         -6.1103          -2.3212          1.6200     1.9044      1.8192          -8.2194       -6.0205           -0.27938E+01           0.27864E-01              -0.72082E-01           
Fe110-Y      6.2190       0.3070       -3.6020       -2.4603           -4.2729            2.5942         -3.0563         7.9030         0.1530        -4.3671            -4.2604          -4.8008           -1.1981        -0.3116           -0.7255         -6.1103          -2.3212          1.9000     2.0261      1.8192          -5.7905       -6.0205           -0.28378E+01          -0.19379E+01               0.55897E+00           
Fe110-Zn     9.3940      -0.6000       -5.8522       -0.6498           -0.7170           -6.6672         -0.8999         7.9030         0.1530        -4.3671            -4.2604          -4.8008           -1.1981        -0.3116           -0.7255         -6.1103          -2.3212          1.2200     2.3449      1.8192          -0.8386       -6.0205           -0.27826E+01          -0.13654E+01               0.79725E+00           
Fe110-Zr     6.6340       0.4330       -2.8313       -2.7471           -6.2538            1.7376         -3.0956         7.9030         0.1530        -4.3671            -4.2604          -4.8008           -1.1981        -0.3116           -0.7255         -6.1103          -2.3212          1.7500     1.8549      1.8192          -8.6391       -6.0205           -0.28447E+01          -0.40401E+00               0.25360E+00           
Fe111-Ag     7.5760       1.3040       -4.5659       -3.8403           -2.0183           -3.7706         -2.3275         7.9030         0.1530        -4.3671            -4.2604          -4.8008           -1.1981         0.0135           -0.5119         -4.6909          -2.3212          1.4500     2.4655      1.8192          -2.2458       -6.0205           -0.28197E+01          -0.17270E+01               0.52479E+00           
Fe111-Au     9.2250       2.3080       -5.9456       -5.2426           -2.4188           -3.2861         -3.0889         7.9030         0.1530        -4.3671            -4.2604          -4.8008           -1.1981         0.0135           -0.5119         -4.6909          -2.3212          1.3600     2.3653      1.8192          -3.0124       -6.0205           -0.28060E+01          -0.15505E+01               0.44402E+00           
Fe111-Cd     8.9940      -0.7000       -5.4994       -0.7368           -0.3509           -7.6339         -0.7347         7.9030         0.1530        -4.3671            -4.2604          -4.8008           -1.1981         0.0135           -0.5119         -4.6909          -2.3212          1.4400     2.5706      1.8192          -0.7167       -6.0205           -0.28247E+01          -0.20051E+01               0.60292E+00           
Fe111-Co     7.8810       0.6620       -3.9463       -3.9152           -5.1966           -1.6744         -2.9714         7.9030         0.1530        -4.3671            -4.2604          -4.8008           -1.1981         0.0135           -0.5119         -4.6909          -2.3212          1.2600     1.9201      1.8192          -5.0045       -6.0205           -0.29013E+01          -0.24831E+00               0.11237E+00           
Fe111-Cr     6.7670       0.6750       -3.5634       -1.6383           -3.5882           -0.0056         -2.3337         7.9030         0.1530        -4.3671            -4.2604          -4.8008           -1.1981         0.0135           -0.5119         -4.6909          -2.3212          1.3900     1.6848      1.8192          -8.1811       -6.0205           -0.28765E+01           0.20175E+00              -0.53850E-01           
Fe111-Cu     7.7270       1.2350       -4.7251       -3.9515           -3.0383           -2.3336         -2.8128         7.9030         0.1530        -4.3671            -4.2604          -4.8008           -1.1981         0.0135           -0.5119         -4.6909          -2.3212          1.3200     2.2379      1.8192          -2.7286       -6.0205           -0.28305E+01          -0.84788E+00               0.28777E+00           
Fe111-Fe     7.9030       0.1530       -4.3671       -4.2604           -4.8008           -1.1981         -2.3212         7.9030         0.1530        -4.3671            -4.2604          -4.8008           -1.1981         0.0135           -0.5119         -4.6909          -2.3212          1.3200     1.8192      1.8192          -6.0205       -6.0205           -0.29152E+01          -0.37932E+00               0.98951E-01           
Fe111-Hf     6.8250       0.1780       -4.3792       -2.9349           -6.4029            2.1396         -2.9066         7.9030         0.1530        -4.3671            -4.2604          -4.8008           -1.1981         0.0135           -0.5119         -4.6909          -2.3212          1.8700     1.9047      1.8192          -7.6236       -6.0205           -0.28729E+01          -0.25784E+00               0.22450E+00           
Fe111-Hg     10.438      -0.5000       -6.6810       -0.7065            0.3374           -6.1561         -0.3636         7.9030         0.1530        -4.3671            -4.2604          -4.8008           -1.1981         0.0135           -0.5119         -4.6909          -2.3212          1.3200     2.5761      1.8192          -0.5318       -6.0205           -0.28303E+01          -0.24262E+01               0.69669E+00           
Fe111-Ir     9.1210       1.5640       -5.0181       -4.9944           -7.0859           -2.4149         -3.6893         7.9030         0.1530        -4.3671            -4.2604          -4.8008           -1.1981         0.0135           -0.5119         -4.6909          -2.3212          1.4100     2.0401      1.8192          -6.2986       -6.0205           -0.28863E+01          -0.24456E+00               0.13422E+00           
Fe111-Lu     5.4260       0.2380       -4.1173       -1.6757           -4.1079            3.1263         -3.2866         7.9030         0.1530        -4.3671            -4.2604          -4.8008           -1.1981         0.0135           -0.5119         -4.6909          -2.3212          1.7500     2.0494      1.8192          -5.0236       -6.0205           -0.28575E+01          -0.19869E+01               0.56863E+00           
Fe111-Mn     7.4340      -0.5000       -4.3042       -3.4853           -3.1315           -0.5789         -1.8872         7.9030         0.1530        -4.3671            -4.2604          -4.8008           -1.1981         0.0135           -0.5119         -4.6909          -2.3212          1.3900     1.7290      1.8192          -7.1512       -6.0205           -0.28925E+01           0.95461E-01               0.51275E-01           
Fe111-Mo     7.0920       0.7470       -4.5378       -1.7437           -5.7050           -0.1961         -2.4744         7.9030         0.1530        -4.3671            -4.2604          -4.8008           -1.1981         0.0135           -0.5119         -4.6909          -2.3212          1.5400     1.8416      1.8192          -8.9685       -6.0205           -0.28859E+01           0.25594E+00              -0.40647E-01           
Fe111-Nb     6.7590       0.9170       -3.6430       -1.9019           -6.5678            1.3534         -2.6743         7.9030         0.1530        -4.3671            -4.2604          -4.8008           -1.1981         0.0135           -0.5119         -4.6909          -2.3212          1.6400     1.8445      1.8192          -9.1065       -6.0205           -0.28580E+01           0.33338E+00               0.90959E-01           
Fe111-Ni     7.6400       1.1570       -3.8800       -3.7066           -4.4744           -1.5395         -2.9836         7.9030         0.1530        -4.3671            -4.2604          -4.8008           -1.1981         0.0135           -0.5119         -4.6909          -2.3212          1.2400     2.0440      1.8192          -3.9999       -6.0205           -0.28771E+01          -0.29779E+00               0.11907E+00           
Fe111-Os     8.7060       1.0770       -5.2144       -4.6506           -7.8962           -1.7538         -3.0534         7.9030         0.1530        -4.3671            -4.2604          -4.8008           -1.1981         0.0135           -0.5119         -4.6909          -2.3212          1.4400     1.9583      1.8192          -7.3299       -6.0205           -0.28273E+01           0.31690E+00               0.76916E-01           
Fe111-Pd     8.3370       0.5620       -3.9768       -3.2381           -3.0964           -1.4843         -2.4885         7.9030         0.1530        -4.3671            -4.2604          -4.8008           -1.1981         0.0135           -0.5119         -4.6909          -2.3212          1.3900     2.1967      1.8192          -2.7107       -6.0205           -0.28498E+01          -0.80953E+00               0.16583E+00           
Fe111-Pt     9.0170       2.1250       -5.5279       -4.9378           -4.9436           -2.3468         -3.6231         7.9030         0.1530        -4.3671            -4.2604          -4.8008           -1.1981         0.0135           -0.5119         -4.6909          -2.3212          1.3600     2.1615      1.8192          -4.7498       -6.0205           -0.28817E+01          -0.82790E+00               0.21648E+00           
Fe111-Re     7.8770       0.0600       -4.6675       -3.2531           -7.1054           -0.4274         -2.3586         7.9030         0.1530        -4.3671            -4.2604          -4.8008           -1.1981         0.0135           -0.5119         -4.6909          -2.3212          1.5100     1.9169      1.8192          -7.8905       -6.0205           -0.28331E+01           0.44325E+00              -0.17722E-01           
Fe111-Rh     7.4590       1.1420       -3.9932       -3.2357           -5.4804           -1.7582         -3.3444         7.9030         0.1530        -4.3671            -4.2604          -4.8008           -1.1981         0.0135           -0.5119         -4.6909          -2.3212          1.4200     2.0244      1.8192          -4.6517       -6.0205           -0.29043E+01          -0.34399E+00               0.84058E-01           
Fe111-Ru     7.3610       1.0460       -4.6195       -3.7016           -6.5823           -1.5150         -3.3326         7.9030         0.1530        -4.3671            -4.2604          -4.8008           -1.1981         0.0135           -0.5119         -4.6909          -2.3212          1.4600     1.9127      1.8192          -6.5236       -6.0205           -0.28884E+01           0.97405E-01               0.58175E-01           
Fe111-Sc     6.5620       0.1880       -3.8073       -3.2576           -4.1601            2.2982         -2.6087         7.9030         0.1530        -4.3671            -4.2604          -4.8008           -1.1981         0.0135           -0.5119         -4.6909          -2.3212          1.7000     1.8455      1.8192          -6.1259       -6.0205           -0.28766E+01          -0.68811E+00               0.43936E+00           
Fe111-Ta     7.8870       0.3230       -4.1118       -2.3395           -7.9459            1.7577         -1.8754         7.9030         0.1530        -4.3671            -4.2604          -4.8008           -1.1981         0.0135           -0.5119         -4.6909          -2.3212          1.7000     1.9015      1.8192          -8.3863       -6.0205           -0.27920E+01           0.43191E+00               0.11452E+00           
Fe111-Tc     7.2760       0.5500       -4.8318       -3.0741           -6.4378           -0.4865         -2.7343         7.9030         0.1530        -4.3671            -4.2604          -4.8008           -1.1981         0.0135           -0.5119         -4.6909          -2.3212          1.4700     1.8504      1.8192          -8.0928       -6.0205           -0.28642E+01           0.41587E+00              -0.13389E-01           
Fe111-Ti     6.8280       0.0750       -2.8715       -2.8395           -5.4049            1.5700         -2.8547         7.9030         0.1530        -4.3671            -4.2604          -4.8008           -1.1981         0.0135           -0.5119         -4.6909          -2.3212          1.6000     1.6768      1.8192          -8.8865       -6.0205           -0.29049E+01           0.11887E+00               0.17960E+00           
Fe111-V      6.7460       0.5270       -2.8683       -1.7318           -5.0589            1.1689         -2.5579         7.9030         0.1530        -4.3671            -4.2604          -4.8008           -1.1981         0.0135           -0.5119         -4.6909          -2.3212          1.5300     1.6760      1.8192          -8.7812       -6.0205           -0.29094E+01           0.61606E-01               0.93056E-01           
Fe111-W      7.9800       0.8160       -4.0064       -2.6786           -7.7397            0.0262         -2.9126         7.9030         0.1530        -4.3671            -4.2604          -4.8008           -1.1981         0.0135           -0.5119         -4.6909          -2.3212          1.6200     1.9044      1.8192          -8.2194       -6.0205           -0.28262E+01           0.44954E+00              -0.50274E-01           
Fe111-Y      6.2190       0.3070       -3.6020       -2.4603           -4.2729            2.5942         -3.0563         7.9030         0.1530        -4.3671            -4.2604          -4.8008           -1.1981         0.0135           -0.5119         -4.6909          -2.3212          1.9000     2.0261      1.8192          -5.7905       -6.0205           -0.28675E+01          -0.17356E+01               0.46245E+00           
Fe111-Zn     9.3940      -0.6000       -5.8522       -0.6498           -0.7170           -6.6672         -0.8999         7.9030         0.1530        -4.3671            -4.2604          -4.8008           -1.1981         0.0135           -0.5119         -4.6909          -2.3212          1.2200     2.3449      1.8192          -0.8386       -6.0205           -0.28343E+01          -0.12164E+01               0.52601E+00           
Fe111-Zr     6.6340       0.4330       -2.8313       -2.7471           -6.2538            1.7376         -3.0956         7.9030         0.1530        -4.3671            -4.2604          -4.8008           -1.1981         0.0135           -0.5119         -4.6909          -2.3212          1.7500     1.8549      1.8192          -8.6391       -6.0205           -0.28873E+01           0.63030E-01               0.18521E+00           
Hf001-Ag     7.5760       1.3040       -4.5659       -3.8403           -2.0183           -3.7706         -2.3275         6.8250         0.1780        -4.3792            -2.9349          -6.4029            2.1396         2.1317            2.2328         -4.5172          -2.9066          1.4500     2.7187      2.5916          -2.0607       -4.2346           -0.32853E+01          -0.14183E+01               0.38121E-01           
Hf001-Au     9.2250       2.3080       -5.9456       -5.2426           -2.4188           -3.2861         -3.0889         6.8250         0.1780        -4.3792            -2.9349          -6.4029            2.1396         2.1317            2.2328         -4.5172          -2.9066          1.3600     2.5339      2.5916          -3.6156       -4.2346           -0.31666E+01          -0.13325E+01               0.25563E-01           
Hf001-Cd     8.9940      -0.7000       -5.4994       -0.7368           -0.3509           -7.6339         -0.7347         6.8250         0.1780        -4.3792            -2.9349          -6.4029            2.1396         2.1317            2.2328         -4.5172          -2.9066          1.4400     3.0384      2.5916          -0.4244       -4.2346           -0.31121E+01          -0.12286E+01               0.17791E-01           
Hf001-Co     7.8810       0.6620       -3.9463       -3.9152           -5.1966           -1.6744         -2.9714         6.8250         0.1780        -4.3792            -2.9349          -6.4029            2.1396         2.1317            2.2328         -4.5172          -2.9066          1.2600     2.0014      2.5916          -6.5641       -4.2346           -0.31503E+01          -0.42667E+00               0.19968E+00           
Hf001-Cr     6.7670       0.6750       -3.5634       -1.6383           -3.5882           -0.0056         -2.3337         6.8250         0.1780        -4.3792            -2.9349          -6.4029            2.1396         2.1317            2.2328         -4.5172          -2.9066          1.3900     2.0007      2.5916          -6.5972       -4.2346           -0.31882E+01          -0.75849E+00              -0.12978E-01           
Hf001-Cu     7.7270       1.2350       -4.7251       -3.9515           -3.0383           -2.3336         -2.8128         6.8250         0.1780        -4.3792            -2.9349          -6.4029            2.1396         2.1317            2.2328         -4.5172          -2.9066          1.3200     2.5075      2.5916          -2.6906       -4.2346           -0.32281E+01          -0.93737E+00               0.85475E-01           
Hf001-Fe     7.9030       0.1530       -4.3671       -4.2604           -4.8008           -1.1981         -2.3212         6.8250         0.1780        -4.3792            -2.9349          -6.4029            2.1396         2.1317            2.2328         -4.5172          -2.9066          1.3200     1.9047      2.5916          -7.6236       -4.2346           -0.32353E+01          -0.68551E+00               0.28811E+00           
Hf001-Hf     6.8250       0.1780       -4.3792       -2.9349           -6.4029            2.1396         -2.9066         6.8250         0.1780        -4.3792            -2.9349          -6.4029            2.1396         2.1317            2.2328         -4.5172          -2.9066          1.8700     2.5916      2.5916          -4.2346       -4.2346           -0.29833E+01          -0.74837E+00               0.27604E+00           
Hf001-Hg     10.438      -0.5000       -6.6810       -0.7065            0.3374           -6.1561         -0.3636         6.8250         0.1780        -4.3792            -2.9349          -6.4029            2.1396         2.1317            2.2328         -4.5172          -2.9066          1.3200     2.9750      2.5916          -0.3679       -4.2346           -0.31731E+01          -0.18411E+01              -0.14160E+00           
Hf001-Ir     9.1210       1.5640       -5.0181       -4.9944           -7.0859           -2.4149         -3.6893         6.8250         0.1780        -4.3792            -2.9349          -6.4029            2.1396         2.1317            2.2328         -4.5172          -2.9066          1.4100     2.1500      2.5916          -8.8770       -4.2346           -0.31358E+01          -0.56696E+00               0.26200E+00           
Hf001-Lu     5.4260       0.2380       -4.1173       -1.6757           -4.1079            3.1263         -3.2866         6.8250         0.1780        -4.3792            -2.9349          -6.4029            2.1396         2.1317            2.2328         -4.5172          -2.9066          1.7500     2.8644      2.5916          -2.6648       -4.2346           -0.30691E+01          -0.14691E+01               0.88451E-01           
Hf001-Mn     7.4340      -0.5000       -4.3042       -3.4853           -3.1315           -0.5789         -1.8872         6.8250         0.1780        -4.3792            -2.9349          -6.4029            2.1396         2.1317            2.2328         -4.5172          -2.9066          1.3900     1.9474      2.5916          -7.2968       -4.2346           -0.16487E+00          -0.91389E+00               0.14622E+00           
Hf001-Mo     7.0920       0.7470       -4.5378       -1.7437           -5.7050           -0.1961         -2.4744         6.8250         0.1780        -4.3792            -2.9349          -6.4029            2.1396         2.1317            2.2328         -4.5172          -2.9066          1.5400     2.1477      2.5916          -7.9734       -4.2346           -0.31532E+01          -0.71326E+00              -0.20038E-01           
Hf001-Nb     6.7590       0.9170       -3.6430       -1.9019           -6.5678            1.3534         -2.6743         6.8250         0.1780        -4.3792            -2.9349          -6.4029            2.1396         2.1317            2.2328         -4.5172          -2.9066          1.6400     2.2177      2.5916          -6.5765       -4.2346           -0.29726E+01          -0.38091E+00               0.20245E-01           
Hf001-Ni     7.6400       1.1570       -3.8800       -3.7066           -4.4744           -1.5395         -2.9836         6.8250         0.1780        -4.3792            -2.9349          -6.4029            2.1396         2.1317            2.2328         -4.5172          -2.9066          1.2400     2.1844      2.5916          -5.0684       -4.2346           -0.31681E+01          -0.44018E+00               0.17208E+00           
Hf001-Os     8.7060       1.0770       -5.2144       -4.6506           -7.8962           -1.7538         -3.0534         6.8250         0.1780        -4.3792            -2.9349          -6.4029            2.1396         2.1317            2.2328         -4.5172          -2.9066          1.4400     2.0862      2.5916          -9.2434       -4.2346           -0.32741E+01          -0.51029E+00               0.25376E+00           
Hf001-Pd     8.3370       0.5620       -3.9768       -3.2381           -3.0964           -1.4843         -2.4885         6.8250         0.1780        -4.3792            -2.9349          -6.4029            2.1396         2.1317            2.2328         -4.5172          -2.9066          1.3900     2.3074      2.5916          -3.7921       -4.2346           -0.32035E+01          -0.13167E+01               0.15293E+00           
Hf001-Pt     9.0170       2.1250       -5.5279       -4.9378           -4.9436           -2.3468         -3.6231         6.8250         0.1780        -4.3792            -2.9349          -6.4029            2.1396         2.1317            2.2328         -4.5172          -2.9066          1.3600     2.2604      2.5916          -7.0752       -4.2346           -0.32400E+01          -0.63800E+00               0.28542E+00           
Hf001-Re     7.8770       0.0600       -4.6675       -3.2531           -7.1054           -0.4274         -2.3586         6.8250         0.1780        -4.3792            -2.9349          -6.4029            2.1396         2.1317            2.2328         -4.5172          -2.9066          1.5100     2.1251      2.5916          -8.0052       -4.2346           -0.34393E+01          -0.66342E+00               0.11452E+00           
Hf001-Rh     7.4590       1.1420       -3.9932       -3.2357           -5.4804           -1.7582         -3.3444         6.8250         0.1780        -4.3792            -2.9349          -6.4029            2.1396         2.1317            2.2328         -4.5172          -2.9066          1.4200     2.1216      2.5916          -6.8956       -4.2346           -0.31407E+01          -0.61012E+00               0.36389E+00           
Hf001-Ru     7.3610       1.0460       -4.6195       -3.7016           -6.5823           -1.5150         -3.3326         6.8250         0.1780        -4.3792            -2.9349          -6.4029            2.1396         2.1317            2.2328         -4.5172          -2.9066          1.4600     2.0477      2.5916          -9.0734       -4.2346           -0.31282E+01          -0.53874E+00               0.93726E-01           
Hf001-Sc     6.5620       0.1880       -3.8073       -3.2576           -4.1601            2.2982         -2.6087         6.8250         0.1780        -4.3792            -2.9349          -6.4029            2.1396         2.1317            2.2328         -4.5172          -2.9066          1.7000     2.4479      2.5916          -2.7955       -4.2346           -0.31358E+01          -0.13588E+01               0.15535E+00           
Hf001-Ta     7.8870       0.3230       -4.1118       -2.3395           -7.9459            1.7577         -1.8754         6.8250         0.1780        -4.3792            -2.9349          -6.4029            2.1396         2.1317            2.2328         -4.5172          -2.9066          1.7000     2.3547      2.5916          -5.2779       -4.2346           -0.31481E+01          -0.18554E+00               0.73476E-01           
Hf001-Tc     7.2760       0.5500       -4.8318       -3.0741           -6.4378           -0.4865         -2.7343         6.8250         0.1780        -4.3792            -2.9349          -6.4029            2.1396         2.1317            2.2328         -4.5172          -2.9066          1.4700     2.0926      2.5916          -8.7879       -4.2346           -0.31908E+01          -0.62392E+00               0.69394E-01           
Hf001-Ti     6.8280       0.0750       -2.8715       -2.8395           -5.4049            1.5700         -2.8547         6.8250         0.1780        -4.3792            -2.9349          -6.4029            2.1396         2.1317            2.2328         -4.5172          -2.9066          1.6000     2.1783      2.5916          -4.2421       -4.2346           -0.30364E+01          -0.76174E+00               0.97048E-01           
Hf001-V      6.7460       0.5270       -2.8683       -1.7318           -5.0589            1.1689         -2.5579         6.8250         0.1780        -4.3792            -2.9349          -6.4029            2.1396         2.1317            2.2328         -4.5172          -2.9066          1.5300     2.0658      2.5916          -5.5779       -4.2346           -0.30702E+01          -0.69818E+00               0.16945E-01           
Hf001-W      7.9800       0.8160       -4.0064       -2.6786           -7.7397            0.0262         -2.9126         6.8250         0.1780        -4.3792            -2.9349          -6.4029            2.1396         2.1317            2.2328         -4.5172          -2.9066          1.6200     2.1908      2.5916          -6.5969       -4.2346           -0.29869E+01          -0.60601E+00               0.19776E-01           
Hf001-Y      6.2190       0.3070       -3.6020       -2.4603           -4.2729            2.5942         -3.0563         6.8250         0.1780        -4.3792            -2.9349          -6.4029            2.1396         2.1317            2.2328         -4.5172          -2.9066          1.9000     2.6153      2.5916          -2.8463       -4.2346           -0.30795E+01          -0.21515E+01               0.11786E+00           
Hf001-Zn     9.3940      -0.6000       -5.8522       -0.6498           -0.7170           -6.6672         -0.8999         6.8250         0.1780        -4.3792            -2.9349          -6.4029            2.1396         2.1317            2.2328         -4.5172          -2.9066          1.2200     2.8001      2.5916          -0.5300       -4.2346           -0.31310E+01          -0.51664E+00               0.26405E-01           
Hf001-Zr     6.6340       0.4330       -2.8313       -2.7471           -6.2538            1.7376         -3.0956         6.8250         0.1780        -4.3792            -2.9349          -6.4029            2.1396         2.1317            2.2328         -4.5172          -2.9066          1.7500     2.3256      2.5916          -4.6873       -4.2346           -0.29587E+01          -0.78054E+00              -0.12166E+00           
Hf100-Ag     7.5760       1.3040       -4.5659       -3.8403           -2.0183           -3.7706         -2.3275         6.8250         0.1780        -4.3792            -2.9349          -6.4029            2.1396         2.0217            2.2055         -3.6223          -2.9066          1.4500     2.7187      2.5916          -2.0607       -4.2346           -0.31716E+01          -0.98501E+00              -0.12019E+00           
Hf100-Au     9.2250       2.3080       -5.9456       -5.2426           -2.4188           -3.2861         -3.0889         6.8250         0.1780        -4.3792            -2.9349          -6.4029            2.1396         2.0217            2.2055         -3.6223          -2.9066          1.3600     2.5339      2.5916          -3.6156       -4.2346           -0.30364E+01          -0.88973E+00              -0.15017E+00           
Hf100-Cd     8.9940      -0.7000       -5.4994       -0.7368           -0.3509           -7.6339         -0.7347         6.8250         0.1780        -4.3792            -2.9349          -6.4029            2.1396         2.0217            2.2055         -3.6223          -2.9066          1.4400     3.0384      2.5916          -0.4244       -4.2346           -0.30075E+01          -0.97728E+00              -0.37418E-01           
Hf100-Co     7.8810       0.6620       -3.9463       -3.9152           -5.1966           -1.6744         -2.9714         6.8250         0.1780        -4.3792            -2.9349          -6.4029            2.1396         2.0217            2.2055         -3.6223          -2.9066          1.2600     2.0014      2.5916          -6.5641       -4.2346           -0.30150E+01          -0.20271E+00               0.14547E+00           
Hf100-Cr     6.7670       0.6750       -3.5634       -1.6383           -3.5882           -0.0056         -2.3337         6.8250         0.1780        -4.3792            -2.9349          -6.4029            2.1396         2.0217            2.2055         -3.6223          -2.9066          1.3900     2.0007      2.5916          -6.5972       -4.2346           -0.30521E+01          -0.30344E+00              -0.71251E-01           
Hf100-Cu     7.7270       1.2350       -4.7251       -3.9515           -3.0383           -2.3336         -2.8128         6.8250         0.1780        -4.3792            -2.9349          -6.4029            2.1396         2.0217            2.2055         -3.6223          -2.9066          1.3200     2.5075      2.5916          -2.6906       -4.2346           -0.30962E+01          -0.50303E+00               0.68585E-02           
Hf100-Fe     7.9030       0.1530       -4.3671       -4.2604           -4.8008           -1.1981         -2.3212         6.8250         0.1780        -4.3792            -2.9349          -6.4029            2.1396         2.0217            2.2055         -3.6223          -2.9066          1.3200     1.9047      2.5916          -7.6236       -4.2346           -0.31087E+01          -0.44733E+00               0.34725E+00           
Hf100-Hf     6.8250       0.1780       -4.3792       -2.9349           -6.4029            2.1396         -2.9066         6.8250         0.1780        -4.3792            -2.9349          -6.4029            2.1396         2.0217            2.2055         -3.6223          -2.9066          1.8700     2.5916      2.5916          -4.2346       -4.2346           -0.28552E+01          -0.31534E+00               0.60719E-01           
Hf100-Hg     10.438      -0.5000       -6.6810       -0.7065            0.3374           -6.1561         -0.3636         6.8250         0.1780        -4.3792            -2.9349          -6.4029            2.1396         2.0217            2.2055         -3.6223          -2.9066          1.3200     2.9750      2.5916          -0.3679       -4.2346           -0.30652E+01          -0.16240E+01              -0.22360E+00           
Hf100-Ir     9.1210       1.5640       -5.0181       -4.9944           -7.0859           -2.4149         -3.6893         6.8250         0.1780        -4.3792            -2.9349          -6.4029            2.1396         2.0217            2.2055         -3.6223          -2.9066          1.4100     2.1500      2.5916          -8.8770       -4.2346           -0.29989E+01          -0.29524E+00               0.29565E+00           
Hf100-Lu     5.4260       0.2380       -4.1173       -1.6757           -4.1079            3.1263         -3.2866         6.8250         0.1780        -4.3792            -2.9349          -6.4029            2.1396         2.0217            2.2055         -3.6223          -2.9066          1.7500     2.8644      2.5916          -2.6648       -4.2346           -0.29407E+01          -0.11927E+01               0.97223E-01           
Hf100-Mn     7.4340      -0.5000       -4.3042       -3.4853           -3.1315           -0.5789         -1.8872         6.8250         0.1780        -4.3792            -2.9349          -6.4029            2.1396         2.0217            2.2055         -3.6223          -2.9066          1.3900     1.9474      2.5916          -7.2968       -4.2346           -0.25010E+01          -0.46023E+00               0.14610E+00           
Hf100-Mo     7.0920       0.7470       -4.5378       -1.7437           -5.7050           -0.1961         -2.4744         6.8250         0.1780        -4.3792            -2.9349          -6.4029            2.1396         2.0217            2.2055         -3.6223          -2.9066          1.5400     2.1477      2.5916          -7.9734       -4.2346           -0.30221E+01          -0.40785E+00              -0.82908E-01           
Hf100-Nb     6.7590       0.9170       -3.6430       -1.9019           -6.5678            1.3534         -2.6743         6.8250         0.1780        -4.3792            -2.9349          -6.4029            2.1396         2.0217            2.2055         -3.6223          -2.9066          1.6400     2.2177      2.5916          -6.5765       -4.2346           -0.28427E+01          -0.34183E-01              -0.14903E-01           
Hf100-Ni     7.6400       1.1570       -3.8800       -3.7066           -4.4744           -1.5395         -2.9836         6.8250         0.1780        -4.3792            -2.9349          -6.4029            2.1396         2.0217            2.2055         -3.6223          -2.9066          1.2400     2.1844      2.5916          -5.0684       -4.2346           -0.30327E+01          -0.21431E+00               0.91246E+00           
Hf100-Os     8.7060       1.0770       -5.2144       -4.6506           -7.8962           -1.7538         -3.0534         6.8250         0.1780        -4.3792            -2.9349          -6.4029            2.1396         2.0217            2.2055         -3.6223          -2.9066          1.4400     2.0862      2.5916          -9.2434       -4.2346           -0.31670E+01          -0.22687E+00               0.29681E+00           
Hf100-Pd     8.3370       0.5620       -3.9768       -3.2381           -3.0964           -1.4843         -2.4885         6.8250         0.1780        -4.3792            -2.9349          -6.4029            2.1396         2.0217            2.2055         -3.6223          -2.9066          1.3900     2.3074      2.5916          -3.7921       -4.2346           -0.30684E+01          -0.86286E+00               0.13823E+00           
Hf100-Pt     9.0170       2.1250       -5.5279       -4.9378           -4.9436           -2.3468         -3.6231         6.8250         0.1780        -4.3792            -2.9349          -6.4029            2.1396         2.0217            2.2055         -3.6223          -2.9066          1.3600     2.2604      2.5916          -7.0752       -4.2346           -0.31080E+01          -0.38828E+00               0.33951E+00           
Hf100-Re     7.8770       0.0600       -4.6675       -3.2531           -7.1054           -0.4274         -2.3586         6.8250         0.1780        -4.3792            -2.9349          -6.4029            2.1396         2.0217            2.2055         -3.6223          -2.9066          1.5100     2.1251      2.5916          -8.0052       -4.2346           -0.34463E+01          -0.35597E+00               0.11338E+00           
Hf100-Rh     7.4590       1.1420       -3.9932       -3.2357           -5.4804           -1.7582         -3.3444         6.8250         0.1780        -4.3792            -2.9349          -6.4029            2.1396         2.0217            2.2055         -3.6223          -2.9066          1.4200     2.1216      2.5916          -6.8956       -4.2346           -0.30039E+01          -0.34145E+00              -0.14588E-01           
Hf100-Ru     7.3610       1.0460       -4.6195       -3.7016           -6.5823           -1.5150         -3.3326         6.8250         0.1780        -4.3792            -2.9349          -6.4029            2.1396         2.0217            2.2055         -3.6223          -2.9066          1.4600     2.0477      2.5916          -9.0734       -4.2346           -0.29906E+01          -0.25428E+00               0.71765E-01           
Hf100-Sc     6.5620       0.1880       -3.8073       -3.2576           -4.1601            2.2982         -2.6087         6.8250         0.1780        -4.3792            -2.9349          -6.4029            2.1396         2.0217            2.2055         -3.6223          -2.9066          1.7000     2.4479      2.5916          -2.7955       -4.2346           -0.30049E+01          -0.10877E+01               0.15859E+00           
Hf100-Ta     7.8870       0.3230       -4.1118       -2.3395           -7.9459            1.7577         -1.8754         6.8250         0.1780        -4.3792            -2.9349          -6.4029            2.1396         2.0217            2.2055         -3.6223          -2.9066          1.7000     2.3547      2.5916          -5.2779       -4.2346           -0.30401E+01           0.18708E+00               0.60099E-01           
Hf100-Tc     7.2760       0.5500       -4.8318       -3.0741           -6.4378           -0.4865         -2.7343         6.8250         0.1780        -4.3792            -2.9349          -6.4029            2.1396         2.0217            2.2055         -3.6223          -2.9066          1.4700     2.0926      2.5916          -8.7879       -4.2346           -0.30645E+01          -0.33731E+00               0.47097E-01           
Hf100-Ti     6.8280       0.0750       -2.8715       -2.8395           -5.4049            1.5700         -2.8547         6.8250         0.1780        -4.3792            -2.9349          -6.4029            2.1396         2.0217            2.2055         -3.6223          -2.9066          1.6000     2.1783      2.5916          -4.2421       -4.2346           -0.29057E+01          -0.43310E+00               0.13056E+00           
Hf100-V      6.7460       0.5270       -2.8683       -1.7318           -5.0589            1.1689         -2.5579         6.8250         0.1780        -4.3792            -2.9349          -6.4029            2.1396         2.0217            2.2055         -3.6223          -2.9066          1.5300     2.0658      2.5916          -5.5779       -4.2346           -0.29387E+01          -0.39314E+00               0.66541E-01           
Hf100-W      7.9800       0.8160       -4.0064       -2.6786           -7.7397            0.0262         -2.9126         6.8250         0.1780        -4.3792            -2.9349          -6.4029            2.1396         2.0217            2.2055         -3.6223          -2.9066          1.6200     2.1908      2.5916          -6.5969       -4.2346           -0.28527E+01          -0.26076E+00              -0.22329E-01           
Hf100-Y      6.2190       0.3070       -3.6020       -2.4603           -4.2729            2.5942         -3.0563         6.8250         0.1780        -4.3792            -2.9349          -6.4029            2.1396         2.0217            2.2055         -3.6223          -2.9066          1.9000     2.6153      2.5916          -2.8463       -4.2346           -0.29499E+01          -0.17755E+01               0.11915E+00           
Hf100-Zn     9.3940      -0.6000       -5.8522       -0.6498           -0.7170           -6.6672         -0.8999         6.8250         0.1780        -4.3792            -2.9349          -6.4029            2.1396         2.0217            2.2055         -3.6223          -2.9066          1.2200     2.8001      2.5916          -0.5300       -4.2346           -0.30221E+01          -0.32221E+00              -0.13034E-01           
Hf100-Zr     6.6340       0.4330       -2.8313       -2.7471           -6.2538            1.7376         -3.0956         6.8250         0.1780        -4.3792            -2.9349          -6.4029            2.1396         2.0217            2.2055         -3.6223          -2.9066          1.7500     2.3256      2.5916          -4.6873       -4.2346           -0.28295E+01          -0.39560E+00               0.57936E-01           
Hf110-Ag     7.5760       1.3040       -4.5659       -3.8403           -2.0183           -3.7706         -2.3275         6.8250         0.1780        -4.3792            -2.9349          -6.4029            2.1396         2.2530            2.1749         -2.9511          -2.9066          1.4500     2.7187      2.5916          -2.0607       -4.2346           -0.31270E+01          -0.86629E+00              -0.23622E+00           
Hf110-Au     9.2250       2.3080       -5.9456       -5.2426           -2.4188           -3.2861         -3.0889         6.8250         0.1780        -4.3792            -2.9349          -6.4029            2.1396         2.2530            2.1749         -2.9511          -2.9066          1.3600     2.5339      2.5916          -3.6156       -4.2346           -0.29759E+01          -0.70623E+00              -0.23768E+00           
Hf110-Cd     8.9940      -0.7000       -5.4994       -0.7368           -0.3509           -7.6339         -0.7347         6.8250         0.1780        -4.3792            -2.9349          -6.4029            2.1396         2.2530            2.1749         -2.9511          -2.9066          1.4400     3.0384      2.5916          -0.4244       -4.2346           -0.29472E+01          -0.86314E+00              -0.93998E-01           
Hf110-Co     7.8810       0.6620       -3.9463       -3.9152           -5.1966           -1.6744         -2.9714         6.8250         0.1780        -4.3792            -2.9349          -6.4029            2.1396         2.2530            2.1749         -2.9511          -2.9066          1.2600     2.0014      2.5916          -6.5641       -4.2346           -0.29129E+01          -0.10855E+00               0.19465E+00           
Hf110-Cr     6.7670       0.6750       -3.5634       -1.6383           -3.5882           -0.0056         -2.3337         6.8250         0.1780        -4.3792            -2.9349          -6.4029            2.1396         2.2530            2.1749         -2.9511          -2.9066          1.3900     2.0007      2.5916          -6.5972       -4.2346           -0.29608E+01          -0.18587E+00              -0.97841E-01           
Hf110-Cu     7.7270       1.2350       -4.7251       -3.9515           -3.0383           -2.3336         -2.8128         6.8250         0.1780        -4.3792            -2.9349          -6.4029            2.1396         2.2530            2.1749         -2.9511          -2.9066          1.3200     2.5075      2.5916          -2.6906       -4.2346           -0.30185E+01          -0.26840E+00              -0.38792E-01           
Hf110-Fe     7.9030       0.1530       -4.3671       -4.2604           -4.8008           -1.1981         -2.3212         6.8250         0.1780        -4.3792            -2.9349          -6.4029            2.1396         2.2530            2.1749         -2.9511          -2.9066          1.3200     1.9047      2.5916          -7.6236       -4.2346           -0.30161E+01          -0.34612E+00               0.42075E+00           
Hf110-Hf     6.8250       0.1780       -4.3792       -2.9349           -6.4029            2.1396         -2.9066         6.8250         0.1780        -4.3792            -2.9349          -6.4029            2.1396         2.2530            2.1749         -2.9511          -2.9066          1.8700     2.5916      2.5916          -4.2346       -4.2346           -0.27233E+01          -0.12987E+00               0.52621E-01           
Hf110-Hg     10.438      -0.5000       -6.6810       -0.7065            0.3374           -6.1561         -0.3636         6.8250         0.1780        -4.3792            -2.9349          -6.4029            2.1396         2.2530            2.1749         -2.9511          -2.9066          1.3200     2.9750      2.5916          -0.3679       -4.2346           -0.30104E+01          -0.15220E+01              -0.32024E+00           
Hf110-Ir     9.1210       1.5640       -5.0181       -4.9944           -7.0859           -2.4149         -3.6893         6.8250         0.1780        -4.3792            -2.9349          -6.4029            2.1396         2.2530            2.1749         -2.9511          -2.9066          1.4100     2.1500      2.5916          -8.8770       -4.2346           -0.28928E+01          -0.18442E+00               0.33347E+00           
Hf110-Lu     5.4260       0.2380       -4.1173       -1.6757           -4.1079            3.1263         -3.2866         6.8250         0.1780        -4.3792            -2.9349          -6.4029            2.1396         2.2530            2.1749         -2.9511          -2.9066          1.7500     2.8644      2.5916          -2.6648       -4.2346           -0.28528E+01          -0.10351E+01               0.96393E-01           
Hf110-Mn     7.4340      -0.5000       -4.3042       -3.4853           -3.1315           -0.5789         -1.8872         6.8250         0.1780        -4.3792            -2.9349          -6.4029            2.1396         2.2530            2.1749         -2.9511          -2.9066          1.3900     1.9474      2.5916          -7.2968       -4.2346           -0.26789E+01          -0.23867E+00               0.15997E+00           
Hf110-Mo     7.0920       0.7470       -4.5378       -1.7437           -5.7050           -0.1961         -2.4744         6.8250         0.1780        -4.3792            -2.9349          -6.4029            2.1396         2.2530            2.1749         -2.9511          -2.9066          1.5400     2.1477      2.5916          -7.9734       -4.2346           -0.29141E+01          -0.27952E+00              -0.11288E+00           
Hf110-Nb     6.7590       0.9170       -3.6430       -1.9019           -6.5678            1.3534         -2.6743         6.8250         0.1780        -4.3792            -2.9349          -6.4029            2.1396         2.2530            2.1749         -2.9511          -2.9066          1.6400     2.2177      2.5916          -6.5765       -4.2346           -0.27077E+01           0.11371E+00              -0.33606E-01           
Hf110-Ni     7.6400       1.1570       -3.8800       -3.7066           -4.4744           -1.5395         -2.9836         6.8250         0.1780        -4.3792            -2.9349          -6.4029            2.1396         2.2530            2.1749         -2.9511          -2.9066          1.2400     2.1844      2.5916          -5.0684       -4.2346           -0.29389E+01          -0.12196E+00               0.14254E+00           
Hf110-Os     8.7060       1.0770       -5.2144       -4.6506           -7.8962           -1.7538         -3.0534         6.8250         0.1780        -4.3792            -2.9349          -6.4029            2.1396         2.2530            2.1749         -2.9511          -2.9066          1.4400     2.0862      2.5916          -9.2434       -4.2346           -0.30756E+01          -0.11275E+00               0.34335E+00           
Hf110-Pd     8.3370       0.5620       -3.9768       -3.2381           -3.0964           -1.4843         -2.4885         6.8250         0.1780        -4.3792            -2.9349          -6.4029            2.1396         2.2530            2.1749         -2.9511          -2.9066          1.3900     2.3074      2.5916          -3.7921       -4.2346           -0.29833E+01          -0.63303E+00               0.13793E+00           
Hf110-Pt     9.0170       2.1250       -5.5279       -4.9378           -4.9436           -2.3468         -3.6231         6.8250         0.1780        -4.3792            -2.9349          -6.4029            2.1396         2.2530            2.1749         -2.9511          -2.9066          1.3600     2.2604      2.5916          -7.0752       -4.2346           -0.30379E+01          -0.28227E+00               0.37767E+00           
Hf110-Re     7.8770       0.0600       -4.6675       -3.2531           -7.1054           -0.4274         -2.3586         6.8250         0.1780        -4.3792            -2.9349          -6.4029            2.1396         2.2530            2.1749         -2.9511          -2.9066          1.5100     2.1251      2.5916          -8.0052       -4.2346           -0.36854E+01          -0.22560E+00               0.12844E+00           
Hf110-Rh     7.4590       1.1420       -3.9932       -3.2357           -5.4804           -1.7582         -3.3444         6.8250         0.1780        -4.3792            -2.9349          -6.4029            2.1396         2.2530            2.1749         -2.9511          -2.9066          1.4200     2.1216      2.5916          -6.8956       -4.2346           -0.29105E+01          -0.22835E+00              -0.37580E-01           
Hf110-Ru     7.3610       1.0460       -4.6195       -3.7016           -6.5823           -1.5150         -3.3326         6.8250         0.1780        -4.3792            -2.9349          -6.4029            2.1396         2.2530            2.1749         -2.9511          -2.9066          1.4600     2.0477      2.5916          -9.0734       -4.2346           -0.28827E+01          -0.13677E+00               0.68023E-01           
Hf110-Sc     6.5620       0.1880       -3.8073       -3.2576           -4.1601            2.2982         -2.6087         6.8250         0.1780        -4.3792            -2.9349          -6.4029            2.1396         2.2530            2.1749         -2.9511          -2.9066          1.7000     2.4479      2.5916          -2.7955       -4.2346           -0.29082E+01          -0.93712E+00               0.15579E+00           
Hf110-Ta     7.8870       0.3230       -4.1118       -2.3395           -7.9459            1.7577         -1.8754         6.8250         0.1780        -4.3792            -2.9349          -6.4029            2.1396         2.2530            2.1749         -2.9511          -2.9066          1.7000     2.3547      2.5916          -5.2779       -4.2346           -0.29658E+01           0.34294E+00               0.57785E-01           
Hf110-Tc     7.2760       0.5500       -4.8318       -3.0741           -6.4378           -0.4865         -2.7343         6.8250         0.1780        -4.3792            -2.9349          -6.4029            2.1396         2.2530            2.1749         -2.9511          -2.9066          1.4700     2.0926      2.5916          -8.7879       -4.2346           -0.29580E+01          -0.21876E+00               0.45585E-01           
Hf110-Ti     6.8280       0.0750       -2.8715       -2.8395           -5.4049            1.5700         -2.8547         6.8250         0.1780        -4.3792            -2.9349          -6.4029            2.1396         2.2530            2.1749         -2.9511          -2.9066          1.6000     2.1783      2.5916          -4.2421       -4.2346           -0.27890E+01          -0.29065E+00               0.16788E-01           
Hf110-V      6.7460       0.5270       -2.8683       -1.7318           -5.0589            1.1689         -2.5579         6.8250         0.1780        -4.3792            -2.9349          -6.4029            2.1396         2.2530            2.1749         -2.9511          -2.9066          1.5300     2.0658      2.5916          -5.5779       -4.2346           -0.28269E+01          -0.25998E+00              -0.67247E-01           
Hf110-W      7.9800       0.8160       -4.0064       -2.6786           -7.7397            0.0262         -2.9126         6.8250         0.1780        -4.3792            -2.9349          -6.4029            2.1396         2.2530            2.1749         -2.9511          -2.9066          1.6200     2.1908      2.5916          -6.5969       -4.2346           -0.27084E+01          -0.11543E+00              -0.36884E-01           
Hf110-Y      6.2190       0.3070       -3.6020       -2.4603           -4.2729            2.5942         -3.0563         6.8250         0.1780        -4.3792            -2.9349          -6.4029            2.1396         2.2530            2.1749         -2.9511          -2.9066          1.9000     2.6153      2.5916          -2.8463       -4.2346           -0.28530E+01          -0.15907E+01               0.12286E+00           
Hf110-Zn     9.3940      -0.6000       -5.8522       -0.6498           -0.7170           -6.6672         -0.8999         6.8250         0.1780        -4.3792            -2.9349          -6.4029            2.1396         2.2530            2.1749         -2.9511          -2.9066          1.2200     2.8001      2.5916          -0.5300       -4.2346           -0.29587E+01          -0.23288E+00              -0.54684E-01           
Hf110-Zr     6.6340       0.4330       -2.8313       -2.7471           -6.2538            1.7376         -3.0956         6.8250         0.1780        -4.3792            -2.9349          -6.4029            2.1396         2.2530            2.1749         -2.9511          -2.9066          1.7500     2.3256      2.5916          -4.6873       -4.2346           -0.27016E+01          -0.23053E+00               0.47990E-01           
Ir100-Ag     7.5760       1.3040       -4.5659       -3.8403           -2.0183           -3.7706         -2.3275         9.1210         1.5640        -5.0181            -4.9944          -7.0859           -2.4149        -1.5749           -2.4265         -5.7111          -3.6893          1.4500     2.5483      2.1779          -2.6221       -6.4803           -0.24536E+01          -0.78865E+00               0.35523E+00           
Ir100-Au     9.2250       2.3080       -5.9456       -5.2426           -2.4188           -3.2861         -3.0889         9.1210         1.5640        -5.0181            -4.9944          -7.0859           -2.4149        -1.5749           -2.4265         -5.7111          -3.6893          1.3600     2.4610      2.1779          -3.0764       -6.4803           -0.23973E+01          -0.76636E+00               0.21487E+00           
Ir100-Cd     8.9940      -0.7000       -5.4994       -0.7368           -0.3509           -7.6339         -0.7347         9.1210         1.5640        -5.0181            -4.9944          -7.0859           -2.4149        -1.5749           -2.4265         -5.7111          -3.6893          1.4400     2.5160      2.1779          -1.5560       -6.4803           -0.25259E+01          -0.12198E+01               0.61396E+00           
Ir100-Co     7.8810       0.6620       -3.9463       -3.9152           -5.1966           -1.6744         -2.9714         9.1210         1.5640        -5.0181            -4.9944          -7.0859           -2.4149        -1.5749           -2.4265         -5.7111          -3.6893          1.2600     2.0909      2.1779          -5.4350       -6.4803           -0.26075E+01           0.31125E+00               0.20097E+00           
Ir100-Cr     6.7670       0.6750       -3.5634       -1.6383           -3.5882           -0.0056         -2.3337         9.1210         1.5640        -5.0181            -4.9944          -7.0859           -2.4149        -1.5749           -2.4265         -5.7111          -3.6893          1.3900     1.9684      2.1779          -7.9935       -6.4803           -0.25677E+01           0.55541E+00              -0.86557E-01           
Ir100-Cu     7.7270       1.2350       -4.7251       -3.9515           -3.0383           -2.3336         -2.8128         9.1210         1.5640        -5.0181            -4.9944          -7.0859           -2.4149        -1.5749           -2.4265         -5.7111          -3.6893          1.3200     2.2985      2.1779          -3.2648       -6.4803           -0.24875E+01          -0.59931E-01               0.13391E+00           
Ir100-Fe     7.9030       0.1530       -4.3671       -4.2604           -4.8008           -1.1981         -2.3212         9.1210         1.5640        -5.0181            -4.9944          -7.0859           -2.4149        -1.5749           -2.4265         -5.7111          -3.6893          1.3200     2.0401      2.1779          -6.2986       -6.4803           -0.26178E+01           0.21661E+00               0.26514E+00           
Ir100-Hf     6.8250       0.1780       -4.3792       -2.9349           -6.4029            2.1396         -2.9066         9.1210         1.5640        -5.0181            -4.9944          -7.0859           -2.4149        -1.5749           -2.4265         -5.7111          -3.6893          1.8700     2.1500      2.1779          -8.8770       -6.4803           -0.27131E+01           0.18442E+00               0.25049E+00           
Ir100-Hg     10.438      -0.5000       -6.6810       -0.7065            0.3374           -6.1561         -0.3636         9.1210         1.5640        -5.0181            -4.9944          -7.0859           -2.4149        -1.5749           -2.4265         -5.7111          -3.6893          1.3200     2.5528      2.1779          -1.0848       -6.4803           -0.25052E+01          -0.15512E+01               0.64667E+00           
Ir100-Ir     9.1210       1.5640       -5.0181       -4.9944           -7.0859           -2.4149         -3.6893         9.1210         1.5640        -5.0181            -4.9944          -7.0859           -2.4149        -1.5749           -2.4265         -5.7111          -3.6893          1.4100     2.1779      2.1779          -6.4803       -6.4803           -0.25829E+01           0.22334E+00               0.28173E+00           
Ir100-Lu     5.4260       0.2380       -4.1173       -1.6757           -4.1079            3.1263         -3.2866         9.1210         1.5640        -5.0181            -4.9944          -7.0859           -2.4149        -1.5749           -2.4265         -5.7111          -3.6893          1.7500     2.1901      2.1779          -7.2036       -6.4803           -0.25671E+01          -0.65128E+00               0.51942E+00           
Ir100-Mn     7.4340      -0.5000       -4.3042       -3.4853           -3.1315           -0.5789         -1.8872         9.1210         1.5640        -5.0181            -4.9944          -7.0859           -2.4149        -1.5749           -2.4265         -5.7111          -3.6893          1.3900     1.9988      2.1779          -7.1825       -6.4803           -0.25897E+01           0.70545E+00               0.12125E+00           
Ir100-Mo     7.0920       0.7470       -4.5378       -1.7437           -5.7050           -0.1961         -2.4744         9.1210         1.5640        -5.0181            -4.9944          -7.0859           -2.4149        -1.5749           -2.4265         -5.7111          -3.6893          1.5400     2.0741      2.1779          -9.0770       -6.4803           -0.26242E+01           0.30130E+00              -0.70870E-01           
Ir100-Nb     6.7590       0.9170       -3.6430       -1.9019           -6.5678            1.3534         -2.6743         9.1210         1.5640        -5.0181            -4.9944          -7.0859           -2.4149        -1.5749           -2.4265         -5.7111          -3.6893          1.6400     2.0919      2.1779          -9.3239       -6.4803           -0.27167E+01           0.44374E+00               0.82788E-01           
Ir100-Ni     7.6400       1.1570       -3.8800       -3.7066           -4.4744           -1.5395         -2.9836         9.1210         1.5640        -5.0181            -4.9944          -7.0859           -2.4149        -1.5749           -2.4265         -5.7111          -3.6893          1.2400     2.1680      2.1779          -4.4892       -6.4803           -0.25764E+01           0.35582E+00               0.18268E+00           
Ir100-Os     8.7060       1.0770       -5.2144       -4.6506           -7.8962           -1.7538         -3.0534         9.1210         1.5640        -5.0181            -4.9944          -7.0859           -2.4149        -1.5749           -2.4265         -5.7111          -3.6893          1.4400     2.1177      2.1779          -7.6250       -6.4803           -0.26338E+01           0.60421E+00               0.22913E+00           
Ir100-Pd     8.3370       0.5620       -3.9768       -3.2381           -3.0964           -1.4843         -2.4885         9.1210         1.5640        -5.0181            -4.9944          -7.0859           -2.4149        -1.5749           -2.4265         -5.7111          -3.6893          1.3900     2.3319      2.1779          -2.9484       -6.4803           -0.25318E+01          -0.24447E+00               0.20702E+00           
Ir100-Pt     9.0170       2.1250       -5.5279       -4.9378           -4.9436           -2.3468         -3.6231         9.1210         1.5640        -5.0181            -4.9944          -7.0859           -2.4149        -1.5749           -2.4265         -5.7111          -3.6893          1.3600     2.2861      2.1779          -4.7868       -6.4803           -0.25372E+01          -0.22023E+00               0.35963E+00           
Ir100-Re     7.8770       0.0600       -4.6675       -3.2531           -7.1054           -0.4274         -2.3586         9.1210         1.5640        -5.0181            -4.9944          -7.0859           -2.4149        -1.5749           -2.4265         -5.7111          -3.6893          1.5100     2.1064      2.1779          -8.3108       -6.4803           -0.26363E+01           0.45655E+00               0.62444E-01           
Ir100-Rh     7.4590       1.1420       -3.9932       -3.2357           -5.4804           -1.7582         -3.3444         9.1210         1.5640        -5.0181            -4.9944          -7.0859           -2.4149        -1.5749           -2.4265         -5.7111          -3.6893          1.4200     2.1754      2.1779          -4.9966       -6.4803           -0.25987E+01           0.20648E+00               0.77964E-01           
Ir100-Ru     7.3610       1.0460       -4.6195       -3.7016           -6.5823           -1.5150         -3.3326         9.1210         1.5640        -5.0181            -4.9944          -7.0859           -2.4149        -1.5749           -2.4265         -5.7111          -3.6893          1.4600     2.1018      2.1779          -6.8362       -6.4803           -0.26059E+01           0.49805E+00               0.93524E-01           
Ir100-Sc     6.5620       0.1880       -3.8073       -3.2576           -4.1601            2.2982         -2.6087         9.1210         1.5640        -5.0181            -4.9944          -7.0859           -2.4149        -1.5749           -2.4265         -5.7111          -3.6893          1.7000     2.0271      2.1779          -8.1120       -6.4803           -0.25914E+01           0.35343E+00               0.44805E+00           
Ir100-Ta     7.8870       0.3230       -4.1118       -2.3395           -7.9459            1.7577         -1.8754         9.1210         1.5640        -5.0181            -4.9944          -7.0859           -2.4149        -1.5749           -2.4265         -5.7111          -3.6893          1.7000     2.1220      2.1779          -9.3035       -6.4803           -0.26950E+01           0.38906E+00               0.14672E+00           
Ir100-Tc     7.2760       0.5500       -4.8318       -3.0741           -6.4378           -0.4865         -2.7343         9.1210         1.5640        -5.0181            -4.9944          -7.0859           -2.4149        -1.5749           -2.4265         -5.7111          -3.6893          1.4700     2.0710      2.1779          -8.2093       -6.4803           -0.26278E+01           0.40401E+00               0.26793E-01           
Ir100-Ti     6.8280       0.0750       -2.8715       -2.8395           -5.4049            1.5700         -2.8547         9.1210         1.5640        -5.0181            -4.9944          -7.0859           -2.4149        -1.5749           -2.4265         -5.7111          -3.6893          1.6000     1.9807      2.1779          -8.7152       -6.4803           -0.26658E+01           0.53245E+00               0.20488E+00           
Ir100-V      6.7460       0.5270       -2.8683       -1.7318           -5.0589            1.1689         -2.5579         9.1210         1.5640        -5.0181            -4.9944          -7.0859           -2.4149        -1.5749           -2.4265         -5.7111          -3.6893          1.5300     1.9682      2.1779          -8.5359       -6.4803           -0.26485E+01           0.51545E+00               0.79553E-01           
Ir100-W      7.9800       0.8160       -4.0064       -2.6786           -7.7397            0.0262         -2.9126         9.1210         1.5640        -5.0181            -4.9944          -7.0859           -2.4149        -1.5749           -2.4265         -5.7111          -3.6893          1.6200     2.1115      2.1779          -8.8544       -6.4803           -0.27070E+01           0.52192E+00              -0.43180E-01           
Ir100-Y      6.2190       0.3070       -3.6020       -2.4603           -4.2729            2.5942         -3.0563         9.1210         1.5640        -5.0181            -4.9944          -7.0859           -2.4149        -1.5749           -2.4265         -5.7111          -3.6893          1.9000     2.1730      2.1779          -8.0061       -6.4803           -0.25934E+01          -0.52287E+00               0.45902E+00           
Ir100-Zn     9.3940      -0.6000       -5.8522       -0.6498           -0.7170           -6.6672         -0.8999         9.1210         1.5640        -5.0181            -4.9944          -7.0859           -2.4149        -1.5749           -2.4265         -5.7111          -3.6893          1.2200     2.2983      2.1779          -1.8609       -6.4803           -0.25306E+01          -0.73780E+00               0.56023E+00           
Ir100-Zr     6.6340       0.4330       -2.8313       -2.7471           -6.2538            1.7376         -3.0956         9.1210         1.5640        -5.0181            -4.9944          -7.0859           -2.4149        -1.5749           -2.4265         -5.7111          -3.6893          1.7500     2.1150      2.1779          -9.2131       -6.4803           -0.27172E+01           0.40802E+00               0.21155E+00           
Ir110-Ag     7.5760       1.3040       -4.5659       -3.8403           -2.0183           -3.7706         -2.3275         9.1210         1.5640        -5.0181            -4.9944          -7.0859           -2.4149        -1.4236           -2.2239         -5.1708          -3.6893          1.4500     2.5483      2.1779          -2.6221       -6.4803           -0.25191E+01          -0.84917E+00               0.33330E+00           
Ir110-Au     9.2250       2.3080       -5.9456       -5.2426           -2.4188           -3.2861         -3.0889         9.1210         1.5640        -5.0181            -4.9944          -7.0859           -2.4149        -1.4236           -2.2239         -5.1708          -3.6893          1.3600     2.4610      2.1779          -3.0764       -6.4803           -0.24665E+01          -0.83636E+00               0.11658E+00           
Ir110-Cd     8.9940      -0.7000       -5.4994       -0.7368           -0.3509           -7.6339         -0.7347         9.1210         1.5640        -5.0181            -4.9944          -7.0859           -2.4149        -1.4236           -2.2239         -5.1708          -3.6893          1.4400     2.5160      2.1779          -1.5560       -6.4803           -0.25850E+01          -0.10848E+01               0.61554E+00           
Ir110-Co     7.8810       0.6620       -3.9463       -3.9152           -5.1966           -1.6744         -2.9714         9.1210         1.5640        -5.0181            -4.9944          -7.0859           -2.4149        -1.4236           -2.2239         -5.1708          -3.6893          1.2600     2.0909      2.1779          -5.4350       -6.4803           -0.26827E+01           0.27721E+00               0.23676E+00           
Ir110-Cr     6.7670       0.6750       -3.5634       -1.6383           -3.5882           -0.0056         -2.3337         9.1210         1.5640        -5.0181            -4.9944          -7.0859           -2.4149        -1.4236           -2.2239         -5.1708          -3.6893          1.3900     1.9684      2.1779          -7.9935       -6.4803           -0.26303E+01           0.54127E+00              -0.10550E+00           
Ir110-Cu     7.7270       1.2350       -4.7251       -3.9515           -3.0383           -2.3336         -2.8128         9.1210         1.5640        -5.0181            -4.9944          -7.0859           -2.4149        -1.4236           -2.2239         -5.1708          -3.6893          1.3200     2.2985      2.1779          -3.2648       -6.4803           -0.25527E+01          -0.11357E+00               0.15598E+00           
Ir110-Fe     7.9030       0.1530       -4.3671       -4.2604           -4.8008           -1.1981         -2.3212         9.1210         1.5640        -5.0181            -4.9944          -7.0859           -2.4149        -1.4236           -2.2239         -5.1708          -3.6893          1.3200     2.0401      2.1779          -6.2986       -6.4803           -0.26906E+01           0.18488E+00               0.33046E+00           
Ir110-Hf     6.8250       0.1780       -4.3792       -2.9349           -6.4029            2.1396         -2.9066         9.1210         1.5640        -5.0181            -4.9944          -7.0859           -2.4149        -1.4236           -2.2239         -5.1708          -3.6893          1.8700     2.1500      2.1779          -8.8770       -6.4803           -0.27778E+01           0.35242E+00               0.23474E+00           
Ir110-Hg     10.438      -0.5000       -6.6810       -0.7065            0.3374           -6.1561         -0.3636         9.1210         1.5640        -5.0181            -4.9944          -7.0859           -2.4149        -1.4236           -2.2239         -5.1708          -3.6893          1.3200     2.5528      2.1779          -1.0848       -6.4803           -0.25630E+01          -0.14818E+01               0.61963E+00           
Ir110-Ir     9.1210       1.5640       -5.0181       -4.9944           -7.0859           -2.4149         -3.6893         9.1210         1.5640        -5.0181            -4.9944          -7.0859           -2.4149        -1.4236           -2.2239         -5.1708          -3.6893          1.4100     2.1779      2.1779          -6.4803       -6.4803           -0.26617E+01           0.26527E+00               0.33315E+00           
Ir110-Lu     5.4260       0.2380       -4.1173       -1.6757           -4.1079            3.1263         -3.2866         9.1210         1.5640        -5.0181            -4.9944          -7.0859           -2.4149        -1.4236           -2.2239         -5.1708          -3.6893          1.7500     2.1901      2.1779          -7.2036       -6.4803           -0.26307E+01          -0.59781E+00               0.53141E+00           
Ir110-Mn     7.4340      -0.5000       -4.3042       -3.4853           -3.1315           -0.5789         -1.8872         9.1210         1.5640        -5.0181            -4.9944          -7.0859           -2.4149        -1.4236           -2.2239         -5.1708          -3.6893          1.3900     1.9988      2.1779          -7.1825       -6.4803           -0.26492E+01           0.68918E+00               0.14883E+00           
Ir110-Mo     7.0920       0.7470       -4.5378       -1.7437           -5.7050           -0.1961         -2.4744         9.1210         1.5640        -5.0181            -4.9944          -7.0859           -2.4149        -1.4236           -2.2239         -5.1708          -3.6893          1.5400     2.0741      2.1779          -9.0770       -6.4803           -0.26963E+01           0.41191E+00              -0.94783E-01           
Ir110-Nb     6.7590       0.9170       -3.6430       -1.9019           -6.5678            1.3534         -2.6743         9.1210         1.5640        -5.0181            -4.9944          -7.0859           -2.4149        -1.4236           -2.2239         -5.1708          -3.6893          1.6400     2.0919      2.1779          -9.3239       -6.4803           -0.27802E+01           0.57586E+00               0.59592E-01           
Ir110-Ni     7.6400       1.1570       -3.8800       -3.7066           -4.4744           -1.5395         -2.9836         9.1210         1.5640        -5.0181            -4.9944          -7.0859           -2.4149        -1.4236           -2.2239         -5.1708          -3.6893          1.2400     2.1680      2.1779          -4.4892       -6.4803           -0.26417E+01           0.31771E+00               0.21017E+00           
Ir110-Os     8.7060       1.0770       -5.2144       -4.6506           -7.8962           -1.7538         -3.0534         9.1210         1.5640        -5.0181            -4.9944          -7.0859           -2.4149        -1.4236           -2.2239         -5.1708          -3.6893          1.4400     2.1177      2.1779          -7.6250       -6.4803           -0.27055E+01           0.69060E+00               0.29013E+00           
Ir110-Pd     8.3370       0.5620       -3.9768       -3.2381           -3.0964           -1.4843         -2.4885         9.1210         1.5640        -5.0181            -4.9944          -7.0859           -2.4149        -1.4236           -2.2239         -5.1708          -3.6893          1.3900     2.3319      2.1779          -2.9484       -6.4803           -0.25939E+01          -0.26519E+00               0.28668E+00           
Ir110-Pt     9.0170       2.1250       -5.5279       -4.9378           -4.9436           -2.3468         -3.6231         9.1210         1.5640        -5.0181            -4.9944          -7.0859           -2.4149        -1.4236           -2.2239         -5.1708          -3.6893          1.3600     2.2861      2.1779          -4.7868       -6.4803           -0.26070E+01          -0.28098E+00               0.41238E+00           
Ir110-Re     7.8770       0.0600       -4.6675       -3.2531           -7.1054           -0.4274         -2.3586         9.1210         1.5640        -5.0181            -4.9944          -7.0859           -2.4149        -1.4236           -2.2239         -5.1708          -3.6893          1.5100     2.1064      2.1779          -8.3108       -6.4803           -0.27064E+01           0.55880E+00               0.84793E-01           
Ir110-Rh     7.4590       1.1420       -3.9932       -3.2357           -5.4804           -1.7582         -3.3444         9.1210         1.5640        -5.0181            -4.9944          -7.0859           -2.4149        -1.4236           -2.2239         -5.1708          -3.6893          1.4200     2.1754      2.1779          -4.9966       -6.4803           -0.26754E+01           0.24819E+00               0.72791E-01           
Ir110-Ru     7.3610       1.0460       -4.6195       -3.7016           -6.5823           -1.5150         -3.3326         9.1210         1.5640        -5.0181            -4.9944          -7.0859           -2.4149        -1.4236           -2.2239         -5.1708          -3.6893          1.4600     2.1018      2.1779          -6.8362       -6.4803           -0.26816E+01           0.59213E+00               0.10619E+00           
Ir110-Sc     6.5620       0.1880       -3.8073       -3.2576           -4.1601            2.2982         -2.6087         9.1210         1.5640        -5.0181            -4.9944          -7.0859           -2.4149        -1.4236           -2.2239         -5.1708          -3.6893          1.7000     2.0271      2.1779          -8.1120       -6.4803           -0.26555E+01           0.38984E+00               0.45975E+00           
Ir110-Ta     7.8870       0.3230       -4.1118       -2.3395           -7.9459            1.7577         -1.8754         9.1210         1.5640        -5.0181            -4.9944          -7.0859           -2.4149        -1.4236           -2.2239         -5.1708          -3.6893          1.7000     2.1220      2.1779          -9.3035       -6.4803           -0.27579E+01           0.52667E+00               0.14185E+00           
Ir110-Tc     7.2760       0.5500       -4.8318       -3.0741           -6.4378           -0.4865         -2.7343         9.1210         1.5640        -5.0181            -4.9944          -7.0859           -2.4149        -1.4236           -2.2239         -5.1708          -3.6893          1.4700     2.0710      2.1779          -8.2093       -6.4803           -0.26999E+01           0.50482E+00               0.33254E-01           
Ir110-Ti     6.8280       0.0750       -2.8715       -2.8395           -5.4049            1.5700         -2.8547         9.1210         1.5640        -5.0181            -4.9944          -7.0859           -2.4149        -1.4236           -2.2239         -5.1708          -3.6893          1.6000     1.9807      2.1779          -8.7152       -6.4803           -0.27349E+01           0.59803E+00               0.19311E+00           
Ir110-V      6.7460       0.5270       -2.8683       -1.7318           -5.0589            1.1689         -2.5579         9.1210         1.5640        -5.0181            -4.9944          -7.0859           -2.4149        -1.4236           -2.2239         -5.1708          -3.6893          1.5300     1.9682      2.1779          -8.5359       -6.4803           -0.27187E+01           0.51837E+00               0.55048E-01           
Ir110-W      7.9800       0.8160       -4.0064       -2.6786           -7.7397            0.0262         -2.9126         9.1210         1.5640        -5.0181            -4.9944          -7.0859           -2.4149        -1.4236           -2.2239         -5.1708          -3.6893          1.6200     2.1115      2.1779          -8.8544       -6.4803           -0.27712E+01           0.63551E+00              -0.53612E-01           
Ir110-Y      6.2190       0.3070       -3.6020       -2.4603           -4.2729            2.5942         -3.0563         9.1210         1.5640        -5.0181            -4.9944          -7.0859           -2.4149        -1.4236           -2.2239         -5.1708          -3.6893          1.9000     2.1730      2.1779          -8.0061       -6.4803           -0.26562E+01          -0.45927E+00               0.44019E+00           
Ir110-Zn     9.3940      -0.6000       -5.8522       -0.6498           -0.7170           -6.6672         -0.8999         9.1210         1.5640        -5.0181            -4.9944          -7.0859           -2.4149        -1.4236           -2.2239         -5.1708          -3.6893          1.2200     2.2983      2.1779          -1.8609       -6.4803           -0.25902E+01          -0.63049E+00               0.57013E+00           
Ir110-Zr     6.6340       0.4330       -2.8313       -2.7471           -6.2538            1.7376         -3.0956         9.1210         1.5640        -5.0181            -4.9944          -7.0859           -2.4149        -1.4236           -2.2239         -5.1708          -3.6893          1.7500     2.1150      2.1779          -9.2131       -6.4803           -0.27818E+01           0.55744E+00               0.19632E+00           
Ir111-Ag     7.5760       1.3040       -4.5659       -3.8403           -2.0183           -3.7706         -2.3275         9.1210         1.5640        -5.0181            -4.9944          -7.0859           -2.4149        -1.6709           -2.4047         -5.7316          -3.6893          1.4500     2.5483      2.1779          -2.6221       -6.4803           -0.24303E+01          -0.77500E+00               0.37094E+00           
Ir111-Au     9.2250       2.3080       -5.9456       -5.2426           -2.4188           -3.2861         -3.0889         9.1210         1.5640        -5.0181            -4.9944          -7.0859           -2.4149        -1.6709           -2.4047         -5.7316          -3.6893          1.3600     2.4610      2.1779          -3.0764       -6.4803           -0.23721E+01          -0.75392E+00               0.23151E+00           
Ir111-Cd     8.9940      -0.7000       -5.4994       -0.7368           -0.3509           -7.6339         -0.7347         9.1210         1.5640        -5.0181            -4.9944          -7.0859           -2.4149        -1.6709           -2.4047         -5.7316          -3.6893          1.4400     2.5160      2.1779          -1.5560       -6.4803           -0.25076E+01          -0.12049E+01               0.63223E+00           
Ir111-Co     7.8810       0.6620       -3.9463       -3.9152           -5.1966           -1.6744         -2.9714         9.1210         1.5640        -5.0181            -4.9944          -7.0859           -2.4149        -1.6709           -2.4047         -5.7316          -3.6893          1.2600     2.0909      2.1779          -5.4350       -6.4803           -0.25841E+01           0.32947E+00               0.20169E+00           
Ir111-Cr     6.7670       0.6750       -3.5634       -1.6383           -3.5882           -0.0056         -2.3337         9.1210         1.5640        -5.0181            -4.9944          -7.0859           -2.4149        -1.6709           -2.4047         -5.7316          -3.6893          1.3900     1.9684      2.1779          -7.9935       -6.4803           -0.25477E+01           0.57543E+00              -0.83817E-01           
Ir111-Cu     7.7270       1.2350       -4.7251       -3.9515           -3.0383           -2.3336         -2.8128         9.1210         1.5640        -5.0181            -4.9944          -7.0859           -2.4149        -1.6709           -2.4047         -5.7316          -3.6893          1.3200     2.2985      2.1779          -3.2648       -6.4803           -0.24655E+01          -0.42623E-01               0.16839E+00           
Ir111-Fe     7.9030       0.1530       -4.3671       -4.2604           -4.8008           -1.1981         -2.3212         9.1210         1.5640        -5.0181            -4.9944          -7.0859           -2.4149        -1.6709           -2.4047         -5.7316          -3.6893          1.3200     2.0401      2.1779          -6.2986       -6.4803           -0.25949E+01           0.23565E+00               0.26670E+00           
Ir111-Hf     6.8250       0.1780       -4.3792       -2.9349           -6.4029            2.1396         -2.9066         9.1210         1.5640        -5.0181            -4.9944          -7.0859           -2.4149        -1.6709           -2.4047         -5.7316          -3.6893          1.8700     2.1500      2.1779          -8.8770       -6.4803           -0.26988E+01           0.21378E+00               0.25456E+00           
Ir111-Hg     10.438      -0.5000       -6.6810       -0.7065            0.3374           -6.1561         -0.3636         9.1210         1.5640        -5.0181            -4.9944          -7.0859           -2.4149        -1.6709           -2.4047         -5.7316          -3.6893          1.3200     2.5528      2.1779          -1.0848       -6.4803           -0.24848E+01          -0.15451E+01               0.66812E+00           
Ir111-Ir     9.1210       1.5640       -5.0181       -4.9944           -7.0859           -2.4149         -3.6893         9.1210         1.5640        -5.0181            -4.9944          -7.0859           -2.4149        -1.6709           -2.4047         -5.7316          -3.6893          1.4100     2.1779      2.1779          -6.4803       -6.4803           -0.25609E+01           0.23814E+00               0.28233E+00           
Ir111-Lu     5.4260       0.2380       -4.1173       -1.6757           -4.1079            3.1263         -3.2866         9.1210         1.5640        -5.0181            -4.9944          -7.0859           -2.4149        -1.6709           -2.4047         -5.7316          -3.6893          1.7500     2.1901      2.1779          -7.2036       -6.4803           -0.25495E+01          -0.62035E+00               0.55739E+00           
Ir111-Mn     7.4340      -0.5000       -4.3042       -3.4853           -3.1315           -0.5789         -1.8872         9.1210         1.5640        -5.0181            -4.9944          -7.0859           -2.4149        -1.6709           -2.4047         -5.7316          -3.6893          1.3900     1.9988      2.1779          -7.1825       -6.4803           -0.25702E+01           0.72471E+00               0.12384E+00           
Ir111-Mo     7.0920       0.7470       -4.5378       -1.7437           -5.7050           -0.1961         -2.4744         9.1210         1.5640        -5.0181            -4.9944          -7.0859           -2.4149        -1.6709           -2.4047         -5.7316          -3.6893          1.5400     2.0741      2.1779          -9.0770       -6.4803           -0.26034E+01           0.32535E+00              -0.68184E-01           
Ir111-Nb     6.7590       0.9170       -3.6430       -1.9019           -6.5678            1.3534         -2.6743         9.1210         1.5640        -5.0181            -4.9944          -7.0859           -2.4149        -1.6709           -2.4047         -5.7316          -3.6893          1.6400     2.0919      2.1779          -9.3239       -6.4803           -0.27033E+01           0.46716E+00               0.85618E-01           
Ir111-Ni     7.6400       1.1570       -3.8800       -3.7066           -4.4744           -1.5395         -2.9836         9.1210         1.5640        -5.0181            -4.9944          -7.0859           -2.4149        -1.6709           -2.4047         -5.7316          -3.6893          1.2400     2.1680      2.1779          -4.4892       -6.4803           -0.25575E+01           0.37326E+00               0.18647E+00           
Ir111-Os     8.7060       1.0770       -5.2144       -4.6506           -7.8962           -1.7538         -3.0534         9.1210         1.5640        -5.0181            -4.9944          -7.0859           -2.4149        -1.6709           -2.4047         -5.7316          -3.6893          1.4400     2.1177      2.1779          -7.6250       -6.4803           -0.26175E+01           0.62262E+00               0.22830E+00           
Ir111-Pd     8.3370       0.5620       -3.9768       -3.2381           -3.0964           -1.4843         -2.4885         9.1210         1.5640        -5.0181            -4.9944          -7.0859           -2.4149        -1.6709           -2.4047         -5.7316          -3.6893          1.3900     2.3319      2.1779          -2.9484       -6.4803           -0.25111E+01          -0.22573E+00               0.21362E+00           
Ir111-Pt     9.0170       2.1250       -5.5279       -4.9378           -4.9436           -2.3468         -3.6231         9.1210         1.5640        -5.0181            -4.9944          -7.0859           -2.4149        -1.6709           -2.4047         -5.7316          -3.6893          1.3600     2.2861      2.1779          -4.7868       -6.4803           -0.25168E+01          -0.20087E+00               0.36039E+00           
Ir111-Re     7.8770       0.0600       -4.6675       -3.2531           -7.1054           -0.4274         -2.3586         9.1210         1.5640        -5.0181            -4.9944          -7.0859           -2.4149        -1.6709           -2.4047         -5.7316          -3.6893          1.5100     2.1064      2.1779          -8.3108       -6.4803           -0.26195E+01           0.47629E+00               0.63696E-01           
Ir111-Rh     7.4590       1.1420       -3.9932       -3.2357           -5.4804           -1.7582         -3.3444         9.1210         1.5640        -5.0181            -4.9944          -7.0859           -2.4149        -1.6709           -2.4047         -5.7316          -3.6893          1.4200     2.1754      2.1779          -4.9966       -6.4803           -0.25748E+01           0.22739E+00               0.80243E-01           
Ir111-Ru     7.3610       1.0460       -4.6195       -3.7016           -6.5823           -1.5150         -3.3326         9.1210         1.5640        -5.0181            -4.9944          -7.0859           -2.4149        -1.6709           -2.4047         -5.7316          -3.6893          1.4600     2.1018      2.1779          -6.8362       -6.4803           -0.25847E+01           0.51592E+00               0.97007E-01           
Ir111-Sc     6.5620       0.1880       -3.8073       -3.2576           -4.1601            2.2982         -2.6087         9.1210         1.5640        -5.0181            -4.9944          -7.0859           -2.4149        -1.6709           -2.4047         -5.7316          -3.6893          1.7000     2.0271      2.1779          -8.1120       -6.4803           -0.25730E+01           0.38210E+00               0.46923E+00           
Ir111-Ta     7.8870       0.3230       -4.1118       -2.3395           -7.9459            1.7577         -1.8754         9.1210         1.5640        -5.0181            -4.9944          -7.0859           -2.4149        -1.6709           -2.4047         -5.7316          -3.6893          1.7000     2.1220      2.1779          -9.3035       -6.4803           -0.26845E+01           0.41523E+00               0.14827E+00           
Ir111-Tc     7.2760       0.5500       -4.8318       -3.0741           -6.4378           -0.4865         -2.7343         9.1210         1.5640        -5.0181            -4.9944          -7.0859           -2.4149        -1.6709           -2.4047         -5.7316          -3.6893          1.4700     2.0710      2.1779          -8.2093       -6.4803           -0.26085E+01           0.42251E+00               0.28752E-01           
Ir111-Ti     6.8280       0.0750       -2.8715       -2.8395           -5.4049            1.5700         -2.8547         9.1210         1.5640        -5.0181            -4.9944          -7.0859           -2.4149        -1.6709           -2.4047         -5.7316          -3.6893          1.6000     1.9807      2.1779          -8.7152       -6.4803           -0.26465E+01           0.55911E+00               0.20809E+00           
Ir111-V      6.7460       0.5270       -2.8683       -1.7318           -5.0589            1.1689         -2.5579         9.1210         1.5640        -5.0181            -4.9944          -7.0859           -2.4149        -1.6709           -2.4047         -5.7316          -3.6893          1.5300     1.9682      2.1779          -8.5359       -6.4803           -0.26277E+01           0.54009E+00               0.83132E-01           
Ir111-W      7.9800       0.8160       -4.0064       -2.6786           -7.7397            0.0262         -2.9126         9.1210         1.5640        -5.0181            -4.9944          -7.0859           -2.4149        -1.6709           -2.4047         -5.7316          -3.6893          1.6200     2.1115      2.1779          -8.8544       -6.4803           -0.26951E+01           0.54453E+00              -0.41435E-01           
Ir111-Y      6.2190       0.3070       -3.6020       -2.4603           -4.2729            2.5942         -3.0563         9.1210         1.5640        -5.0181            -4.9944          -7.0859           -2.4149        -1.6709           -2.4047         -5.7316          -3.6893          1.9000     2.1730      2.1779          -8.0061       -6.4803           -0.25763E+01          -0.48909E+00               0.47267E+00           
Ir111-Zn     9.3940      -0.6000       -5.8522       -0.6498           -0.7170           -6.6672         -0.8999         9.1210         1.5640        -5.0181            -4.9944          -7.0859           -2.4149        -1.6709           -2.4047         -5.7316          -3.6893          1.2200     2.2983      2.1779          -1.8609       -6.4803           -0.25118E+01          -0.72700E+00               0.57613E+00           
Ir111-Zr     6.6340       0.4330       -2.8313       -2.7471           -6.2538            1.7376         -3.0956         9.1210         1.5640        -5.0181            -4.9944          -7.0859           -2.4149        -1.6709           -2.4047         -5.7316          -3.6893          1.7500     2.1150      2.1779          -9.2131       -6.4803           -0.27025E+01           0.43397E+00               0.21326E+00           
Lu001-Ag     7.5760       1.3040       -4.5659       -3.8403           -2.0183           -3.7706         -2.3275         5.4260         0.2388        -4.1173            -1.6757          -4.1079            3.1263         3.4359            3.2193         -4.0172          -3.2866          1.4500     2.7954      3.1402          -2.4120       -1.7732           -0.39065E+01          -0.20453E+01               0.37773E+00           
Lu001-Au     9.2250       2.3080       -5.9456       -5.2426           -2.4188           -3.2861         -3.0889         5.4260         0.2388        -4.1173            -1.6757          -4.1079            3.1263         3.4359            3.2193         -4.0172          -3.2866          1.3600     2.6142      3.1402          -4.0200       -1.7732           -0.39017E+01          -0.18831E+01               0.44705E+00           
Lu001-Cd     8.9940      -0.7000       -5.4994       -0.7368           -0.3509           -7.6339         -0.7347         5.4260         0.2388        -4.1173            -1.6757          -4.1079            3.1263         3.4359            3.2193         -4.0172          -3.2866          1.4400     3.2327      3.1402          -0.3442       -1.7732           -0.38827E+01          -0.22727E+01               0.22753E-01           
Lu001-Co     7.8810       0.6620       -3.9463       -3.9152           -5.1966           -1.6744         -2.9714         5.4260         0.2388        -4.1173            -1.6757          -4.1079            3.1263         3.4359            3.2193         -4.0172          -3.2866          1.2600     2.0166      3.1402          -5.1468       -1.7732           -0.34349E+01          -0.94287E+00               0.16574E+00           
Lu001-Cr     6.7670       0.6750       -3.5634       -1.6383           -3.5882           -0.0056         -2.3337         5.4260         0.2388        -4.1173            -1.6757          -4.1079            3.1263         3.4359            3.2193         -4.0172          -3.2866          1.3900     2.1376      3.1402          -3.9349       -1.7732           -0.36671E+01          -0.14223E+01               0.14691E+00           
Lu001-Cu     7.7270       1.2350       -4.7251       -3.9515           -3.0383           -2.3336         -2.8128         5.4260         0.2388        -4.1173            -1.6757          -4.1079            3.1263         3.4359            3.2193         -4.0172          -3.2866          1.3200     2.6206      3.1402          -2.9601       -1.7732           -0.37959E+01          -0.14083E+01               0.26282E+00           
Lu001-Fe     7.9030       0.1530       -4.3671       -4.2604           -4.8008           -1.1981         -2.3212         5.4260         0.2388        -4.1173            -1.6757          -4.1079            3.1263         3.4359            3.2193         -4.0172          -3.2866          1.3200     2.0494      3.1402          -5.0236       -1.7732           -0.35044E+01          -0.12582E+01               0.19380E+00           
Lu001-Hf     6.8250       0.1780       -4.3792       -2.9349           -6.4029            2.1396         -2.9066         5.4260         0.2388        -4.1173            -1.6757          -4.1079            3.1263         3.4359            3.2193         -4.0172          -3.2866          1.8700     2.8644      3.1402          -2.6648       -1.7732           -0.31390E+01          -0.17788E+01               0.23340E+00           
Lu001-Hg     10.438      -0.5000       -6.6810       -0.7065            0.3374           -6.1561         -0.3636         5.4260         0.2388        -4.1173            -1.6757          -4.1079            3.1263         3.4359            3.2193         -4.0172          -3.2866          1.3200     3.1350      3.1402          -0.3129       -1.7732           -0.40080E+01          -0.26687E+01              -0.15284E+00           
Lu001-Ir     9.1210       1.5640       -5.0181       -4.9944           -7.0859           -2.4149         -3.6893         5.4260         0.2388        -4.1173            -1.6757          -4.1079            3.1263         3.4359            3.2193         -4.0172          -3.2866          1.4100     2.1901      3.1402          -7.2036       -1.7732           -0.31167E+01          -0.11604E+01               0.15907E+00           
Lu001-Lu     5.4260       0.2380       -4.1173       -1.6757           -4.1079            3.1263         -3.2866         5.4260         0.2388        -4.1173            -1.6757          -4.1079            3.1263         3.4359            3.2193         -4.0172          -3.2866          1.7500     3.1402      3.1402          -1.7732       -1.7732           -0.33298E+01          -0.12058E+01               0.13862E+00           
Lu001-Mn     7.4340      -0.5000       -4.3042       -3.4853           -3.1315           -0.5789         -1.8872         5.4260         0.2388        -4.1173            -1.6757          -4.1079            3.1263         3.4359            3.2193         -4.0172          -3.2866          1.3900     2.0872      3.1402          -4.5695       -1.7732           -0.37749E+01          -0.17080E+01               0.17951E+00           
Lu001-Mo     7.0920       0.7470       -4.5378       -1.7437           -5.7050           -0.1961         -2.4744         5.4260         0.2388        -4.1173            -1.6757          -4.1079            3.1263         3.4359            3.2193         -4.0172          -3.2866          1.5400     2.2911      3.1402          -5.2520       -1.7732           -0.33327E+01          -0.14639E+01               0.14149E+00           
Lu001-Nb     6.7590       0.9170       -3.6430       -1.9019           -6.5678            1.3534         -2.6743         5.4260         0.2388        -4.1173            -1.6757          -4.1079            3.1263         3.4359            3.2193         -4.0172          -3.2866          1.6400     2.3733      3.1402          -4.1779       -1.7732           -0.31242E+01          -0.11736E+01               0.19105E+00           
Lu001-Ni     7.6400       1.1570       -3.8800       -3.7066           -4.4744           -1.5395         -2.9836         5.4260         0.2388        -4.1173            -1.6757          -4.1079            3.1263         3.4359            3.2193         -4.0172          -3.2866          1.2400     2.2185      3.1402          -4.2501       -1.7732           -0.35839E+01          -0.94562E+00               0.17557E+00           
Lu001-Os     8.7060       1.0770       -5.2144       -4.6506           -7.8962           -1.7538         -3.0534         5.4260         0.2388        -4.1173            -1.6757          -4.1079            3.1263         3.4359            3.2193         -4.0172          -3.2866          1.4400     2.2190      3.1402          -6.5391       -1.7732           -0.29165E+01          -0.10906E+01               0.14971E+00           
Lu001-Pd     8.3370       0.5620       -3.9768       -3.2381           -3.0964           -1.4843         -2.4885         5.4260         0.2388        -4.1173            -1.6757          -4.1079            3.1263         3.4359            3.2193         -4.0172          -3.2866          1.3900     2.3602      3.1402          -3.6445       -1.7732           -0.37790E+01          -0.19637E+01               0.19958E+00           
Lu001-Pt     9.0170       2.1250       -5.5279       -4.9378           -4.9436           -2.3468         -3.6231         5.4260         0.2388        -4.1173            -1.6757          -4.1079            3.1263         3.4359            3.2193         -4.0172          -3.2866          1.3600     2.3277      3.1402          -6.0376       -1.7732           -0.35332E+01          -0.12271E+01               0.24737E+00           
Lu001-Re     7.8770       0.0600       -4.6675       -3.2531           -7.1054           -0.4274         -2.3586         5.4260         0.2388        -4.1173            -1.6757          -4.1079            3.1263         3.4359            3.2193         -4.0172          -3.2866          1.5100     2.2664      3.1402          -5.3869       -1.7732           -0.30538E+01          -0.13172E+01               0.14763E+00           
Lu001-Rh     7.4590       1.1420       -3.9932       -3.2357           -5.4804           -1.7582         -3.3444         5.4260         0.2388        -4.1173            -1.6757          -4.1079            3.1263         3.4359            3.2193         -4.0172          -3.2866          1.4200     2.1725      3.1402          -6.0956       -1.7732           -0.33926E+01          -0.12404E+01               0.13075E+00           
Lu001-Ru     7.3610       1.0460       -4.6195       -3.7016           -6.5823           -1.5150         -3.3326         5.4260         0.2388        -4.1173            -1.6757          -4.1079            3.1263         3.4359            3.2193         -4.0172          -3.2866          1.4600     2.2009      3.1402          -6.2274       -1.7732           -0.31866E+01          -0.11313E+01               0.13497E+00           
Lu001-Sc     6.5620       0.1880       -3.8073       -3.2576           -4.1601            2.2982         -2.6087         5.4260         0.2388        -4.1173            -1.6757          -4.1079            3.1263         3.4359            3.2193         -4.0172          -3.2866          1.7000     3.1165      3.1402          -1.5629       -1.7732           -0.34144E+01          -0.22362E+01               0.23671E+00           
Lu001-Ta     7.8870       0.3230       -4.1118       -2.3395           -7.9459            1.7577         -1.8754         5.4260         0.2388        -4.1173            -1.6757          -4.1079            3.1263         3.4359            3.2193         -4.0172          -3.2866          1.7000     2.6006      3.1402          -3.5573       -1.7732           -0.29266E+01          -0.96361E+00               0.22075E+00           
Lu001-Tc     7.2760       0.5500       -4.8318       -3.0741           -6.4378           -0.4865         -2.7343         5.4260         0.2388        -4.1173            -1.6757          -4.1079            3.1263         3.4359            3.2193         -4.0172          -3.2866          1.4700     2.2395      3.1402          -5.9391       -1.7732           -0.32017E+01          -0.12430E+01               0.14661E+00           
Lu001-Ti     6.8280       0.0750       -2.8715       -2.8395           -5.4049            1.5700         -2.8547         5.4260         0.2388        -4.1173            -1.6757          -4.1079            3.1263         3.4359            3.2193         -4.0172          -3.2866          1.6000     2.4935      3.1402          -2.5266       -1.7732           -0.32685E+01          -0.17135E+01               0.24388E+00           
Lu001-V      6.7460       0.5270       -2.8683       -1.7318           -5.0589            1.1689         -2.5579         5.4260         0.2388        -4.1173            -1.6757          -4.1079            3.1263         3.4359            3.2193         -4.0172          -3.2866          1.5300     2.2442      3.1402          -3.1752       -1.7732           -0.33307E+01          -0.15844E+01               0.18291E+00           
Lu001-W      7.9800       0.8160       -4.0064       -2.6786           -7.7397            0.0262         -2.9126         5.4260         0.2388        -4.1173            -1.6757          -4.1079            3.1263         3.4359            3.2193         -4.0172          -3.2866          1.6200     2.3777      3.1402          -4.2781       -1.7732           -0.29378E+01          -0.13510E+01               0.14893E+00           
Lu001-Y      6.2190       0.3070       -3.6020       -2.4603           -4.2729            2.5942         -3.0563         5.4260         0.2388        -4.1173            -1.6757          -4.1079            3.1263         3.4359            3.2193         -4.0172          -3.2866          1.9000     3.2234      3.1402          -1.6874       -1.7732           -0.33457E+01          -0.30236E+01               0.21172E+00           
Lu001-Zn     9.3940      -0.6000       -5.8522       -0.6498           -0.7170           -6.6672         -0.8999         5.4260         0.2388        -4.1173            -1.6757          -4.1079            3.1263         3.4359            3.2193         -4.0172          -3.2866          1.2200     3.0377      3.1402          -0.3878       -1.7732           -0.38780E+01          -0.11514E+01               0.20226E-01           
Lu001-Zr     6.6340       0.4330       -2.8313       -2.7471           -6.2538            1.7376         -3.0956         5.4260         0.2388        -4.1173            -1.6757          -4.1079            3.1263         3.4359            3.2193         -4.0172          -3.2866          1.7500     2.5727      3.1402          -2.9355       -1.7732           -0.31348E+01          -0.17710E+01               0.28759E+00           
Lu100-Ag     7.5760       1.3040       -4.5659       -3.8403           -2.0183           -3.7706         -2.3275         5.4260         0.2388        -4.1173            -1.6757          -4.1079            3.1263         3.7983            3.2001         -3.4919          -3.2866          1.4500     2.7954      3.1402          -2.4120       -1.7732           -0.38558E+01          -0.19368E+01               0.14683E+00           
Lu100-Au     9.2250       2.3080       -5.9456       -5.2426           -2.4188           -3.2861         -3.0889         5.4260         0.2388        -4.1173            -1.6757          -4.1079            3.1263         3.7983            3.2001         -3.4919          -3.2866          1.3600     2.6142      3.1402          -4.0200       -1.7732           -0.38467E+01          -0.17165E+01               0.20611E+00           
Lu100-Cd     8.9940      -0.7000       -5.4994       -0.7368           -0.3509           -7.6339         -0.7347         5.4260         0.2388        -4.1173            -1.6757          -4.1079            3.1263         3.7983            3.2001         -3.4919          -3.2866          1.4400     3.2327      3.1402          -0.3442       -1.7732           -0.38630E+01          -0.22229E+01              -0.22659E+00           
Lu100-Co     7.8810       0.6620       -3.9463       -3.9152           -5.1966           -1.6744         -2.9714         5.4260         0.2388        -4.1173            -1.6757          -4.1079            3.1263         3.7983            3.2001         -3.4919          -3.2866          1.2600     2.0166      3.1402          -5.1468       -1.7732           -0.32853E+01          -0.90034E+00               0.91340E-01           
Lu100-Cr     6.7670       0.6750       -3.5634       -1.6383           -3.5882           -0.0056         -2.3337         5.4260         0.2388        -4.1173            -1.6757          -4.1079            3.1263         3.7983            3.2001         -3.4919          -3.2866          1.3900     2.1376      3.1402          -3.9349       -1.7732           -0.35539E+01          -0.12756E+01               0.56295E-01           
Lu100-Cu     7.7270       1.2350       -4.7251       -3.9515           -3.0383           -2.3336         -2.8128         5.4260         0.2388        -4.1173            -1.6757          -4.1079            3.1263         3.7983            3.2001         -3.4919          -3.2866          1.3200     2.6206      3.1402          -2.9601       -1.7732           -0.37142E+01          -0.12436E+01               0.11277E+00           
Lu100-Fe     7.9030       0.1530       -4.3671       -4.2604           -4.8008           -1.1981         -2.3212         5.4260         0.2388        -4.1173            -1.6757          -4.1079            3.1263         3.7983            3.2001         -3.4919          -3.2866          1.3200     2.0494      3.1402          -5.0236       -1.7732           -0.33624E+01          -0.12124E+01               0.15566E+00           
Lu100-Hf     6.8250       0.1780       -4.3792       -2.9349           -6.4029            2.1396         -2.9066         5.4260         0.2388        -4.1173            -1.6757          -4.1079            3.1263         3.7983            3.2001         -3.4919          -3.2866          1.8700     2.8644      3.1402          -2.6648       -1.7732           -0.29409E+01          -0.16928E+01               0.18419E+00           
Lu100-Hg     10.438      -0.5000       -6.6810       -0.7065            0.3374           -6.1561         -0.3636         5.4260         0.2388        -4.1173            -1.6757          -4.1079            3.1263         3.7983            3.2001         -3.4919          -3.2866          1.3200     3.1350      3.1402          -0.3129       -1.7732           -0.40058E+01          -0.26243E+01              -0.44324E+00           
Lu100-Ir     9.1210       1.5640       -5.0181       -4.9944           -7.0859           -2.4149         -3.6893         5.4260         0.2388        -4.1173            -1.6757          -4.1079            3.1263         3.7983            3.2001         -3.4919          -3.2866          1.4100     2.1901      3.1402          -7.2036       -1.7732           -0.29159E+01          -0.11100E+01               0.87229E-01           
Lu100-Lu     5.4260       0.2380       -4.1173       -1.6757           -4.1079            3.1263         -3.2866         5.4260         0.2388        -4.1173            -1.6757          -4.1079            3.1263         3.7983            3.2001         -3.4919          -3.2866          1.7500     3.1402      3.1402          -1.7732       -1.7732           -0.31911E+01          -0.11295E+01               0.76332E-01           
Lu100-Mn     7.4340      -0.5000       -4.3042       -3.4853           -3.1315           -0.5789         -1.8872         5.4260         0.2388        -4.1173            -1.6757          -4.1079            3.1263         3.7983            3.2001         -3.4919          -3.2866          1.3900     2.0872      3.1402          -4.5695       -1.7732           -0.36739E+01          -0.15394E+01               0.11556E+00           
Lu100-Mo     7.0920       0.7470       -4.5378       -1.7437           -5.7050           -0.1961         -2.4744         5.4260         0.2388        -4.1173            -1.6757          -4.1079            3.1263         3.7983            3.2001         -3.4919          -3.2866          1.5400     2.2911      3.1402          -5.2520       -1.7732           -0.31601E+01          -0.14055E+01               0.45372E-01           
Lu100-Nb     6.7590       0.9170       -3.6430       -1.9019           -6.5678            1.3534         -2.6743         5.4260         0.2388        -4.1173            -1.6757          -4.1079            3.1263         3.7983            3.2001         -3.4919          -3.2866          1.6400     2.3733      3.1402          -4.1779       -1.7732           -0.29195E+01          -0.11046E+01               0.11987E+00           
Lu100-Ni     7.6400       1.1570       -3.8800       -3.7066           -4.4744           -1.5395         -2.9836         5.4260         0.2388        -4.1173            -1.6757          -4.1079            3.1263         3.7983            3.2001         -3.4919          -3.2866          1.2400     2.2185      3.1402          -4.2501       -1.7732           -0.34596E+01          -0.90404E+00               0.94533E-01           
Lu100-Os     8.7060       1.0770       -5.2144       -4.6506           -7.8962           -1.7538         -3.0534         5.4260         0.2388        -4.1173            -1.6757          -4.1079            3.1263         3.7983            3.2001         -3.4919          -3.2866          1.4400     2.2190      3.1402          -6.5391       -1.7732           -0.27012E+01          -0.10384E+01               0.96380E-01           
Lu100-Pd     8.3370       0.5620       -3.9768       -3.2381           -3.0964           -1.4843         -2.4885         5.4260         0.2388        -4.1173            -1.6757          -4.1079            3.1263         3.7983            3.2001         -3.4919          -3.2866          1.3900     2.3602      3.1402          -3.6445       -1.7732           -0.36876E+01          -0.17951E+01               0.10782E+00           
Lu100-Pt     9.0170       2.1250       -5.5279       -4.9378           -4.9436           -2.3468         -3.6231         5.4260         0.2388        -4.1173            -1.6757          -4.1079            3.1263         3.7983            3.2001         -3.4919          -3.2866          1.3600     2.3277      3.1402          -6.0376       -1.7732           -0.34082E+01          -0.11793E+01               0.19918E+00           
Lu100-Re     7.8770       0.0600       -4.6675       -3.2531           -7.1054           -0.4274         -2.3586         5.4260         0.2388        -4.1173            -1.6757          -4.1079            3.1263         3.7983            3.2001         -3.4919          -3.2866          1.5100     2.2664      3.1402          -5.3869       -1.7732           -0.28597E+01          -0.12564E+01               0.88864E-01           
Lu100-Rh     7.4590       1.1420       -3.9932       -3.2357           -5.4804           -1.7582         -3.3444         5.4260         0.2388        -4.1173            -1.6757          -4.1079            3.1263         3.7983            3.2001         -3.4919          -3.2866          1.4200     2.1725      3.1402          -6.0956       -1.7732           -0.32367E+01          -0.11893E+01               0.20828E-01           
Lu100-Ru     7.3610       1.0460       -4.6195       -3.7016           -6.5823           -1.5150         -3.3326         5.4260         0.2388        -4.1173            -1.6757          -4.1079            3.1263         3.7983            3.2001         -3.4919          -3.2866          1.4600     2.2009      3.1402          -6.2274       -1.7732           -0.29920E+01          -0.10778E+01               0.38993E-01           
Lu100-Sc     6.5620       0.1880       -3.8073       -3.2576           -4.1601            2.2982         -2.6087         5.4260         0.2388        -4.1173            -1.6757          -4.1079            3.1263         3.7983            3.2001         -3.4919          -3.2866          1.7000     3.1165      3.1402          -1.5629       -1.7732           -0.32767E+01          -0.21632E+01               0.17899E+00           
Lu100-Ta     7.8870       0.3230       -4.1118       -2.3395           -7.9459            1.7577         -1.8754         5.4260         0.2388        -4.1173            -1.6757          -4.1079            3.1263         3.7983            3.2001         -3.4919          -3.2866          1.7000     2.6006      3.1402          -3.5573       -1.7732           -0.27145E+01          -0.89069E+00               0.16991E+00           
Lu100-Tc     7.2760       0.5500       -4.8318       -3.0741           -6.4378           -0.4865         -2.7343         5.4260         0.2388        -4.1173            -1.6757          -4.1079            3.1263         3.7983            3.2001         -3.4919          -3.2866          1.4700     2.2395      3.1402          -5.9391       -1.7732           -0.30065E+01          -0.11889E+01               0.72025E-01           
Lu100-Ti     6.8280       0.0750       -2.8715       -2.8395           -5.4049            1.5700         -2.8547         5.4260         0.2388        -4.1173            -1.6757          -4.1079            3.1263         3.7983            3.2001         -3.4919          -3.2866          1.6000     2.4935      3.1402          -2.5266       -1.7732           -0.30974E+01          -0.16472E+01               0.18539E+00           
Lu100-V      6.7460       0.5270       -2.8683       -1.7318           -5.0589            1.1689         -2.5579         5.4260         0.2388        -4.1173            -1.6757          -4.1079            3.1263         3.7983            3.2001         -3.4919          -3.2866          1.5300     2.2442      3.1402          -3.1752       -1.7732           -0.31684E+01          -0.15225E+01               0.10738E+00           
Lu100-W      7.9800       0.8160       -4.0064       -2.6786           -7.7397            0.0262         -2.9126         5.4260         0.2388        -4.1173            -1.6757          -4.1079            3.1263         3.7983            3.2001         -3.4919          -3.2866          1.6200     2.3777      3.1402          -4.2781       -1.7732           -0.27253E+01          -0.12832E+01               0.69330E-01           
Lu100-Y      6.2190       0.3070       -3.6020       -2.4603           -4.2729            2.5942         -3.0563         5.4260         0.2388        -4.1173            -1.6757          -4.1079            3.1263         3.7983            3.2001         -3.4919          -3.2866          1.9000     3.2234      3.1402          -1.6874       -1.7732           -0.32030E+01          -0.29352E+01               0.14939E+00           
Lu100-Zn     9.3940      -0.6000       -5.8522       -0.6498           -0.7170           -6.6672         -0.8999         5.4260         0.2388        -4.1173            -1.6757          -4.1079            3.1263         3.7983            3.2001         -3.4919          -3.2866          1.2200     3.0377      3.1402          -0.3878       -1.7732           -0.38501E+01          -0.11127E+01              -0.19802E+00           
Lu100-Zr     6.6340       0.4330       -2.8313       -2.7471           -6.2538            1.7376         -3.0956         5.4260         0.2388        -4.1173            -1.6757          -4.1079            3.1263         3.7983            3.2001         -3.4919          -3.2866          1.7500     2.5727      3.1402          -2.9355       -1.7732           -0.29388E+01          -0.16943E+01               0.23352E+00           
Lu110-Ag     7.5760       1.3040       -4.5659       -3.8403           -2.0183           -3.7706         -2.3275         5.4260         0.2388        -4.1173            -1.6757          -4.1079            3.1263         3.8465            3.1408         -3.2020          -3.2866          1.4500     2.7954      3.1402          -2.4120       -1.7732           -0.37736E+01          -0.18628E+01               0.69931E-01           
Lu110-Au     9.2250       2.3080       -5.9456       -5.2426           -2.4188           -3.2861         -3.0889         5.4260         0.2388        -4.1173            -1.6757          -4.1079            3.1263         3.8465            3.1408         -3.2020          -3.2866          1.3600     2.6142      3.1402          -4.0200       -1.7732           -0.37608E+01          -0.16031E+01               0.11896E+00           
Lu110-Cd     8.9940      -0.7000       -5.4994       -0.7368           -0.3509           -7.6339         -0.7347         5.4260         0.2388        -4.1173            -1.6757          -4.1079            3.1263         3.8465            3.1408         -3.2020          -3.2866          1.4400     3.2327      3.1402          -0.3442       -1.7732           -0.37993E+01          -0.21569E+01              -0.27942E+00           
Lu110-Co     7.8810       0.6620       -3.9463       -3.9152           -5.1966           -1.6744         -2.9714         5.4260         0.2388        -4.1173            -1.6757          -4.1079            3.1263         3.8465            3.1408         -3.2020          -3.2866          1.2600     2.0166      3.1402          -5.1468       -1.7732           -0.31689E+01          -0.84055E+00               0.82561E-01           
Lu110-Cr     6.7670       0.6750       -3.5634       -1.6383           -3.5882           -0.0056         -2.3337         5.4260         0.2388        -4.1173            -1.6757          -4.1079            3.1263         3.8465            3.1408         -3.2020          -3.2866          1.3900     2.1376      3.1402          -3.9349       -1.7732           -0.34502E+01          -0.12053E+01               0.26443E-01           
Lu110-Cu     7.7270       1.2350       -4.7251       -3.9515           -3.0383           -2.3336         -2.8128         5.4260         0.2388        -4.1173            -1.6757          -4.1079            3.1263         3.8465            3.1408         -3.2020          -3.2866          1.3200     2.6206      3.1402          -2.9601       -1.7732           -0.36198E+01          -0.11137E+01               0.67819E-01           
Lu110-Fe     7.9030       0.1530       -4.3671       -4.2604           -4.8008           -1.1981         -2.3212         5.4260         0.2388        -4.1173            -1.6757          -4.1079            3.1263         3.8465            3.1408         -3.2020          -3.2866          1.3200     2.0494      3.1402          -5.0236       -1.7732           -0.32491E+01          -0.11478E+01               0.16319E+00           
Lu110-Hf     6.8250       0.1780       -4.3792       -2.9349           -6.4029            2.1396         -2.9066         5.4260         0.2388        -4.1173            -1.6757          -4.1079            3.1263         3.8465            3.1408         -3.2020          -3.2866          1.8700     2.8644      3.1402          -2.6648       -1.7732           -0.28109E+01          -0.15624E+01               0.17607E+00           
Lu110-Hg     10.438      -0.5000       -6.6810       -0.7065            0.3374           -6.1561         -0.3636         5.4260         0.2388        -4.1173            -1.6757          -4.1079            3.1263         3.8465            3.1408         -3.2020          -3.2866          1.3200     3.1350      3.1402          -0.3129       -1.7732           -0.39478E+01          -0.25648E+01              -0.50977E+00           
Lu110-Ir     9.1210       1.5640       -5.0181       -4.9944           -7.0859           -2.4149         -3.6893         5.4260         0.2388        -4.1173            -1.6757          -4.1079            3.1263         3.8465            3.1408         -3.2020          -3.2866          1.4100     2.1901      3.1402          -7.2036       -1.7732           -0.27891E+01          -0.10386E+01               0.84054E-01           
Lu110-Lu     5.4260       0.2380       -4.1173       -1.6757           -4.1079            3.1263         -3.2866         5.4260         0.2388        -4.1173            -1.6757          -4.1079            3.1263         3.8465            3.1408         -3.2020          -3.2866          1.7500     3.1402      3.1402          -1.7732       -1.7732           -0.30871E+01          -0.10143E+01               0.62129E-01           
Lu110-Mn     7.4340      -0.5000       -4.3042       -3.4853           -3.1315           -0.5789         -1.8872         5.4260         0.2388        -4.1173            -1.6757          -4.1079            3.1263         3.8465            3.1408         -3.2020          -3.2866          1.3900     2.0872      3.1402          -4.5695       -1.7732           -0.35741E+01          -0.14034E+01               0.10506E+00           
Lu110-Mo     7.0920       0.7470       -4.5378       -1.7437           -5.7050           -0.1961         -2.4744         5.4260         0.2388        -4.1173            -1.6757          -4.1079            3.1263         3.8465            3.1408         -3.2020          -3.2866          1.5400     2.2911      3.1402          -5.2520       -1.7732           -0.30371E+01          -0.13221E+01               0.13816E-01           
Lu110-Nb     6.7590       0.9170       -3.6430       -1.9019           -6.5678            1.3534         -2.6743         5.4260         0.2388        -4.1173            -1.6757          -4.1079            3.1263         3.8465            3.1408         -3.2020          -3.2866          1.6400     2.3733      3.1402          -4.1779       -1.7732           -0.27872E+01          -0.99902E+00               0.99864E-01           
Lu110-Ni     7.6400       1.1570       -3.8800       -3.7066           -4.4744           -1.5395         -2.9836         5.4260         0.2388        -4.1173            -1.6757          -4.1079            3.1263         3.8465            3.1408         -3.2020          -3.2866          1.2400     2.2185      3.1402          -4.2501       -1.7732           -0.33507E+01          -0.84568E+00               0.81240E-01           
Lu110-Os     8.7060       1.0770       -5.2144       -4.6506           -7.8962           -1.7538         -3.0534         5.4260         0.2388        -4.1173            -1.6757          -4.1079            3.1263         3.8465            3.1408         -3.2020          -3.2866          1.4400     2.2190      3.1402          -6.5391       -1.7732           -0.25594E+01          -0.96426E+00               0.98637E-01           
Lu110-Pd     8.3370       0.5620       -3.9768       -3.2381           -3.0964           -1.4843         -2.4885         5.4260         0.2388        -4.1173            -1.6757          -4.1079            3.1263         3.8465            3.1408         -3.2020          -3.2866          1.3900     2.3602      3.1402          -3.6445       -1.7732           -0.35901E+01          -0.16591E+01               0.88988E-01           
Lu110-Pt     9.0170       2.1250       -5.5279       -4.9378           -4.9436           -2.3468         -3.6231         5.4260         0.2388        -4.1173            -1.6757          -4.1079            3.1263         3.8465            3.1408         -3.2020          -3.2866          1.3600     2.3277      3.1402          -6.0376       -1.7732           -0.33078E+01          -0.11119E+01              -0.18149E+00           
Lu110-Re     7.8770       0.0600       -4.6675       -3.2531           -7.1054           -0.4274         -2.3586         5.4260         0.2388        -4.1173            -1.6757          -4.1079            3.1263         3.8465            3.1408         -3.2020          -3.2866          1.5100     2.2664      3.1402          -5.3869       -1.7732           -0.27254E+01          -0.11624E+01               0.75417E-01           
Lu110-Rh     7.4590       1.1420       -3.9932       -3.2357           -5.4804           -1.7582         -3.3444         5.4260         0.2388        -4.1173            -1.6757          -4.1079            3.1263         3.8465            3.1408         -3.2020          -3.2866          1.4200     2.1725      3.1402          -6.0956       -1.7732           -0.31235E+01          -0.11166E+01              -0.42291E-02           
Lu110-Ru     7.3610       1.0460       -4.6195       -3.7016           -6.5823           -1.5150         -3.3326         5.4260         0.2388        -4.1173            -1.6757          -4.1079            3.1263         3.8465            3.1408         -3.2020          -3.2866          1.4600     2.2009      3.1402          -6.2274       -1.7732           -0.28657E+01          -0.10017E+01               0.19436E-01           
Lu110-Sc     6.5620       0.1880       -3.8073       -3.2576           -4.1601            2.2982         -2.6087         5.4260         0.2388        -4.1173            -1.6757          -4.1079            3.1263         3.8465            3.1408         -3.2020          -3.2866          1.7000     3.1165      3.1402          -1.5629       -1.7732           -0.31685E+01          -0.20522E+01               0.16614E+00           
Lu110-Ta     7.8870       0.3230       -4.1118       -2.3395           -7.9459            1.7577         -1.8754         5.4260         0.2388        -4.1173            -1.6757          -4.1079            3.1263         3.8465            3.1408         -3.2020          -3.2866          1.7000     2.6006      3.1402          -3.5573       -1.7732           -0.25728E+01          -0.77938E+00               0.15642E+00           
Lu110-Tc     7.2760       0.5500       -4.8318       -3.0741           -6.4378           -0.4865         -2.7343         5.4260         0.2388        -4.1173            -1.6757          -4.1079            3.1263         3.8465            3.1408         -3.2020          -3.2866          1.4700     2.2395      3.1402          -5.9391       -1.7732           -0.28761E+01          -0.11119E+01               0.58262E-01           
Lu110-Ti     6.8280       0.0750       -2.8715       -2.8395           -5.4049            1.5700         -2.8547         5.4260         0.2388        -4.1173            -1.6757          -4.1079            3.1263         3.8465            3.1408         -3.2020          -3.2866          1.6000     2.4935      3.1402          -2.5266       -1.7732           -0.29768E+01          -0.15457E+01               0.16937E+00           
Lu110-V      6.7460       0.5270       -2.8683       -1.7318           -5.0589            1.1689         -2.5579         5.4260         0.2388        -4.1173            -1.6757          -4.1079            3.1263         3.8465            3.1408         -3.2020          -3.2866          1.5300     2.2442      3.1402          -3.1752       -1.7732           -0.30508E+01          -0.14273E+01               0.83242E-01           
Lu110-W      7.9800       0.8160       -4.0064       -2.6786           -7.7397            0.0262         -2.9126         5.4260         0.2388        -4.1173            -1.6757          -4.1079            3.1263         3.8465            3.1408         -3.2020          -3.2866          1.6200     2.3777      3.1402          -4.2781       -1.7732           -0.25845E+01          -0.11789E+01               0.45421E-01           
Lu110-Y      6.2190       0.3070       -3.6020       -2.4603           -4.2729            2.5942         -3.0563         5.4260         0.2388        -4.1173            -1.6757          -4.1079            3.1263         3.8465            3.1408         -3.2020          -3.2866          1.9000     3.2234      3.1402          -1.6874       -1.7732           -0.30938E+01          -0.28015E+01               0.13363E+00           
Lu110-Zn     9.3940      -0.6000       -5.8522       -0.6498           -0.7170           -6.6672         -0.8999         5.4260         0.2388        -4.1173            -1.6757          -4.1079            3.1263         3.8465            3.1408         -3.2020          -3.2866          1.2200     3.0377      3.1402          -0.3878       -1.7732           -0.37823E+01          -0.10620E+01              -0.24239E+00           
Lu110-Zr     6.6340       0.4330       -2.8313       -2.7471           -6.2538            1.7376         -3.0956         5.4260         0.2388        -4.1173            -1.6757          -4.1079            3.1263         3.8465            3.1408         -3.2020          -3.2866          1.7500     2.5727      3.1402          -2.9355       -1.7732           -0.28098E+01          -0.15774E+01               0.22206E+00           
Mn001-Ag     7.5760       1.3040       -4.5659       -3.8403           -2.0183           -3.7706         -2.3275         7.4340        -0.5000        -4.3042            -3.4853          -3.1315           -0.5789         0.0906           -0.2696         -6.3220          -1.8872          1.4500     2.4924      1.6569          -2.1766       -8.7686           -0.29356E+01          -0.25332E+01               0.85309E+00           
Mn001-Au     9.2250       2.3080       -5.9456       -5.2426           -2.4188           -3.2861         -3.0889         7.4340        -0.5000        -4.3042            -3.4853          -3.1315           -0.5789         0.0906           -0.2696         -6.3220          -1.8872          1.3600     2.3759      1.6569          -3.0626       -8.7686           -0.29105E+01          -0.21402E+01               0.95816E+00           
Mn001-Cd     8.9940      -0.7000       -5.4994       -0.7368           -0.3509           -7.6339         -0.7347         7.4340        -0.5000        -4.3042            -3.4853          -3.1315           -0.5789         0.0906           -0.2696         -6.3220          -1.8872          1.4400     2.6493      1.6569          -0.6946       -8.7686           -0.29043E+01          -0.35848E+01               0.46656E+00           
Mn001-Co     7.8810       0.6620       -3.9463       -3.9152           -5.1966           -1.6744         -2.9714         7.4340        -0.5000        -4.3042            -3.4853          -3.1315           -0.5789         0.0906           -0.2696         -6.3220          -1.8872          1.2600     1.8631      1.6569          -5.6236       -8.7686           -0.29400E+01          -0.62079E+00              -0.70695E-01           
Mn001-Cr     6.7670       0.6750       -3.5634       -1.6383           -3.5882           -0.0056         -2.3337         7.4340        -0.5000        -4.3042            -3.4853          -3.1315           -0.5789         0.0906           -0.2696         -6.3220          -1.8872          1.3900     1.6322      1.6569          -9.8981       -8.7686           -0.30324E+01          -0.37895E-01               0.58354E-01           
Mn001-Cu     7.7270       1.2350       -4.7251       -3.9515           -3.0383           -2.3336         -2.8128         7.4340        -0.5000        -4.3042            -3.4853          -3.1315           -0.5789         0.0906           -0.2696         -6.3220          -1.8872          1.3200     2.2604      1.6569          -2.6754       -8.7686           -0.29585E+01          -0.12502E+01               0.38915E+00           
Mn001-Fe     7.9030       0.1530       -4.3671       -4.2604           -4.8008           -1.1981         -2.3212         7.4340        -0.5000        -4.3042            -3.4853          -3.1315           -0.5789         0.0906           -0.2696         -6.3220          -1.8872          1.3200     1.7290      1.6569          -7.1512       -8.7686           -0.29589E+01          -0.73759E+00              -0.15687E+00           
Mn001-Hf     6.8250       0.1780       -4.3792       -2.9349           -6.4029            2.1396         -2.9066         7.4340        -0.5000        -4.3042            -3.4853          -3.1315           -0.5789         0.0906           -0.2696         -6.3220          -1.8872          1.8700     1.9474      1.6569          -7.2968       -8.7686           -0.28827E+01          -0.18780E+01               0.33725E+00           
Mn001-Hg     10.438      -0.5000       -6.6810       -0.7065            0.3374           -6.1561         -0.3636         7.4340        -0.5000        -4.3042            -3.4853          -3.1315           -0.5789         0.0906           -0.2696         -6.3220          -1.8872          1.3200     2.6499      1.6569          -0.5298       -8.7686           -0.29204E+01          -0.34022E+01               0.86285E+00           
Mn001-Ir     9.1210       1.5640       -5.0181       -4.9944           -7.0859           -2.4149         -3.6893         7.4340        -0.5000        -4.3042            -3.4853          -3.1315           -0.5789         0.0906           -0.2696         -6.3220          -1.8872          1.4100     1.9988      1.6569          -7.1825       -8.7686           -0.28668E+01          -0.10588E+01              -0.15572E+00           
Mn001-Lu     5.4260       0.2380       -4.1173       -1.6757           -4.1079            3.1263         -3.2866         7.4340        -0.5000        -4.3042            -3.4853          -3.1315           -0.5789         0.0906           -0.2696         -6.3220          -1.8872          1.7500     2.0872      1.6569          -4.5695       -8.7686           -0.29369E+01          -0.33004E+01               0.43362E+00           
Mn001-Mn     7.4340      -0.5000       -4.3042       -3.4853           -3.1315           -0.5789         -1.8872         7.4340        -0.5000        -4.3042            -3.4853          -3.1315           -0.5789         0.0906           -0.2696         -6.3220          -1.8872          1.3900     1.6569      1.6569          -8.7686       -8.7686           -0.30677E+01          -0.90087E-01              -0.56930E-02           
Mn001-Mo     7.0920       0.7470       -4.5378       -1.7437           -5.7050           -0.1961         -2.4744         7.4340        -0.5000        -4.3042            -3.4853          -3.1315           -0.5789         0.0906           -0.2696         -6.3220          -1.8872          1.5400     1.8003      1.6569          -10.5516      -8.7686           -0.29202E+01          -0.47313E+00               0.77030E-01           
Mn001-Nb     6.7590       0.9170       -3.6430       -1.9019           -6.5678            1.3534         -2.6743         7.4340        -0.5000        -4.3042            -3.4853          -3.1315           -0.5789         0.0906           -0.2696         -6.3220          -1.8872          1.6400     1.7956      1.6569          -10.7641      -8.7686           -0.28773E+01          -0.66020E+00               0.13154E+00           
Mn001-Ni     7.6400       1.1570       -3.8800       -3.7066           -4.4744           -1.5395         -2.9836         7.4340        -0.5000        -4.3042            -3.4853          -3.1315           -0.5789         0.0906           -0.2696         -6.3220          -1.8872          1.2400     2.0245      1.6569          -4.2545       -8.7686           -0.29756E+01          -0.55769E+00              -0.61555E-02           
Mn001-Os     8.7060       1.0770       -5.2144       -4.6506           -7.8962           -1.7538         -3.0534         7.4340        -0.5000        -4.3042            -3.4853          -3.1315           -0.5789         0.0906           -0.2696         -6.3220          -1.8872          1.4400     1.9071      1.6569          -8.6231       -8.7686           -0.28247E+01          -0.47292E+00              -0.19875E+00           
Mn001-Pd     8.3370       0.5620       -3.9768       -3.2381           -3.0964           -1.4843         -2.4885         7.4340        -0.5000        -4.3042            -3.4853          -3.1315           -0.5789         0.0906           -0.2696         -6.3220          -1.8872          1.3900     2.1845      1.6569          -3.0252       -8.7686           -0.30008E+01          -0.13121E+01               0.10623E+00           
Mn001-Pt     9.0170       2.1250       -5.5279       -4.9378           -4.9436           -2.3468         -3.6231         7.4340        -0.5000        -4.3042            -3.4853          -3.1315           -0.5789         0.0906           -0.2696         -6.3220          -1.8872          1.3600     2.1458      1.6569          -5.1961       -8.7686           -0.29536E+01          -0.13404E+01              -0.26958E-01           
Mn001-Re     7.8770       0.0600       -4.6675       -3.2531           -7.1054           -0.4274         -2.3586         7.4340        -0.5000        -4.3042            -3.4853          -3.1315           -0.5789         0.0906           -0.2696         -6.3220          -1.8872          1.5100     1.8750      1.6569          -9.3125       -8.7686           -0.28527E+01          -0.42692E+00              -0.71552E-01           
Mn001-Rh     7.4590       1.1420       -3.9932       -3.2357           -5.4804           -1.7582         -3.3444         7.4340        -0.5000        -4.3042            -3.4853          -3.1315           -0.5789         0.0906           -0.2696         -6.3220          -1.8872          1.4200     1.9815      1.6569          -5.4021       -8.7686           -0.29309E+01          -0.96384E+00               0.14937E+00           
Mn001-Ru     7.3610       1.0460       -4.6195       -3.7016           -6.5823           -1.5150         -3.3326         7.4340        -0.5000        -4.3042            -3.4853          -3.1315           -0.5789         0.0906           -0.2696         -6.3220          -1.8872          1.4600     1.8526      1.6569          -7.8110       -8.7686           -0.28848E+01          -0.71260E+00              -0.12534E-02           
Mn001-Sc     6.5620       0.1880       -3.8073       -3.2576           -4.1601            2.2982         -2.6087         7.4340        -0.5000        -4.3042            -3.4853          -3.1315           -0.5789         0.0906           -0.2696         -6.3220          -1.8872          1.7000     1.8818      1.6569          -5.6510       -8.7686           -0.29746E+01          -0.20331E+01               0.43219E+00           
Mn001-Ta     7.8870       0.3230       -4.1118       -2.3395           -7.9459            1.7577         -1.8754         7.4340        -0.5000        -4.3042            -3.4853          -3.1315           -0.5789         0.0906           -0.2696         -6.3220          -1.8872          1.7000     1.8480      1.6569          -9.5268       -8.7686           -0.28065E+01          -0.69783E+00               0.11251E+00           
Mn001-Tc     7.2760       0.5500       -4.8318       -3.0741           -6.4378           -0.4865         -2.7343         7.4340        -0.5000        -4.3042            -3.4853          -3.1315           -0.5789         0.0906           -0.2696         -6.3220          -1.8872          1.4700     1.8151      1.6569          -9.5909       -8.7686           -0.28874E+01          -0.39694E+00              -0.13350E-01           
Mn001-Ti     6.8280       0.0750       -2.8715       -2.8395           -5.4049            1.5700         -2.8547         7.4340        -0.5000        -4.3042            -3.4853          -3.1315           -0.5789         0.0906           -0.2696         -6.3220          -1.8872          1.6000     1.7243      1.6569          -8.4902       -8.7686           -0.29282E+01          -0.76708E+00               0.17945E+00           
Mn001-V      6.7460       0.5270       -2.8683       -1.7318           -5.0589            1.1689         -2.5579         7.4340        -0.5000        -4.3042            -3.4853          -3.1315           -0.5789         0.0906           -0.2696         -6.3220          -1.8872          1.5300     1.6185      1.6569          -10.6024      -8.7686           -0.29457E+01          -0.49299E+00               0.13831E+00           
Mn001-W      7.9800       0.8160       -4.0064       -2.6786           -7.7397            0.0262         -2.9126         7.4340        -0.5000        -4.3042            -3.4853          -3.1315           -0.5789         0.0906           -0.2696         -6.3220          -1.8872          1.6200     1.8568      1.6569          -9.7064       -8.7686           -0.28339E+01          -0.55100E+00               0.25049E-01           
Mn001-Y      6.2190       0.3070       -3.6020       -2.4603           -4.2729            2.5942         -3.0563         7.4340        -0.5000        -4.3042            -3.4853          -3.1315           -0.5789         0.0906           -0.2696         -6.3220          -1.8872          1.9000     2.0664      1.6569          -5.3477       -8.7686           -0.29605E+01          -0.38307E+01               0.40827E+00           
Mn001-Zn     9.3940      -0.6000       -5.8522       -0.6498           -0.7170           -6.6672         -0.8999         7.4340        -0.5000        -4.3042            -3.4853          -3.1315           -0.5789         0.0906           -0.2696         -6.3220          -1.8872          1.2200     2.4183      1.6569          -0.7973       -8.7686           -0.29191E+01          -0.20705E+01               0.36840E+00
[truncated: 1,866,096 more chars]
